# Supplementary material for: The Bee Gut Microbiota: Bridging Infective Agents Potential in the One Health Context
Source: Int J Mol Sci. 2024 Mar 27;25(7):3739. doi: 10.3390/ijms25073739 (PMC11012054; doi:10.3390/ijms25073739)
Supplement: Supplementary file 1 [file ijms-25-03739-s001.zip]

Archive with 9 entries (9 files):
- Figure S1.pptx
- Figure S2.pptx
- Figure S3.pptx
- Figure S4.pptx
- Table S1.xlsx
- Table S2.xlsx
- Table S3.xlsx
- Table S4.xlsx
- Table S5.xlsx
