# Supplementary material for: The Bee Gut Microbiota: Bridging Infective Agents Potential in the One Health Context
Source: Int J Mol Sci. 2024 Mar 27;25(7):3739. doi: 10.3390/ijms25073739 (PMC11012054; doi:10.3390/ijms25073739)
Supplement: Supplementary file 1 [file ijms-25-03739-s001.zip › Table S1.xlsx]

## Sheet: Bacteria
Protein IDs	Peptide counts (all)	Peptide counts (razor+unique)	Peptide counts (unique)	Fasta headers	Number of proteins	Razor + unique peptides	Unique peptides	Razor + unique peptides 1	Razor + unique peptides 2	Razor + unique peptides 3	Razor + unique peptides 4	Unique peptides 1	Unique peptides 2	Unique peptides 3	Unique peptides 4	Sequence coverage [%]	Mol. weight [kDa]	Q-value	Score	Identification type 1	Identification type 2	Identification type 3	Identification type 4	Sequence coverage 1 [%]	Sequence coverage 2 [%]	Sequence coverage 3 [%]	Sequence coverage 4 [%]	Intensity	iBAQ 1	iBAQ 2	iBAQ 3	iBAQ 4	Peptide sequences
tr|A0A251YDP3|A0A251YDP3_9MICO	1	1	1	tr|A0A251YDP3|A0A251YDP3_9MICO DNA recombination protein RmuC OS=Clavibacter michiganensis OX=28447 GN=rmuC PE=3 SV=1	1	1	1	0	0	0	1	0	0	0	1	1.5	49.582	0	323.31				By MS/MS	0	0	0	1.5	20517	0	0	0	683.91	AAGAPAG
tr|G4NUQ4|G4NUQ4_BACS4;tr|A0A8U0I9L6|A0A8U0I9L6_9BACI;tr|A0A3E2JS54|A0A3E2JS54_9BACI;tr|A0A837XY43|A0A837XY43_BACAT;tr|A0A2N5MN82|A0A2N5MN82_9BACI;tr|A0A2N5GY27|A0A2N5GY27_9BACI;tr|A0A7U5BZA1|A0A7U5BZA1_BACIU;tr|A0A328WIQ5|A0A328WIQ5_PAELA;tr|A0A090Z9V7|A0A090Z9V7_PAEMA;tr|A0A2N5G3G2|A0A2N5G3G2_9BACI;tr|A0A285CTH5|A0A285CTH5_9BACI;tr|A0A2N5GHQ4|A0A2N5GHQ4_9BACI;tr|A0A2M8T5U7|A0A2M8T5U7_9BACI;tr|E…	1;1;1;1;1;1;1;1;1;1;1;1;1;1;1;1;1;1;1;1;1;1;1;1	1;1;1;1;1;1;1;1;1;1;1;1;1;1;1;1;1;1;1;1;1;1;1;1	1;1;1;1;1;1;1;1;1;1;1;1;1;1;1;1;1;1;1;1;1;1;1;1	tr|G4NUQ4|G4NUQ4_BACS4 NAD-dependent epimerase/dehydratase OS=Bacillus spizizenii (strain DSM 15029 / JCM 12233 / NBRC 101239 / NRRL B-23049 / TU-B-10) OX=1052585 GN=GYO_1245 PE=4 SV=1;tr|A0A8U0I9L6|A0A8U0I9L6_9BACI NAD(P)-dependent oxidoreductase OS=Bacil	24	1	1	0	1	0	0	0	1	0	0	2.3	33.889	0	323.31		By MS/MS			0	2.3	0	0	22117	0	1053.2	0	0	SSYAMAK
tr|A0A498QYK4|A0A498QYK4_9FIRM;tr|I9DJM7|I9DJM7_9FIRM;tr|A0A1I4HMS9|A0A1I4HMS9_9FIRM;tr|I9LAK7|I9LAK7_9FIRM	1;1;1;1	1;1;1;1	1;1;1;1	tr|A0A498QYK4|A0A498QYK4_9FIRM DUF2935 domain-containing protein OS=Lucifera butyrica OX=1351585 GN=LUCI_0473 PE=4 SV=1;tr|I9DJM7|I9DJM7_9FIRM DUF2935 domain-containing protein OS=Pelosinus fermentans JBW45 OX=1192197 GN=JBW_04629 PE=4 SV=1;tr|A0A1I4HMS9|A	4	1	1	0	1	0	0	0	1	0	0	2.3	45.073	0	323.31		By MS/MS			0	2.3	0	0	24005	0	1714.7	0	0	YKWSGKWPR
tr|A0A1T3BM40|A0A1T3BM40_9HYPH	1	1	1	tr|A0A1T3BM40|A0A1T3BM40_9HYPH Acetolactate synthase OS=Bartonella sp. WD12.1 OX=1933903 GN=BWD121_009050 PE=3 SV=1	1	1	1	0	0	0	1	0	0	0	1	1.5	65.705	0	323.31				By MS/MS	0	0	0	1.5	25211	0	0	0	1050.5	WWTQINQWR
tr|A0A1L7GTT1|A0A1L7GTT1_LIMFE	1	1	1	tr|A0A1L7GTT1|A0A1L7GTT1_LIMFE Uncharacterized protein OS=Limosilactobacillus fermentum OX=1613 GN=BUW47_02620 PE=4 SV=1	1	1	1	0	1	0	0	0	1	0	0	2.3	43.883	0	323.31		By MS/MS			0	2.3	0	0	27452	0	1525.1	0	0	TLKTNMSLS
tr|A0A2S5GIF0|A0A2S5GIF0_9BURK	1	1	1	tr|A0A2S5GIF0|A0A2S5GIF0_9BURK Recombinase RecT OS=Achromobacter spanius OX=217203 GN=C4E15_28105 PE=4 SV=1	1	1	1	0	1	0	0	0	1	0	0	2.1	35.812	0	323.31		By MS/MS			0	2.1	0	0	27830	0	1739.4	0	0	DASQGWK
tr|A0A938WYQ5|A0A938WYQ5_9BIFI;tr|A0A8B3AWZ6|A0A8B3AWZ6_BIFAD;tr|A0A4R0UIN0|A0A4R0UIN0_BIFLN;tr|A0A2U2RSR0|A0A2U2RSR0_BIFLN;tr|A0A2N0TI90|A0A2N0TI90_BIFLN;tr|A0A261G9I7|A0A261G9I7_9BIFI	1;1;1;1;1;1	1;1;1;1;1;1	1;1;1;1;1;1	tr|A0A938WYQ5|A0A938WYQ5_9BIFI Glycoside hydrolase family 125 protein OS=Bifidobacterium pullorum subsp. saeculare OX=78257 GN=H7U32_08435 PE=4 SV=1;tr|A0A8B3AWZ6|A0A8B3AWZ6_BIFAD Metal-independent alpha-mannosidase OS=Bifidobacterium adolescentis OX=1680	6	1	1	0	1	0	0	0	1	0	0	1.6	48.218	0	323.31		By MS/MS			0	1.6	0	0	27997	0	1555.4	0	0	YVWPIAR
tr|A0A0K2WGD5|A0A0K2WGD5_ANEMI;tr|A0A0D1VGS9|A0A0D1VGS9_ANEMI	1;1	1;1	1;1	tr|A0A0K2WGD5|A0A0K2WGD5_ANEMI Oligoendopeptidase F OS=Aneurinibacillus migulanus OX=47500 GN=BN1090_A2_02804 PE=3 SV=1;tr|A0A0D1VGS9|A0A0D1VGS9_ANEMI Oligoendopeptidase F OS=Aneurinibacillus migulanus OX=47500 GN=AF333_13570 PE=3 SV=1	2	1	1	0	0	0	1	0	0	0	1	1.7	72.904	0	323.31				By MS/MS	0	0	0	1.7	28886	0	0	0	902.7	KLTQMADAFSK
tr|A0A8B3AWC9|A0A8B3AWC9_BIFAD;tr|A0A366KBH3|A0A366KBH3_9BIFI;tr|A0A556RBN8|A0A556RBN8_9BIFI;tr|A0A0F4M3V7|A0A0F4M3V7_9BIFI;tr|K4J0A9|K4J0A9_BIFAP;tr|A0A8G0ASU2|A0A8G0ASU2_9BIFI;tr|A0A556R416|A0A556R416_9BIFI;tr|A0A421L2W7|A0A421L2W7_9BIFI;tr|A0A318MT27|A0A318MT27_9BIFI;tr|A0A318MML3|A0A318MML3_9BIFI;tr|A0A2N3RBS8|A0A2N3RBS8_9BIFI;tr|A0A0F4L185|A0A0F4L185_9BIFI;tr|A0A0F4KYM8|A0A0F4KYM8_9BIFI;tr|A…	1;1;1;1;1;1;1;1;1;1;1;1;1;1;1	1;1;1;1;1;1;1;1;1;1;1;1;1;1;1	1;1;1;1;1;1;1;1;1;1;1;1;1;1;1	tr|A0A8B3AWC9|A0A8B3AWC9_BIFAD Alpha-mannosidase OS=Bifidobacterium adolescentis OX=1680 GN=DWW37_04735 PE=3 SV=1;tr|A0A366KBH3|A0A366KBH3_9BIFI Alpha-mannosidase OS=Bifidobacterium aemilianum OX=2493120 GN=CRD60_01385 PE=3 SV=1;tr|A0A556RBN8|A0A556RBN8_9B	15	1	1	0	0	0	1	0	0	0	1	1	114.22	0	323.31				By MS/MS	0	0	0	1	29072	0	0	0	646.05	TLTSQQDMKR
tr|A0A3R7EZP7|A0A3R7EZP7_9MICO;tr|A0A1Y5P3N6|A0A1Y5P3N6_9MICO;tr|A0A7W4V0K4|A0A7W4V0K4_9MICO;tr|A0A7W3JQZ9|A0A7W3JQZ9_9MICO	1;1;1;1	1;1;1;1	1;1;1;1	tr|A0A3R7EZP7|A0A3R7EZP7_9MICO 3-isopropylmalate dehydratase small subunit OS=Microbacterium sp. AG238 OX=2183994 GN=leuD PE=3 SV=1;tr|A0A1Y5P3N6|A0A1Y5P3N6_9MICO 3-isopropylmalate dehydratase small subunit OS=uncultured Microbacterium sp OX=191216 GN=leuD	4	1	1	0	0	0	1	0	0	0	1	5.1	21.974	0	323.31				By MS/MS	0	0	0	5.1	29530	0	0	0	2684.5	VAFEIDDYTR
tr|A0A1J5VWG5|A0A1J5VWG5_9CORY	1	1	1	tr|A0A1J5VWG5|A0A1J5VWG5_9CORY WYL domain-containing protein OS=Corynebacterium sp. NML130628 OX=1906333 GN=BJP07_04700 PE=4 SV=1	1	1	1	0	1	0	0	0	1	0	0	2.9	34.277	0	323.31		By MS/MS			0	2.9	0	0	31821	0	2447.8	0	0	ALAALEALE
tr|A0A8I1PV96|A0A8I1PV96_9MICO;tr|A0A1I6ITE7|A0A1I6ITE7_9MICO;tr|A0A191WC84|A0A191WC84_9MICO;tr|A0A1H1X7Z8|A0A1H1X7Z8_9MICO	1;1;1;1	1;1;1;1	1;1;1;1	tr|A0A8I1PV96|A0A8I1PV96_9MICO Amidohydrolase OS=Microbacterium sp OX=51671 GN=J0I78_11470 PE=4 SV=1;tr|A0A1I6ITE7|A0A1I6ITE7_9MICO Amidohydrolase 3 domain-containing protein OS=Agromyces sp. CF514 OX=1881031 GN=SAMN05428970_0813 PE=4 SV=1;tr|A0A191WC84|A0	4	1	1	0	1	0	0	0	1	0	0	1.3	58.328	0	323.31		By MS/MS			0	1.3	0	0	32506	0	1477.5	0	0	VYAASDA
tr|A0A1G4V918|A0A1G4V918_9MICO;tr|A0A1H1QMJ9|A0A1H1QMJ9_9MICO	1;1	1;1	1;1	tr|A0A1G4V918|A0A1G4V918_9MICO Histidine ammonia-lyase OS=Candidatus Aquiluna sp. UB-MaderosW2red OX=1855377 GN=SAMN05216534_0085 PE=3 SV=1;tr|A0A1H1QMJ9|A0A1H1QMJ9_9MICO Histidine ammonia-lyase OS=Agrococcus carbonis OX=684552 GN=SAMN04489719_1878 PE=3 SV	2	1	1	0	1	0	0	0	1	0	0	1.6	53.35	0	323.31		By MS/MS			0	1.6	0	0	35195	0	2070.3	0	0	VPGSGPDR
tr|J7R0U5|J7R0U5_ECOLX;tr|F0JV05|F0JV05_ESCFE;tr|D8E9Y8|D8E9Y8_ECOLX;tr|B7NA23|B7NA23_ECOLU;tr|B7LJJ5|B7LJJ5_ESCF3;tr|A0A8E4IM63|A0A8E4IM63_ESCFE;tr|A0A8D9PNG8|A0A8D9PNG8_9ESCH;tr|F4VN01|F4VN01_ECOLX;tr|E9XNN4|E9XNN4_ECOLX;tr|A0A829IZ06|A0A829IZ06_ECOLX;tr|A0A6N8R0P8|A0A6N8R0P8_ECOLX;tr|A0A6H2GI39|A0A6H2GI39_9ESCH;tr|A0A4Y8G396|A0A4Y8G396_ECOLX;tr|A0A1X3M056|A0A1X3M056_ECOLX;tr|A0A152X5R6|A0A152X…	1;1;1;1;1;1;1;1;1;1;1;1;1;1;1;1;1;1;1;1	1;1;1;1;1;1;1;1;1;1;1;1;1;1;1;1;1;1;1;1	1;1;1;1;1;1;1;1;1;1;1;1;1;1;1;1;1;1;1;1	tr|J7R0U5|J7R0U5_ECOLX Uncharacterized protein OS=Escherichia coli OX=562 GN=BZL69_30900 PE=4 SV=1;tr|F0JV05|F0JV05_ESCFE Uncharacterized protein OS=Escherichia fergusonii ECD227 OX=981367 GN=ECD227_0642 PE=4 SV=1;tr|D8E9Y8|D8E9Y8_ECOLX Uncharacterized pro	20	1	1	0	1	0	0	0	1	0	0	11.6	8.5235	0	323.31		By MS/MS			0	11.6	0	0	35664	0	11888	0	0	FLDYRDWR
tr|A0A511Q4B1|A0A511Q4B1_9SPHN;tr|A0A2T7VMF1|A0A2T7VMF1_9SPHN;tr|A0A175Y601|A0A175Y601_9SPHN;tr|A0A0D1MSC1|A0A0D1MSC1_9SPHN	1;1;1;1	1;1;1;1	1;1;1;1	tr|A0A511Q4B1|A0A511Q4B1_9SPHN histidine kinase OS=Sphingomonas aquatilis NBRC 16722 OX=1219039 GN=SAQ01S_18930 PE=4 SV=1;tr|A0A2T7VMF1|A0A2T7VMF1_9SPHN histidine kinase OS=Sphingomonas sp. TPD3009 OX=2171625 GN=DC425_08215 PE=4 SV=1;tr|A0A175Y601|A0A175Y6	4	1	1	0	1	0	0	0	1	0	0	0.9	93.856	0	323.31		By MS/MS			0	0.9	0	0	37025	0	755.61	0	0	LAIPYEGR
tr|A0A2E1Z113|A0A2E1Z113_SPHSX	1	1	1	tr|A0A2E1Z113|A0A2E1Z113_SPHSX Uncharacterized protein OS=Sphingomonas sp OX=28214 GN=CMN72_12810 PE=4 SV=1	1	1	1	0	1	0	0	0	1	0	0	6.4	20.494	0	323.31		By MS/MS			0	6.4	0	0	37783	0	5397.6	0	0	GDHYWHHRHAHR
tr|A0A6P1FED2|A0A6P1FED2_9MICO;tr|A0A2S5YAJ9|A0A2S5YAJ9_9MICO;tr|A0A2S5XNX1|A0A2S5XNX1_9MICO;tr|A0A2S5XIS9|A0A2S5XIS9_9MICO	1;1;1;1	1;1;1;1	1;1;1;1	tr|A0A6P1FED2|A0A6P1FED2_9MICO Potassium-transporting ATPase ATP-binding subunit OS=Rathayibacter sp. VKM Ac-2801 OX=2609255 GN=kdpB PE=3 SV=1;tr|A0A2S5YAJ9|A0A2S5YAJ9_9MICO Potassium-transporting ATPase ATP-binding subunit OS=Rathayibacter sp. AY1B1 OX=20	4	1	1	0	1	0	0	0	1	0	0	1.7	73.178	0	323.31		By MS/MS			0	1.7	0	0	38090	0	1656.1	0	0	LVDLIVAAIPGF
tr|A0A3N6BPH3|A0A3N6BPH3_9BACI;tr|A0A329ESB8|A0A329ESB8_9BACI;tr|A0A1X7F8R8|A0A1X7F8R8_9BACI	1;1;1	1;1;1	1;1;1	tr|A0A3N6BPH3|A0A3N6BPH3_9BACI YrzI family small protein OS=Priestia endophytica OX=135735 GN=FH5_03322 PE=4 SV=1;tr|A0A329ESB8|A0A329ESB8_9BACI YrzI family protein OS=Priestia endophytica OX=135735 GN=A4R27_05100 PE=4 SV=1;tr|A0A1X7F8R8|A0A1X7F8R8_9BACI Y	3	1	1	0	1	0	0	0	1	0	0	17.4	5.8957	0	323.31		By MS/MS			0	17.4	0	0	39019	0	13006	0	0	IINYYYHN
tr|A0A2N5GGD2|A0A2N5GGD2_9BACI	1	1	1	tr|A0A2N5GGD2|A0A2N5GGD2_9BACI Uncharacterized protein OS=Bacillus canaveralius OX=1403243 GN=CU635_21165 PE=4 SV=1	1	1	1	0	0	0	1	0	0	0	1	3.1	29.584	0	323.31				By MS/MS	0	0	0	3.1	41491	0	0	0	2963.6	FKNWLNHN
tr|A0A8I0LX91|A0A8I0LX91_9SPHN;tr|A0A7W5X3Y3|A0A7W5X3Y3_9SPHN;tr|A0A654DL81|A0A654DL81_9SPHN;tr|A0A2T4YTL6|A0A2T4YTL6_9SPHN;tr|A0A0Q4IFQ9|A0A0Q4IFQ9_9SPHN;tr|A0A0A6D133|A0A0A6D133_9SPHN	1;1;1;1;1;1	1;1;1;1;1;1	1;1;1;1;1;1	tr|A0A8I0LX91|A0A8I0LX91_9SPHN Response regulator transcription factor OS=Sphingomonas sp. CFBP 8764 OX=2775275 GN=IFT85_02465 PE=4 SV=1;tr|A0A7W5X3Y3|A0A7W5X3Y3_9SPHN Two-component system cell cycle response regulator CtrA OS=Sphingomonas sp. BK481 OX=258	6	1	1	0	1	0	0	0	1	0	0	4.7	26.272	0	323.31		By MS/MS			0	4.7	0	0	42388	0	3260.6	0	0	EPDEMVEAQVA
tr|A0A2E2ZUF6|A0A2E2ZUF6_SPHSX	1	1	1	tr|A0A2E2ZUF6|A0A2E2ZUF6_SPHSX Uncharacterized protein OS=Sphingomonas sp OX=28214 GN=CMN73_09475 PE=4 SV=1	1	1	1	0	1	0	0	0	1	0	0	5.3	14.114	0	323.31		By MS/MS			0	5.3	0	0	42536	0	4253.6	0	0	NAAAAAA
tr|A0A0B6AQF5|A0A0B6AQF5_PRIM2	1	1	1	tr|A0A0B6AQF5|A0A0B6AQF5_PRIM2 Acyltransferase family protein OS=Priestia megaterium (strain ATCC 14581 / DSM 32 / CCUG 1817 / JCM 2506 / NBRC 15308 / NCIMB 9376 / NCTC 10342 / NRRL B-14308 / VKM B-512 / Ford 19) OX=1348623 GN=BG04_3422 PE=3 SV=1	1	1	1	0	0	0	1	0	0	0	1	1.9	42.652	0	323.31				By MS/MS	0	0	0	1.9	42624	0	0	0	3044.6	VTSNLDR
tr|A0A1V2S939|A0A1V2S939_9BACI	1	1	1	tr|A0A1V2S939|A0A1V2S939_9BACI Uncharacterized protein OS=Bacillus sp. VT-16-64 OX=1917019 GN=BLX87_24210 PE=4 SV=1	1	1	1	0	1	0	0	0	1	0	0	4.9	28.542	0	323.31		By MS/MS			0	4.9	0	0	43264	0	2704	0	0	YVLYDYLKFFRK
tr|A0A223KM37|A0A223KM37_9BACI	1	1	1	tr|A0A223KM37|A0A223KM37_9BACI Uncharacterized protein OS=Sutcliffiella cohnii OX=33932 GN=BC6307_03735 PE=4 SV=1	1	1	1	0	0	0	1	0	0	0	1	2.8	36.534	0	323.31				By MS/MS	0	0	0	2.8	44035	0	0	0	3145.3	VSEDELEWR
tr|A0A2M6UU75|A0A2M6UU75_9HYPH	1	1	1	tr|A0A2M6UU75|A0A2M6UU75_9HYPH Phage antirepressor Ant OS=Bartonella tribocorum OX=85701 GN=CER18_01695 PE=4 SV=1	1	1	1	0	1	0	0	0	1	0	0	2.8	28.854	0	323.31		By MS/MS			0	2.8	0	0	44664	0	2791.5	0	0	YGWVYRR
tr|A0A2M9CJS2|A0A2M9CJS2_9MICO	1	1	1	tr|A0A2M9CJS2|A0A2M9CJS2_9MICO NADP-dependent 3-hydroxy acid dehydrogenase YdfG OS=Diaminobutyricimonas aerilata OX=1162967 GN=CLV46_1706 PE=4 SV=1	1	1	1	0	0	0	1	0	0	0	1	4.2	24.149	0	323.31				By MS/MS	0	0	0	4.2	46474	0	0	0	3319.6	VALVVGGSGR
tr|E0SHJ2|E0SHJ2_DICD3;tr|A0A2K8W4P3|A0A2K8W4P3_9GAMM	1;1	1;1	1;1	tr|E0SHJ2|E0SHJ2_DICD3 Beta-galactosidase OS=Dickeya dadantii (strain 3937) OX=198628 GN=lacZ PE=3 SV=1;tr|A0A2K8W4P3|A0A2K8W4P3_9GAMM Beta-galactosidase OS=Dickeya solani RNS 08.23.3.1.A OX=1240086 GN=lacZ PE=3 SV=1	2	1	1	0	1	0	0	0	1	0	0	1.2	119.1	0	323.31		By MS/MS			0	1.2	0	0	47274	0	926.94	0	0	DWENPACPHVRR
tr|A0A090Y3R7|A0A090Y3R7_PAEMA	1	1	1	tr|A0A090Y3R7|A0A090Y3R7_PAEMA Uncharacterized protein OS=Paenibacillus macerans OX=44252 GN=DJ90_2924 PE=4 SV=1	1	1	1	0	0	0	1	0	0	0	1	17.8	5.0636	0	323.31				By MS/MS	0	0	0	17.8	48251	NaN	NaN	NaN	NaN	CPGVKTDK
tr|A0A844WP27|A0A844WP27_9GAMM;tr|A0A556SB18|A0A556SB18_9GAMM;tr|A0A1C4DEB4|A0A1C4DEB4_9GAMM;tr|A0A1B9MK03|A0A1B9MK03_9GAMM;tr|A0A1B9L7D7|A0A1B9L7D7_9GAMM;tr|A0A8F9ZWE2|A0A8F9ZWE2_9GAMM;tr|A0A1B9JZ31|A0A1B9JZ31_9GAMM;tr|A0A1B9MXC5|A0A1B9MXC5_9GAMM;tr|A0A242NUD3|A0A242NUD3_9GAMM;tr|A0A1B9MZY0|A0A1B9MZY0_9GAMM;tr|A0A1B9L068|A0A1B9L068_9GAMM;tr|A0A844X503|A0A844X503_9GAMM;tr|A0A1B9M7L5|A0A1B9M7L5_9G…	1;1;1;1;1;1;1;1;1;1;1;1;1	1;1;1;1;1;1;1;1;1;1;1;1;1	1;1;1;1;1;1;1;1;1;1;1;1;1	tr|A0A844WP27|A0A844WP27_9GAMM Phage-tail_3 domain-containing protein OS=Gilliamella sp. Pas-s27 OX=2687311 GN=GQ589_02430 PE=4 SV=1;tr|A0A556SB18|A0A556SB18_9GAMM Phage tail protein OS=Gilliamella apicola OX=1196095 GN=FPQ15_09125 PE=4 SV=1;tr|A0A1C4DEB4|	13	1	1	0	0	0	1	0	0	0	1	1.2	82.091	0	323.31				By MS/MS	0	0	0	1.2	51210	0	0	0	1600.3	FGLCFRYNR
tr|A0A2S0K189|A0A2S0K189_LYSSH	1	1	1	tr|A0A2S0K189|A0A2S0K189_LYSSH ABC transporter permease OS=Lysinibacillus sphaericus OX=1421 GN=LS41612_13220 PE=4 SV=1	1	1	1	0	0	0	1	0	0	0	1	3.8	30.237	0	323.31				By MS/MS	0	0	0	3.8	52087	0	0	0	8681.1	MFFHLLSIIR
tr|A0A1B9MIW8|A0A1B9MIW8_9GAMM	1	1	1	tr|A0A1B9MIW8|A0A1B9MIW8_9GAMM Integrase catalytic domain-containing protein OS=Gilliamella apicola OX=1196095 GN=A9G37_04530 PE=4 SV=1	1	1	1	0	0	0	1	0	0	0	1	5.2	16.07	0	323.31				By MS/MS	0	0	0	5.2	54580	0	0	0	9096.6	VKEDLIR
tr|A0A857N0L5|A0A857N0L5_GEOSE;tr|A0A7M1U4V1|A0A7M1U4V1_GEOSE;tr|A0A2H5KIY3|A0A2H5KIY3_BACCL;tr|A0A1C3D4J1|A0A1C3D4J1_GEOTH	1;1;1;1	1;1;1;1	1;1;1;1	tr|A0A857N0L5|A0A857N0L5_GEOSE ArsR family transcriptional regulator OS=Geobacillus stearothermophilus OX=1422 GN=EPB69_16210 PE=4 SV=1;tr|A0A7M1U4V1|A0A7M1U4V1_GEOSE ArsR family transcriptional regulator OS=Geobacillus stearothermophilus OX=1422 GN=IMZ17_	4	1	1	0	0	0	1	0	0	0	1	1.6	49.252	0	323.31				By MS/MS	0	0	0	1.6	55097	0	0	0	2899.9	LGMPVYR
tr|A0A1H1TNV1|A0A1H1TNV1_9CORY	1	1	1	tr|A0A1H1TNV1|A0A1H1TNV1_9CORY Uncharacterized protein OS=Corynebacterium timonense OX=441500 GN=SAMN04488539_2033 PE=4 SV=1	1	1	1	0	1	0	0	0	1	0	0	5.6	16.985	0	323.31		By MS/MS			0	5.6	0	0	55129	0	7875.6	0	0	VTYPHRFHK
tr|A0A1Q2HTE4|A0A1Q2HTE4_9CORY	1	1	1	tr|A0A1Q2HTE4|A0A1Q2HTE4_9CORY Prephenate dehydrogenase OS=Corynebacterium glaucum OX=187491 GN=CGLAU_00560 PE=4 SV=1	1	1	1	0	1	0	0	0	1	0	0	2.3	36.034	0	323.31		By MS/MS			0	2.3	0	0	56633	0	4045.2	0	0	KHDETVAR
tr|A0A1I1XA48|A0A1I1XA48_9BACI	1	1	1	tr|A0A1I1XA48|A0A1I1XA48_9BACI Oxidoreductase alpha (Molybdopterin) subunit OS=Bacillus sp. OV194 OX=1881065 GN=SAMN05428981_103175 PE=4 SV=1	1	1	1	0	0	0	1	0	0	0	1	0.9	87.987	0	323.31				By MS/MS	0	0	0	0.9	56826	0	0	0	1183.9	NKPHHVR
tr|A0A2V4EJ51|A0A2V4EJ51_LACHE;tr|W5XHD9|W5XHD9_LACHE;tr|A0A6B9I1K9|A0A6B9I1K9_LACJH;tr|A0A386RGT0|A0A386RGT0_LACHE;tr|A8YWD8|A8YWD8_LACH4;tr|A0A3G6JRJ6|A0A3G6JRJ6_LACHE;tr|A0A3Q8SUJ9|A0A3Q8SUJ9_LACHE;tr|W5XGG4|W5XGG4_LACHE;tr|U4QL78|U4QL78_LACHE;tr|A0A7H1LBZ1|A0A7H1LBZ1_9LACO;tr|A0A7H1LC04|A0A7H1LC04_9LACO;tr|F0NVT2|F0NVT2_LACHH;tr|A0A2I6BQ14|A0A2I6BQ14_LACHE;tr|A0A2V4EHY4|A0A2V4EHY4_LACHE;tr|C2…	1;1;1;1;1;1;1;1;1;1;1;1;1;1;1;1;1;1;1;1;1;1;1;1;1;1;1;1;1;1;1;1;1;1;1;1;1;1;1;1;1;1;1;1;1;1	1;1;1;1;1;1;1;1;1;1;1;1;1;1;1;1;1;1;1;1;1;1;1;1;1;1;1;1;1;1;1;1;1;1;1;1;1;1;1;1;1;1;1;1;1;1	1;1;1;1;1;1;1;1;1;1;1;1;1;1;1;1;1;1;1;1;1;1;1;1;1;1;1;1;1;1;1;1;1;1;1;1;1;1;1;1;1;1;1;1;1;1	tr|A0A2V4EJ51|A0A2V4EJ51_LACHE IS607 family transposase (Fragment) OS=Lactobacillus helveticus OX=1587 GN=DM470_08730 PE=4 SV=1;tr|W5XHD9|W5XHD9_LACHE Transposase ORF_A OS=Lactobacillus helveticus H9 OX=767456 GN=LBH_1368 PE=4 SV=1;tr|A0A6B9I1K9|A0A6B9I1K9	46	1	1	0	1	0	0	0	1	0	0	7.2	11.13	0	323.31		By MS/MS			0	7.2	0	0	56868	0	11374	0	0	VSTYKQK
tr|A0A2I8DRY9|A0A2I8DRY9_9BURK	1	1	1	tr|A0A2I8DRY9|A0A2I8DRY9_9BURK 3-(3-hydroxyphenyl)propionate hydroxylase OS=Achromobacter sp. AONIH1 OX=1758194 GN=C2U31_29950 PE=4 SV=1	1	1	1	0	1	0	0	0	1	0	0	1.8	60.742	0	323.31		By MS/MS			0	1.8	0	0	58664	0	1777.7	0	0	TQSAADARAA
tr|A0A5S9MCY1|A0A5S9MCY1_BACIA;tr|A0A5D4QZT7|A0A5D4QZT7_BACPU;tr|S6FZ31|S6FZ31_9BACI;tr|A0A8G1PAK3|A0A8G1PAK3_9BACI;tr|A0A8G0MHA5|A0A8G0MHA5_9BACI;tr|A0A8F6D3A5|A0A8F6D3A5_9BACI;tr|A0A7U5CNI7|A0A7U5CNI7_BACIU;tr|A0A653TLX5|A0A653TLX5_9BACI;tr|A0A267XBT4|A0A267XBT4_9BACI;tr|A0A1L6ZLF3|A0A1L6ZLF3_BACIA;tr|A0A0B6AKS6|A0A0B6AKS6_PRIM2	1;1;1;1;1;1;1;1;1;1;1	1;1;1;1;1;1;1;1;1;1;1	1;1;1;1;1;1;1;1;1;1;1	tr|A0A5S9MCY1|A0A5S9MCY1_BACIA Uncharacterized protein OS=Bacillus safensis OX=561879 GN=BsIDN1_46110 PE=4 SV=1;tr|A0A5D4QZT7|A0A5D4QZT7_BACPU Phage portal protein OS=Bacillus pumilus OX=1408 GN=FZC68_01285 PE=4 SV=1;tr|S6FZ31|S6FZ31_9BACI Uncharacterized	11	1	1	0	1	0	0	0	1	0	0	7.5	10.779	0	323.31		By MS/MS			0	7.5	0	0	58669	0	11734	0	0	TLISGHK
tr|A0A7X2V2B0|A0A7X2V2B0_LACJH;tr|A0A256LCB2|A0A256LCB2_9LACO	1;1	1;1	1;1	tr|A0A7X2V2B0|A0A7X2V2B0_LACJH Lysin OS=Lactobacillus johnsonii OX=33959 GN=GJU95_03130 PE=3 SV=1;tr|A0A256LCB2|A0A256LCB2_9LACO Lysin OS=Lactobacillus taiwanensis OX=508451 GN=CBF70_07830 PE=3 SV=1	2	1	1	0	0	0	1	0	0	0	1	3.5	34.38	0	323.31				By MS/MS	0	0	0	3.5	58814	0	0	0	3267.4	YNAWARDSSGR
tr|A0A385TGM6|A0A385TGM6_PAELA;tr|A0A2A5LDZ9|A0A2A5LDZ9_PAELA;tr|A0A1R1B1I1|A0A1R1B1I1_PAELA	1;1;1	1;1;1	1;1;1	tr|A0A385TGM6|A0A385TGM6_PAELA XRE family transcriptional regulator OS=Paenibacillus lautus OX=1401 GN=D5F53_05485 PE=4 SV=1;tr|A0A2A5LDZ9|A0A2A5LDZ9_PAELA Transcriptional regulator OS=Paenibacillus lautus OX=1401 GN=CPZ30_22335 PE=4 SV=1;tr|A0A1R1B1I1|A0A	3	1	1	0	0	0	1	0	0	0	1	3.1	34.029	0	323.31				By MS/MS	0	0	0	3.1	59142	0	0	0	4928.5	LDRYEELSR
tr|A0A1G6VYG2|A0A1G6VYG2_9SPHN	1	1	1	tr|A0A1G6VYG2|A0A1G6VYG2_9SPHN 2-5 RNA ligase superfamily protein OS=Sphingomonas sp. YR710 OX=1882773 GN=SAMN05444678_11682 PE=4 SV=1	1	1	1	0	0	0	1	0	0	0	1	4.3	18.315	0	323.31				By MS/MS	0	0	0	4.3	59829	0	0	0	5439	SVRSPRN
tr|A0A837B1G1|A0A837B1G1_9NEIS;tr|A0A2N9XS47|A0A2N9XS47_9NEIS;tr|A0A1C4BMY8|A0A1C4BMY8_9NEIS	1;1;1	1;1;1	1;1;1	tr|A0A837B1G1|A0A837B1G1_9NEIS Thymidylate kinase OS=Snodgrassella alvi OX=1196083 GN=tmk PE=3 SV=1;tr|A0A2N9XS47|A0A2N9XS47_9NEIS Thymidylate kinase OS=Snodgrassella alvi OX=1196083 GN=tmk PE=3 SV=1;tr|A0A1C4BMY8|A0A1C4BMY8_9NEIS Thymidylate kinase OS=Sno	3	1	1	0	0	0	1	0	0	0	1	4.3	22.892	0	323.31				By MS/MS	0	0	0	4.3	60381	0	0	0	5031.8	LSQNGNPDR
tr|W5XZM1|W5XZM1_9CORY;tr|G7I0W0|G7I0W0_9CORY;tr|A0A1W1J3F3|A0A1W1J3F3_9CORY	1;1;1	1;1;1	1;1;1	tr|W5XZM1|W5XZM1_9CORY Pyridoxal phosphate homeostasis protein OS=Corynebacterium casei LMG S-19264 OX=1285583 GN=CCASEI_05535 PE=3 SV=1;tr|G7I0W0|G7I0W0_9CORY Pyridoxal phosphate homeostasis protein OS=Corynebacterium casei UCMA 3821 OX=1110505 GN=CCAS_13	3	1	1	0	0	0	1	0	0	0	1	3.3	25.955	0	323.31				By MS/MS	0	0	0	3.3	60933	0	0	0	3207	TASSGDIR
tr|A0A2N5G9C1|A0A2N5G9C1_9BACI	1	1	1	tr|A0A2N5G9C1|A0A2N5G9C1_9BACI Lipid kinase OS=Bacillus sp. V3-13 OX=2053728 GN=CU633_11235 PE=3 SV=1	1	1	1	0	1	0	0	0	1	0	0	3	32.733	0	323.31		By MS/MS			0	3	0	0	61378	0	5579.8	0	0	HYFQFIKPA
tr|A0A5C0WCP2|A0A5C0WCP2_BACIA;tr|A0A4Y9JXT6|A0A4Y9JXT6_BACIT;tr|A0A855RA09|A0A855RA09_BACPU;tr|A0A1L6ZJZ4|A0A1L6ZJZ4_BACIA;tr|A0A5S9M6J7|A0A5S9M6J7_BACIA	1;1;1;1;1	1;1;1;1;1	1;1;1;1;1	tr|A0A5C0WCP2|A0A5C0WCP2_BACIA Spore coat protein X OS=Bacillus safensis OX=561879 GN=cotX PE=4 SV=1;tr|A0A4Y9JXT6|A0A4Y9JXT6_BACIT Spore coat protein OS=Bacillus stratosphericus OX=293386 GN=C1954_08225 PE=4 SV=1;tr|A0A855RA09|A0A855RA09_BACPU Spore coat	5	1	1	0	0	0	1	0	0	0	1	5.5	18.19	0	323.31				By MS/MS	0	0	0	5.5	61828	0	0	0	8832.6	HHDDCNYER
tr|A0A251YUJ5|A0A251YUJ5_9MICO	1	1	1	tr|A0A251YUJ5|A0A251YUJ5_9MICO Uncharacterized protein OS=Clavibacter michiganensis OX=28447 GN=BFL37_00860 PE=4 SV=1	1	1	1	0	0	0	1	0	0	0	1	1.3	69.875	0	323.31				By MS/MS	0	0	0	1.3	63399	0	0	0	2438.4	SPQYQLHK
tr|Q5WDR4|Q5WDR4_ALKCK;tr|A0A268S175|A0A268S175_ALKCL	1;1	1;1	1;1	tr|Q5WDR4|Q5WDR4_ALKCK Uncharacterized protein OS=Alkalihalobacillus clausii (strain KSM-K16) OX=66692 GN=ABC2962 PE=4 SV=1;tr|A0A268S175|A0A268S175_ALKCL Uncharacterized protein OS=Alkalihalobacillus clausii OX=79880 GN=CHH61_09035 PE=4 SV=1	2	1	1	0	0	0	1	0	0	0	1	2.6	31.859	0	323.31				By MS/MS	0	0	0	2.6	63765	0	0	0	3750.9	TVFHAAK
tr|A0A162J2I5|A0A162J2I5_9MICO	1	1	1	tr|A0A162J2I5|A0A162J2I5_9MICO AraC-like protein OS=Rathayibacter tanaceti OX=1671680 GN=cdhR PE=4 SV=1	1	1	1	0	1	0	0	0	1	0	0	3.6	36.242	0	323.31		By MS/MS			0	3.6	0	0	67528	0	3069.5	0	0	MQNVRRDCDTVR
tr|A0A6B3W4A6|A0A6B3W4A6_9BACI;tr|A0A2G8IUT3|A0A2G8IUT3_BACPU	1;1	1;1	1;1	tr|A0A6B3W4A6|A0A6B3W4A6_9BACI Type I restriction enzyme endonuclease subunit OS=Bacillus aquiflavi OX=2672567 GN=G4D64_14595 PE=3 SV=1;tr|A0A2G8IUT3|A0A2G8IUT3_BACPU Type I restriction enzyme endonuclease subunit OS=Bacillus pumilus OX=1408 GN=CTV99_07660	2	1	1	0	0	0	1	0	0	0	1	0.7	116.74	0	323.31				By MS/MS	0	0	0	0.7	67938	0	0	0	1191.9	VRNFVSK
tr|A0A1Y3M758|A0A1Y3M758_9BACI	1	1	1	tr|A0A1Y3M758|A0A1Y3M758_9BACI ABC transporter ATP-binding protein OS=Bacillus pseudomycoides OX=64104 GN=BW425_24775 PE=4 SV=1	1	1	1	0	1	0	0	0	1	0	0	2.3	35.11	0	323.31		By MS/MS			0	2.3	0	0	68957	0	4056.3	0	0	NYSMGMK
tr|C2Z9I2|C2Z9I2_BACCE;tr|V5MG19|V5MG19_BACTU;tr|R8P586|R8P586_BACCE;tr|R8MZ94|R8MZ94_BACCX;tr|J8ITB8|J8ITB8_BACMY;tr|J8EYU7|J8EYU7_BACCE;tr|A0A7Z8WAF3|A0A7Z8WAF3_9BACI;tr|A0A5P9Y6L7|A0A5P9Y6L7_BACCE;tr|A0A4V2L3M4|A0A4V2L3M4_BACMY;tr|A0A328KS06|A0A328KS06_9BACI;tr|A0A2C1ZQ72|A0A2C1ZQ72_BACCE;tr|A0A2B4BV08|A0A2B4BV08_BACTU;tr|A0A242ZXA8|A0A242ZXA8_BACTU;tr|A0A1B1L9X6|A0A1B1L9X6_BACTU;tr|A0A0B5S8W4…	1;1;1;1;1;1;1;1;1;1;1;1;1;1;1;1	1;1;1;1;1;1;1;1;1;1;1;1;1;1;1;1	1;1;1;1;1;1;1;1;1;1;1;1;1;1;1;1	tr|C2Z9I2|C2Z9I2_BACCE Subtilin biosynthesis protein spaB OS=Bacillus cereus AH1272 OX=526993 GN=bcere0029_28220 PE=4 SV=1;tr|V5MG19|V5MG19_BACTU Lantibiotic biosynthesis protein OS=Bacillus thuringiensis YBT-1518 OX=529122 GN=YBT1518_19980 PE=4 SV=1;tr|R8	16	1	1	0	1	0	1	0	1	0	1	2.4	34.24	0	323.31		By MS/MS		By matching	0	2.4	0	2.4	69797	0	3115.3	0	1247	DPDAHIR
sp|Q9X7B0|PLSB_MYCLE	1	1	1	sp|Q9X7B0|PLSB_MYCLE Glycerol-3-phosphate acyltransferase OS=Mycobacterium leprae (strain TN) OX=272631 GN=plsB PE=3 SV=1	1	1	1	0	0	0	1	0	0	0	1	1.2	87.363	0	323.31				By MS/MS	0	0	0	1.2	70065	0	0	0	1708.9	VSELRQYWR
tr|I3E3X6|I3E3X6_BACMM;tr|A0A928FXE7|A0A928FXE7_BACSP;tr|A0A6M0P1Z6|A0A6M0P1Z6_9BACI;tr|A0A0A6VJH5|A0A0A6VJH5_9BACI	1;1;1;1	1;1;1;1	1;1;1;1	tr|I3E3X6|I3E3X6_BACMM Putative ABC transporter ATP-binding protein OS=Bacillus methanolicus (strain MGA3 / ATCC 53907) OX=796606 GN=BMMGA3_01045 PE=4 SV=1;tr|A0A928FXE7|A0A928FXE7_BACSP ABC transporter ATP-binding protein OS=Bacillus sp OX=1409 GN=E7150_0	4	1	1	0	1	0	0	0	1	0	0	1.4	69.578	0	323.31		By MS/MS			0	1.4	0	0	70312	0	2068	0	0	LPLKYFDER
tr|A0A1G6PYM5|A0A1G6PYM5_9SPHN	1	1	1	tr|A0A1G6PYM5|A0A1G6PYM5_9SPHN Peptide methionine sulfoxide reductase MsrA OS=Sphingomonas sp. YR710 OX=1882773 GN=msrA PE=3 SV=1	1	1	1	0	0	0	1	0	0	0	1	3.9	19.651	0	323.31				By MS/MS	0	0	0	3.9	71767	0	0	0	11961	VVNPTYK
tr|A0A165S296|A0A165S296_9MICO	1	1	1	tr|A0A165S296|A0A165S296_9MICO DUF4229 domain-containing protein OS=Microbacterium sp. TNHR37B OX=1775956 GN=AVP41_00740 PE=4 SV=1	1	1	1	0	1	0	0	0	1	0	0	10.1	8.8785	0	323.31		By MS/MS			0	10.1	0	0	72139	0	36069	0	0	SARDDSHV
tr|A0A2S9A581|A0A2S9A581_9MICO	1	1	1	tr|A0A2S9A581|A0A2S9A581_9MICO LytR/CpsA/Psr regulator C-terminal domain-containing protein OS=Microbacterium sp. MYb72 OX=1848693 GN=CQ047_12240 PE=4 SV=1	1	1	1	0	0	0	1	0	0	0	1	7.9	17.131	0	323.31				By MS/MS	0	0	0	7.9	73105	0	0	0	14621	SDFYASMNETGGK
tr|A0A1S2R3A2|A0A1S2R3A2_9BACI	1	1	1	tr|A0A1S2R3A2|A0A1S2R3A2_9BACI Conjugal transfer protein TraG OS=Bacillus sp. MUM 116 OX=1678002 GN=BIV60_15430 PE=3 SV=1	1	1	1	0	1	0	0	0	1	0	0	1.3	71.399	0	323.31		By MS/MS			0	1.3	0	0	74515	0	2403.7	0	0	YNPLDYVK
tr|A0A2M9HFA0|A0A2M9HFA0_9BIFI	1	1	1	tr|A0A2M9HFA0|A0A2M9HFA0_9BIFI PTS beta-glucoside transporter subunit EIIBCA OS=Bifidobacterium simiarum OX=2045441 GN=CSQ87_05615 PE=4 SV=1	1	1	1	0	1	0	0	0	1	0	0	0.9	86.611	0	323.31		By MS/MS			0	0.9	0	0	74529	0	2484.3	0	0	VGQCRQR
tr|G2TLN7|G2TLN7_WEICA;tr|A0A150JXA9|A0A150JXA9_WEICA	1;1	1;1	1;1	tr|G2TLN7|G2TLN7_WEICA CRISPR-associated exonuclease Cas4 OS=Weizmannia coagulans 36D1 OX=345219 GN=Bcoa_1934 PE=3 SV=1;tr|A0A150JXA9|A0A150JXA9_WEICA CRISPR-associated exonuclease Cas4 OS=Weizmannia coagulans OX=1398 GN=B4098_1794 PE=3 SV=1	2	1	1	1	1	0	0	1	1	0	0	5.3	20.116	0	323.31	By matching	By MS/MS			5.3	5.3	0	0	74792	4960.8	1838.4	0	0	FIHEYRYKR
tr|A0A7Z1KA30|A0A7Z1KA30_9BACI;tr|A0A2A8SPS2|A0A2A8SPS2_9BACI	1;1	1;1	1;1	tr|A0A7Z1KA30|A0A7Z1KA30_9BACI Peptide ABC transporter permease OS=Bacillus pseudomycoides OX=64104 GN=COE51_22500 PE=4 SV=1;tr|A0A2A8SPS2|A0A2A8SPS2_9BACI Peptide ABC transporter permease OS=Bacillus sp. AFS018417 OX=2033491 GN=CN326_00140 PE=4 SV=1	2	1	1	0	0	0	1	0	0	0	1	17.6	8.6898	0	323.31				By MS/MS	0	0	0	17.6	75180	0	0	0	12530	MDGHYHCRHCGCK
tr|A0A4Y7WWU3|A0A4Y7WWU3_ALKHA;tr|A0A0M0KJ63|A0A0M0KJ63_ALKHA;sp|Q9K9R0|TMCAL_HALH5	1;1;1	1;1;1	1;1;1	tr|A0A4Y7WWU3|A0A4Y7WWU3_ALKHA tRNA(Met) cytidine acetate ligase OS=Halalkalibacterium halodurans OX=86665 GN=tmcAL PE=3 SV=1;tr|A0A0M0KJ63|A0A0M0KJ63_ALKHA tRNA(Met) cytidine acetate ligase OS=Halalkalibacterium halodurans OX=86665 GN=tmcAL PE=3 SV=1;sp|Q	3	1	1	0	1	0	0	0	1	0	0	1.7	47.672	0	323.31		By MS/MS			0	1.7	0	0	76312	0	3317.9	0	0	LYHFMAK
tr|A0A1R3XQM8|A0A1R3XQM8_9MICO	1	1	1	tr|A0A1R3XQM8|A0A1R3XQM8_9MICO DUF4432 family protein OS=Microbacterium sp. RU1D OX=1907411 GN=SAMN05880579_3194 PE=4 SV=1	1	1	1	0	0	0	1	0	0	0	1	2.1	35.588	0	323.31				By MS/MS	0	0	0	2.1	76865	0	0	0	5124.4	HELPEGR
tr|A0A3N6BPA7|A0A3N6BPA7_9BACI;tr|A0A329ERY0|A0A329ERY0_9BACI;tr|A0A0H4KTY2|A0A0H4KTY2_9BACI;tr|D5DPU8|D5DPU8_PRIM1;tr|D5DJG1|D5DJG1_PRIM3;tr|A0A8D4BIM9|A0A8D4BIM9_PRIMW;tr|A0A806UCP2|A0A806UCP2_PRIMG;tr|A0A264YUS4|A0A264YUS4_9BACI;tr|A0A1S2C351|A0A1S2C351_9BACI;tr|A0A109G046|A0A109G046_PRIMG;tr|A0A0V8JPP4|A0A0V8JPP4_9BACI;tr|A0A0B6ASQ8|A0A0B6ASQ8_PRIM2	1;1;1;1;1;1;1;1;1;1;1;1	1;1;1;1;1;1;1;1;1;1;1;1	1;1;1;1;1;1;1;1;1;1;1;1	tr|A0A3N6BPA7|A0A3N6BPA7_9BACI Acyltransferase 3 domain-containing protein OS=Priestia endophytica OX=135735 GN=FH5_03242 PE=3 SV=1;tr|A0A329ERY0|A0A329ERY0_9BACI Acyltransferase OS=Priestia endophytica OX=135735 GN=A4R27_08310 PE=3 SV=1;tr|A0A0H4KTY2|A0A0	12	1	1	0	1	0	0	0	1	0	0	2.6	39.948	0	323.31		By MS/MS			0	2.6	0	0	77663	0	5547.3	0	0	NFHKKGYYK
tr|A0A161U6M1|A0A161U6M1_9MICO	1	1	1	tr|A0A161U6M1|A0A161U6M1_9MICO Uncharacterized protein OS=Microbacterium sp. TNHR37B OX=1775956 GN=AVP41_01491 PE=4 SV=1	1	1	1	0	1	0	0	0	1	0	0	15.6	7.3274	0	323.31		By MS/MS			0	15.6	0	0	77909	0	19477	0	0	QHRHHRSWGR
tr|A0A1E4IZL2|A0A1E4IZL2_9SPHN	1	1	1	tr|A0A1E4IZL2|A0A1E4IZL2_9SPHN Uncharacterized protein OS=Sphingomonas sp. SCN 67-18 OX=1660141 GN=ABS87_15280 PE=4 SV=1	1	1	1	0	0	0	1	0	0	0	1	1.9	57.962	0	323.31				By MS/MS	0	0	0	1.9	78586	0	0	0	3022.5	TLVVCCVRER
tr|A0A172Y5W9|A0A172Y5W9_9CAUL;tr|X5MF62|X5MF62_BARHN;tr|J1JXX3|J1JXX3_9HYPH;tr|A0A5B9D016|A0A5B9D016_9HYPH;tr|A0A336NEM5|A0A336NEM5_BARGR;tr|J0ZDU8|J0ZDU8_9HYPH;tr|N6VR08|N6VR08_9HYPH;tr|N6VKS3|N6VKS3_9HYPH;tr|N6UQ23|N6UQ23_9HYPH;tr|M1N3B6|M1N3B6_BARAA;tr|J1A216|J1A216_BAREL;tr|A0A839GXH0|A0A839GXH0_9HYPH;tr|J0ZCF5|J0ZCF5_9HYPH;tr|A0A5B9CXI1|A0A5B9CXI1_9HYPH;tr|J0Q8U0|J0Q8U0_9HYPH;tr|E6YYM8|E6YY…	1;1;1;1;1;1;1;1;1;1;1;1;1;1;1;1;1;1;1;1;1;1;1;1;1;1;1;1;1;1;1;1;1;1;1;1;1;1;1;1	1;1;1;1;1;1;1;1;1;1;1;1;1;1;1;1;1;1;1;1;1;1;1;1;1;1;1;1;1;1;1;1;1;1;1;1;1;1;1;1	1;1;1;1;1;1;1;1;1;1;1;1;1;1;1;1;1;1;1;1;1;1;1;1;1;1;1;1;1;1;1;1;1;1;1;1;1;1;1;1	tr|A0A172Y5W9|A0A172Y5W9_9CAUL DNA-directed RNA polymerase subunit beta OS=Brevundimonas naejangsanensis OX=588932 GN=rpoC PE=3 SV=1;tr|X5MF62|X5MF62_BARHN DNA-directed RNA polymerase subunit beta OS=Bartonella henselae OX=38323 GN=rpoC PE=3 SV=1;tr|J1JX	40	1	1	0	0	0	1	0	0	0	1	0.5	153.96	0	323.31				By MS/MS	0	0	0	0.5	79082	0	0	0	976.32	VVTLHTK
tr|A0A164C0C5|A0A164C0C5_9MICO	1	1	1	tr|A0A164C0C5|A0A164C0C5_9MICO Cytochrome aa3 subunit 3 OS=Microbacterium sp. TNHR37B OX=1775956 GN=ctaE PE=3 SV=1	1	1	1	0	1	0	0	0	1	0	0	4.7	23.81	0	323.31		By MS/MS			0	4.7	0	0	79388	0	19847	0	0	NASPELWGDR
tr|A0A2B2B677|A0A2B2B677_9BACI	1	1	1	tr|A0A2B2B677|A0A2B2B677_9BACI Carbohydrate kinase OS=Bacillus sp. AFS073361 OX=2033511 GN=COJ96_26850 PE=3 SV=1	1	1	1	0	1	0	0	0	1	0	0	2.5	34.669	0	323.31		By MS/MS			0	2.5	0	0	80204	0	4455.8	0	0	GEVEELIG
tr|A0A7Z1KC41|A0A7Z1KC41_9BACI;tr|A0A7Z1FUB0|A0A7Z1FUB0_9BACI;tr|A0A2A8S9E3|A0A2A8S9E3_9BACI;tr|A0A1I6PDK6|A0A1I6PDK6_9BACI;tr|A0A1I1NYQ9|A0A1I1NYQ9_9BACI	1;1;1;1;1	1;1;1;1;1	1;1;1;1;1	tr|A0A7Z1KC41|A0A7Z1KC41_9BACI DUF3903 domain-containing protein OS=Bacillus pseudomycoides OX=64104 GN=COE51_23825 PE=4 SV=1;tr|A0A7Z1FUB0|A0A7Z1FUB0_9BACI DUF3903 domain-containing protein OS=Bacillus pseudomycoides OX=64104 GN=CON64_17430 PE=4 SV=1;tr|A	5	1	1	0	1	0	0	0	1	0	0	10.3	7.7269	0	323.31		By MS/MS			0	10.3	0	0	80223	0	20056	0	0	ITEECQR
tr|A0A150M5C3|A0A150M5C3_GEOSE	1	1	1	tr|A0A150M5C3|A0A150M5C3_GEOSE Uncharacterized protein OS=Geobacillus stearothermophilus OX=1422 GN=B4109_1868 PE=4 SV=1	1	1	1	0	1	0	0	0	1	0	0	20	6.144	0	323.31		By MS/MS			0	20	0	0	81828	0	20457	0	0	RLYLFCDQMK
tr|A0A2U2TTS6|A0A2U2TTS6_ECOLX;tr|A0A2U2ULP4|A0A2U2ULP4_ECOLX;tr|A0A2J7L732|A0A2J7L732_ECOLX	1;1;1	1;1;1	1;1;1	tr|A0A2U2TTS6|A0A2U2TTS6_ECOLX Uncharacterized protein (Fragment) OS=Escherichia coli OX=562 GN=DD762_30450 PE=4 SV=1;tr|A0A2U2ULP4|A0A2U2ULP4_ECOLX Inovirus Gp2 family protein OS=Escherichia coli OX=562 GN=DD762_27095 PE=4 SV=1;tr|A0A2J7L732|A0A2J7L732_EC	3	1	1	0	0	0	1	0	0	0	1	16.4	8.0283	0	323.31				By MS/MS	0	0	0	16.4	82227	0	0	0	20557	KGTPSFGYSCK
tr|A0A2P1JUS9|A0A2P1JUS9_9CAUD	1	1	1	tr|A0A2P1JUS9|A0A2P1JUS9_9CAUD Uncharacterized protein OS=Bacillus phage Anath OX=2108114 PE=4 SV=1	1	1	1	0	1	0	0	0	1	0	0	26.5	5.3854	0	323.31		By MS/MS			0	26.5	0	0	82357	0	82357	0	0	MLQLAICFQLCNR
tr|A0A243L4Y1|A0A243L4Y1_BACUH	1	1	1	tr|A0A243L4Y1|A0A243L4Y1_BACUH DUF2334 domain-containing protein OS=Bacillus thuringiensis subsp. higo OX=132266 GN=BK716_06610 PE=4 SV=1	1	1	1	0	1	0	0	0	1	0	0	1.8	44.552	0	323.31		By MS/MS			0	1.8	0	0	82412	0	4120.6	0	0	QEWELFK
tr|A0A7J5C0W5|A0A7J5C0W5_9MICO;tr|A0A7J5BEW5|A0A7J5BEW5_9MICO;tr|A0A1R4EWA4|A0A1R4EWA4_9MICO;tr|A0A8E2R2F0|A0A8E2R2F0_9MICO;tr|A0A7W4YFY3|A0A7W4YFY3_9MICO;tr|A0A7J5AZM0|A0A7J5AZM0_9MICO;tr|A0A653RJW1|A0A653RJW1_9MICO;tr|A0A2S5X9E1|A0A2S5X9E1_9MICO;tr|A0A2S5WYZ0|A0A2S5WYZ0_9MICO	1;1;1;1;1;1;1;1;1	1;1;1;1;1;1;1;1;1	1;1;1;1;1;1;1;1;1	tr|A0A7J5C0W5|A0A7J5C0W5_9MICO biotin carboxylase OS=Pseudoclavibacter chungangensis OX=587635 GN=F8O01_05850 PE=4 SV=1;tr|A0A7J5BEW5|A0A7J5BEW5_9MICO biotin carboxylase OS=Gulosibacter chungangensis OX=979746 GN=F8O05_00325 PE=4 SV=1;tr|A0A1R4EWA4|A0A1R4E	9	1	1	0	1	0	0	0	1	0	0	1.3	63.517	0	323.31		By MS/MS			0	1.3	0	0	82702	0	2667.8	0	0	FAVEEGQK
tr|A0A1E4M6H1|A0A1E4M6H1_9MICO	1	1	1	tr|A0A1E4M6H1|A0A1E4M6H1_9MICO ABC transporter substrate-binding protein OS=Leifsonia sp. SCN 70-46 OX=1660107 GN=ABT06_14755 PE=4 SV=1	1	1	1	0	1	0	0	0	1	0	0	1.6	45.317	0	323.31		By MS/MS			0	1.6	0	0	83161	0	5197.6	0	0	FTGHHIR
tr|A0A1Y3PCX0|A0A1Y3PCX0_9BACI	1	1	1	tr|A0A1Y3PCX0|A0A1Y3PCX0_9BACI CRISPR system Cms endoribonuclease Csm3 OS=Bacillus thermozeamaize OX=230954 GN=BAA01_00520 PE=3 SV=1	1	1	1	0	0	0	1	0	0	0	1	3.9	26.015	0	323.31				By MS/MS	0	0	0	3.9	85121	0	0	0	5674.8	NGTPYNGKK
tr|A0A0F0KUR3|A0A0F0KUR3_9MICO;tr|S3ABL6|S3ABL6_9MICO;tr|A0A7H4GZ78|A0A7H4GZ78_9MICO;tr|A0A4S2D6S4|A0A4S2D6S4_9MICO;tr|A0A2Z5BNH1|A0A2Z5BNH1_9MICO;tr|A0A2K9E1V1|A0A2K9E1V1_9MICO;tr|A0A134DHK9|A0A134DHK9_9MICO;tr|A0A011SJW4|A0A011SJW4_9MICO;tr|A0A853DPG9|A0A853DPG9_9MICO;tr|A0A7Z7BVN0|A0A7Z7BVN0_9MICO;tr|A0A2P8GTJ1|A0A2P8GTJ1_9MICO	1;1;1;1;1;1;1;1;1;1;1	1;1;1;1;1;1;1;1;1;1;1	1;1;1;1;1;1;1;1;1;1;1	tr|A0A0F0KUR3|A0A0F0KUR3_9MICO Endoglucanase C307 OS=Microbacterium oxydans OX=82380 GN=RN51_01727 PE=3 SV=1;tr|S3ABL6|S3ABL6_9MICO Glycoside hydrolase family 5 domain-containing protein OS=Microbacterium sp. oral taxon 186 str. F0373 OX=1203549 GN=HMPREF1	11	1	1	0	1	0	0	0	1	0	0	2.5	53.242	0	323.31		By MS/MS			0	2.5	0	0	85655	0	4078.8	0	0	HGIGWNFWPWKK
tr|A0A1U9MKW4|A0A1U9MKW4_9HYPH;tr|A0A1U9MEI4|A0A1U9MEI4_9HYPH;tr|A0A1R0FBI6|A0A1R0FBI6_9HYPH	1;1;1	1;1;1	1;1;1	tr|A0A1U9MKW4|A0A1U9MKW4_9HYPH tRNA modification GTPase MnmE OS=Bartonella apis OX=1686310 GN=mnmE PE=3 SV=1;tr|A0A1U9MEI4|A0A1U9MEI4_9HYPH tRNA modification GTPase MnmE OS=Bartonella apis OX=1686310 GN=mnmE PE=3 SV=1;tr|A0A1R0FBI6|A0A1R0FBI6_9HYPH tRNA mo	3	1	1	0	0	0	1	0	0	0	1	2.1	47.576	0	323.31				By MS/MS	0	0	0	2.1	85827	0	0	0	4291.3	LAEPGEFSR
tr|A0A245ZD23|A0A245ZD23_9SPHN	1	1	1	tr|A0A245ZD23|A0A245ZD23_9SPHN Pectate lyase superfamily protein OS=Sphingomonas dokdonensis OX=344880 GN=SPDO_32700 PE=4 SV=1	1	1	1	0	1	0	0	0	1	0	0	2.2	69.671	0	323.31		By MS/MS			0	2.2	0	0	86730	0	3770.9	0	0	ISGFMFDGNKANNVR
tr|A0A1C6CB97|A0A1C6CB97_9CLOT	1	1	1	tr|A0A1C6CB97|A0A1C6CB97_9CLOT Glycosyl hydrolase family 95 N-terminal domain-containing protein OS=uncultured Clostridium sp OX=59620 GN=SAMEA3545382_01416 PE=4 SV=1	1	1	1	0	0	0	1	0	0	0	1	1.2	92.91	0	323.31				By MS/MS	0	0	0	1.2	86738	0	0	0	2168.4	LKEEHIRDYR
tr|E0SE99|E0SE99_DICD3;tr|D2BZ11|D2BZ11_DICZ5;tr|C6CGE6|C6CGE6_DICC1;tr|C6C4K4|C6C4K4_MUSP7;tr|A0A8F9XU27|A0A8F9XU27_9GAMM;tr|A0A8F9UJP8|A0A8F9UJP8_9GAMM;tr|A0A6H1S5L2|A0A6H1S5L2_9GAMM;tr|A0A5S4U3Q5|A0A5S4U3Q5_9GAMM;tr|A0A3N0FYA9|A0A3N0FYA9_9GAMM;tr|A0A3A4CYF5|A0A3A4CYF5_9GAMM;tr|A0A2K9QFM7|A0A2K9QFM7_9GAMM;tr|A0A2K8VUJ5|A0A2K8VUJ5_9GAMM;tr|A0A2K8QMI2|A0A2K8QMI2_9GAMM;tr|A0A0A8FCP2|A0A0A8FCP2_9GA…	1;1;1;1;1;1;1;1;1;1;1;1;1;1;1	1;1;1;1;1;1;1;1;1;1;1;1;1;1;1	1;1;1;1;1;1;1;1;1;1;1;1;1;1;1	tr|E0SE99|E0SE99_DICD3 Spermidine/putrescine import ATP-binding protein PotA OS=Dickeya dadantii (strain 3937) OX=198628 GN=ydcT PE=3 SV=1;tr|D2BZ11|D2BZ11_DICZ5 Spermidine/putrescine import ATP-binding protein PotA OS=Dickeya zeae (strain Ech586) OX=59040	15	1	1	0	1	0	0	0	1	0	0	3.3	41.018	0	323.31		By MS/MS			0	3.3	0	0	86879	0	4826.6	0	0	EHMQLEIKELHR
tr|A0A2C2UQJ1|A0A2C2UQJ1_9BACI	1	1	1	tr|A0A2C2UQJ1|A0A2C2UQJ1_9BACI Restriction endonuclease (Fragment) OS=Bacillus sp. AFS031507 OX=2033496 GN=COE25_29870 PE=4 SV=1	1	1	1	0	0	0	1	0	0	0	1	3.7	27.794	0	323.31				By MS/MS	0	0	0	3.7	87087	0	0	0	5122.8	NPFMEVLKR
tr|A0A7W7BSB9|A0A7W7BSB9_9MICO;tr|A0A4Y8KFM5|A0A4Y8KFM5_9MICO;tr|A0A4R8Z8S8|A0A4R8Z8S8_9MICO;tr|A0A3E0VME3|A0A3E0VME3_9MICO;tr|A0A2S6JSP8|A0A2S6JSP8_9MICO;tr|A0A1H1WN20|A0A1H1WN20_9MICO	1;1;1;1;1;1	1;1;1;1;1;1	1;1;1;1;1;1	tr|A0A7W7BSB9|A0A7W7BSB9_9MICO GIY-YIG domain-containing protein OS=Microbacterium marinum OX=421115 GN=BKA24_001493 PE=4 SV=1;tr|A0A4Y8KFM5|A0A4Y8KFM5_9MICO GIY-YIG nuclease family protein OS=Cryobacterium sp. Hb1 OX=1259147 GN=E3T38_06925 PE=4 SV=1;tr|A0	6	1	1	1	1	0	0	1	1	0	0	4.7	31.987	0	323.31	By matching	By MS/MS			4.7	4.7	0	0	87392	3336.8	2125.2	0	0	WNSWRNVNDDFNR
tr|A0A258R849|A0A258R849_9SPHN;tr|A0A258G417|A0A258G417_9SPHN	1;1	1;1	1;1	tr|A0A258R849|A0A258R849_9SPHN DNA-directed RNA polymerase subunit beta OS=Sphingomonas sp. 28-62-11 OX=1970432 GN=rpoB PE=3 SV=1;tr|A0A258G417|A0A258G417_9SPHN DNA-directed RNA polymerase subunit beta OS=Sphingomonas sp. 32-62-10 OX=1970436 GN=rpoB PE=3 S	2	1	1	0	1	0	0	0	1	0	0	0.7	153.67	0	323.31		By MS/MS			0	0.7	0	0	87546	0	1122.4	0	0	GGAMPTPVK
tr|A0A2K8QLU9|A0A2K8QLU9_9GAMM	1	1	1	tr|A0A2K8QLU9|A0A2K8QLU9_9GAMM Toxin OS=Dickeya fangzhongdai OX=1778540 GN=CVE23_10470 PE=4 SV=1	1	1	1	0	0	0	1	0	0	0	1	0.7	104.22	0	323.31				By MS/MS	0	0	0	0.7	88104	0	0	0	2669.8	VWFNQQR
tr|A0A6M8DNH2|A0A6M8DNH2_BACCE;tr|A0A243CLY3|A0A243CLY3_BACTU;tr|A0A242WDS1|A0A242WDS1_BACTU	1;1;1	1;1;1	1;1;1	tr|A0A6M8DNH2|A0A6M8DNH2_BACCE DNA mismatch repair protein MutH OS=Bacillus cereus OX=1396 GN=HPG46_28080 PE=4 SV=1;tr|A0A243CLY3|A0A243CLY3_BACTU DNA mismatch repair protein MutH OS=Bacillus thuringiensis serovar vazensis OX=180867 GN=BK749_31065 PE=4 SV=	3	1	1	0	1	0	0	0	1	0	0	1.8	51.98	0	323.31		By MS/MS			0	1.8	0	0	89100	0	3564	0	0	EICFMLHK
tr|A0A0D1X831|A0A0D1X831_ANEMI	1	1	1	tr|A0A0D1X831|A0A0D1X831_ANEMI TetR family transcriptional regulator OS=Aneurinibacillus migulanus OX=47500 GN=AF333_16780 PE=4 SV=1	1	1	1	0	1	0	0	0	1	0	0	4.9	21.951	0	323.31		By MS/MS			0	4.9	0	0	89500	0	7458.3	0	0	RYHYDQWIK
tr|A0A1T3BJU6|A0A1T3BJU6_9HYPH	1	1	1	tr|A0A1T3BJU6|A0A1T3BJU6_9HYPH Probable nicotinate-nucleotide adenylyltransferase OS=Bartonella sp. WD12.1 OX=1933903 GN=nadD PE=3 SV=1	1	1	1	0	1	0	0	0	1	0	0	4.9	23.864	0	323.31		By MS/MS			0	4.9	0	0	89776	0	9975.2	0	0	LSFKFIDHPK
tr|A0A1D3MXC6|A0A1D3MXC6_BACMY	1	1	1	tr|A0A1D3MXC6|A0A1D3MXC6_BACMY N-glycosyltransferase OS=Bacillus mycoides OX=1405 GN=BWGOE11_57610 PE=4 SV=1	1	1	1	0	1	0	0	0	1	0	0	0.7	127.77	0	323.31		By MS/MS			0	0.7	0	0	90016	0	1451.9	0	0	VVQDEFHK
tr|A0A2N5FIY5|A0A2N5FIY5_9BACI	1	1	1	tr|A0A2N5FIY5|A0A2N5FIY5_9BACI TetR family transcriptional regulator OS=Bacillus sp. UMB0893 OX=2066053 GN=CYJ36_10040 PE=4 SV=1	1	1	1	0	1	0	0	0	1	0	0	3.3	24.677	0	323.31		By MS/MS			0	3.3	0	0	90243	0	7520.3	0	0	LAHETPK
tr|W8YL94|W8YL94_BACTU;tr|A0A1C9C3W7|A0A1C9C3W7_BACTU;tr|W8YD83|W8YD83_BACTU;tr|A0A5B8PSE4|A0A5B8PSE4_BACCE;tr|A0A437SNR7|A0A437SNR7_BACTU;tr|A0A2C5PIH1|A0A2C5PIH1_9BACI;tr|A0A5B8PRJ7|A0A5B8PRJ7_BACCE;tr|A0A2C1HQI1|A0A2C1HQI1_BACCE;tr|W8ZAB9|W8ZAB9_BACTU	1;1;1;1;1;1;1;1;1	1;1;1;1;1;1;1;1;1	1;1;1;1;1;1;1;1;1	tr|W8YL94|W8YL94_BACTU Bro-N domain-containing protein OS=Bacillus thuringiensis DB27 OX=1431339 GN=BTDB27_p000120 PE=4 SV=1;tr|A0A1C9C3W7|A0A1C9C3W7_BACTU Uncharacterized protein OS=Bacillus thuringiensis Bt18247 OX=1423143 GN=BTI247_63470 PE=4 SV=1;tr|W8	9	1	1	0	0	0	1	0	0	0	1	11.9	9.525	0	323.31				By MS/MS	0	0	0	11.9	90818	0	0	0	12974	SIDQDMGLVR
tr|A0A6L6GS34|A0A6L6GS34_9GAMM;tr|A0A6I6ENH8|A0A6I6ENH8_9GAMM;tr|A0A1C4B1I4|A0A1C4B1I4_9GAMM;tr|A0A1B9M999|A0A1B9M999_9GAMM;tr|A0A844X0G9|A0A844X0G9_9GAMM;tr|A0A318N826|A0A318N826_FRIPE;tr|A0A2V4EC31|A0A2V4EC31_9GAMM	1;1;1;1;1;1;1	1;1;1;1;1;1;1	1;1;1;1;1;1;1	tr|A0A6L6GS34|A0A6L6GS34_9GAMM Type VI secretion system tip protein VgrG OS=Erwinia sp. J316 OX=2675300 GN=tssI PE=3 SV=1;tr|A0A6I6ENH8|A0A6I6ENH8_9GAMM Type VI secretion system tip protein VgrG OS=Erwinia sp. J780 OX=2681984 GN=tssI PE=3 SV=1;tr|A0A1C4B1I	7	1	1	0	0	0	1	0	0	0	1	1.1	70.25	0	323.31				By MS/MS	0	0	0	1.1	90893	0	0	0	2754.3	VHFHWNR
tr|I2UHB0|I2UHB0_ECOLX;sp|P0A756|KEFG_ECOLI;sp|A8A5F9|KEFG_ECOHS;tr|V0X832|V0X832_ECOLX;sp|B1X6K1|KEFG_ECODH;sp|B5YTQ8|KEFG_ECO5E;sp|B6I2R0|KEFG_ECOSE;sp|B7L4M8|KEFG_ECO55;sp|A7ZSM7|KEFG_ECO24;tr|A0A829G0C6|A0A829G0C6_ECOLX;tr|A0A0H3PVE4|A0A0H3PVE4_ECO5C;sp|B7N1D3|KEFG_ECO81;sp|B7NDW0|KEFG_ECOLU;sp|B7NMB9|KEFG_ECO7I;sp|B7UK62|KEFG_ECO27;sp|C4ZUK7|KEFG_ECOBW;sp|B7M1Q3|KEFG_ECO8A;sp|P0A757|KEFG_ECO…	1;1;1;1;1;1;1;1;1;1;1;1;1;1;1;1;1;1;1;1;1;1;1;1;1;1;1;1;1;1;1;1;1;1;1;1;1;1;1;1;1;1;1;1;1;1;1;1;1;1;1;1;1;1;1;1;1;1;1;1;1;1;1;1;1;1;1;1;1;1;1;1;1;1;1;1;1;1;1;1;1;1;1;1;1;1;1;1;1;1;1;1;1;1;1;1;1;1;1;1;1;1;1;1;1;1;1;1;1;1;1;1;1;1;1;1;1;1;1;1;1;1;1;1;1;1;1;1;1;1;1;1;1;1;1;1;1;1;1;1;1	1;1;1;1;1;1;1;1;1;1;1;1;1;1;1;1;1;1;1;1;1;1;1;1;1;1;1;1;1;1;1;1;1;1;1;1;1;1;1;1;1;1;1;1;1;1;1;1;1;1;1;1;1;1;1;1;1;1;1;1;1;1;1;1;1;1;1;1;1;1;1;1;1;1;1;1;1;1;1;1;1;1;1;1;1;1;1;1;1;1;1;1;1;1;1;1;1;1;1;1;1;1;1;1;1;1;1;1;1;1;1;1;1;1;1;1;1;1;1;1;1;1;1;1;1;1;1;1;1;1;1;1;1;1;1;1;1;1;1;1;1	1;1;1;1;1;1;1;1;1;1;1;1;1;1;1;1;1;1;1;1;1;1;1;1;1;1;1;1;1;1;1;1;1;1;1;1;1;1;1;1;1;1;1;1;1;1;1;1;1;1;1;1;1;1;1;1;1;1;1;1;1;1;1;1;1;1;1;1;1;1;1;1;1;1;1;1;1;1;1;1;1;1;1;1;1;1;1;1;1;1;1;1;1;1;1;1;1;1;1;1;1;1;1;1;1;1;1;1;1;1;1;1;1;1;1;1;1;1;1;1;1;1;1;1;1;1;1;1;1;1;1;1;1;1;1;1;1;1;1;1;1	tr|I2UHB0|I2UHB0_ECOLX Flavodoxin-like domain protein OS=Escherichia coli 4.0522 OX=869681 GN=EC40522_4592 PE=4 SV=1;sp|P0A756|KEFG_ECOLI Glutathione-regulated potassium-efflux system ancillary protein KefG OS=Escherichia coli (strain K12) OX=83333 GN=kefG	141	1	1	0	1	0	0	0	1	0	0	18.4	8.6848	0	323.31		By MS/MS			0	18.4	0	0	91665	0	18333	0	0	MHWLSPIIIYWARR
tr|A0A4P7F7E2|A0A4P7F7E2_9MICO;tr|A0A1B9N8H7|A0A1B9N8H7_9MICO	1;1	1;1	1;1	tr|A0A4P7F7E2|A0A4P7F7E2_9MICO ABC transporter permease subunit OS=Microbacterium sediminis OX=904291 GN=E3O41_03070 PE=4 SV=1;tr|A0A1B9N8H7|A0A1B9N8H7_9MICO Peptide ABC transporter permease OS=Microbacterium sediminis OX=904291 GN=A7J15_09930 PE=3 SV=1	2	1	1	0	1	0	1	0	1	0	1	3.6	24.048	0	323.31		By MS/MS		By matching	0	3.6	0	3.6	92190	0	6629.7	0	1751.2	GVWPALRR
tr|A0A2A5NQ92|A0A2A5NQ92_9MICO;tr|A0A175RSM3|A0A175RSM3_9MICO	1;1	1;1	1;1	tr|A0A2A5NQ92|A0A2A5NQ92_9MICO Transcriptional regulator OS=Curtobacterium sp. Ferrero OX=2033654 GN=Csp2054_12770 PE=4 SV=1;tr|A0A175RSM3|A0A175RSM3_9MICO Transcriptional regulator OS=Curtobacterium luteum OX=33881 GN=NS184_09135 PE=4 SV=1	2	1	1	0	1	0	0	0	1	0	0	3.2	33.999	0	323.31		By MS/MS			0	3.2	0	0	92677	0	5792.3	0	0	WYLLAWDPER
tr|A0A2S5HRS9|A0A2S5HRS9_BRELA	1	1	1	tr|A0A2S5HRS9|A0A2S5HRS9_BRELA 2-hydroxyglutaryl-CoA dehydratase OS=Brevibacillus laterosporus OX=1465 GN=C4A76_11980 PE=4 SV=1	1	1	1	0	0	0	1	0	0	0	1	1.5	62.096	0	323.31				By MS/MS	0	0	0	1.5	93336	0	0	0	2916.8	WMIPVLIR
tr|A0A166GP16|A0A166GP16_SECCO	1	1	1	tr|A0A166GP16|A0A166GP16_SECCO 2-hydroxyglutaryl-CoA dehydratase OS=Secundilactobacillus collinoides OX=33960 GN=TY91_09705 PE=3 SV=1	1	1	1	0	1	0	0	0	1	0	0	1	160.4	0	323.31		By MS/MS			0	1	0	0	93479	0	1198.5	0	0	THFSRYERHYSDVK
tr|A0A6L9SUF1|A0A6L9SUF1_9BIFI;tr|A0A2N5J5N8|A0A2N5J5N8_9BIFI	1;1	1;1	1;1	tr|A0A6L9SUF1|A0A6L9SUF1_9BIFI Uncharacterized protein OS=Bifidobacterium platyrrhinorum OX=2661628 GN=GFD21_08215 PE=4 SV=1;tr|A0A2N5J5N8|A0A2N5J5N8_9BIFI ABC-2 family transporter protein OS=Bifidobacterium parmae OX=361854 GN=Uis4E_0371 PE=4 SV=1	2	1	1	0	1	0	0	0	1	0	0	2.7	27.372	0	323.31		By MS/MS			0	2.7	0	0	95128	0	23782	0	0	IYEGREL
tr|A0A1J9VHK5|A0A1J9VHK5_9BACI;tr|A0A1J9VKH3|A0A1J9VKH3_9BACI	1;1	1;1	1;1	tr|A0A1J9VHK5|A0A1J9VHK5_9BACI Uncharacterized protein OS=Bacillus paramycoides OX=2026194 GN=BAU28_17190 PE=4 SV=1;tr|A0A1J9VKH3|A0A1J9VKH3_9BACI Uncharacterized protein OS=Bacillus paramycoides OX=2026194 GN=BAU28_22625 PE=4 SV=1	2	1	1	0	1	0	0	0	1	0	0	12.5	7.2831	0	323.31		By MS/MS			0	12.5	0	0	96242	0	24061	0	0	HCICTTMR
tr|A0A1B9JY67|A0A1B9JY67_9GAMM	1	1	1	tr|A0A1B9JY67|A0A1B9JY67_9GAMM Regulatory protein RecX OS=Gilliamella apicola OX=1196095 GN=A9G12_10725 PE=3 SV=1	1	1	1	0	1	0	1	0	1	0	1	4.2	19.585	0	323.31		By MS/MS		By matching	0	4.2	0	4.2	97021	0	3084.7	0	5735.4	TVYYLLT
tr|A0A2N5GY26|A0A2N5GY26_9BACI	1	1	1	tr|A0A2N5GY26|A0A2N5GY26_9BACI FAD/NAD(P)-binding domain-containing protein OS=Bacillus sp. T33-2 OX=2054168 GN=CVD19_15045 PE=4 SV=1	1	1	1	0	1	0	1	0	1	0	1	2.1	43.093	0	323.31		By matching		By MS/MS	0	2.1	0	2.1	97035	0	1987.5	0	4077.2	VSERLEQR
tr|A0A1Y6ADQ0|A0A1Y6ADQ0_BACCE	1	1	1	tr|A0A1Y6ADQ0|A0A1Y6ADQ0_BACCE Ski2-like helicase OS=Bacillus cereus OX=1396 GN=BACERE00183_02956 PE=4 SV=1	1	1	1	1	0	0	1	1	0	0	1	0.9	99.037	0	323.31	By matching			By MS/MS	0.9	0	0	0.9	97793	450.8	0	0	1722.4	YQNNILTK
tr|A0A0A0YWB2|A0A0A0YWB2_9CAUD	1	1	1	tr|A0A0A0YWB2|A0A0A0YWB2_9CAUD Tail spike protein OS=Escherichia phage Pollock OX=1540097 GN=CPT_Pollock76 PE=4 SV=1	1	1	1	0	0	0	1	0	0	0	1	0.6	120.46	0	323.31				By MS/MS	0	0	0	0.6	97873	0	0	0	2387.2	VIDMDGK
tr|A0A268E6P0|A0A268E6P0_9BACI	1	1	1	tr|A0A268E6P0|A0A268E6P0_9BACI UPF0173 metal-dependent hydrolase CHH83_12150 OS=Bacillus sp. 7586-K OX=2021690 GN=CHH83_12150 PE=3 SV=1	1	1	1	0	1	0	0	0	1	0	0	3.1	24.659	0	323.31		By MS/MS			0	3.1	0	0	98370	0	8942.7	0	0	VGEKIIL
tr|A0A2P6UYF0|A0A2P6UYF0_9BURK	1	1	1	tr|A0A2P6UYF0|A0A2P6UYF0_9BURK Cold shock-like protein CspD OS=Candidatus Pandoraea novymonadis OX=1808959 GN=cspD PE=4 SV=1	1	1	1	0	0	0	1	0	0	0	1	11.9	7.2642	0	323.31				By MS/MS	0	0	0	11.9	98553	0	0	0	32851	QASKIAPI
tr|A0A2E9NH53|A0A2E9NH53_9MICO	1	1	1	tr|A0A2E9NH53|A0A2E9NH53_9MICO SAM-dependent methyltransferase OS=Microbacterium sp OX=51671 GN=CMH37_14450 PE=4 SV=1	1	1	1	0	0	0	1	0	0	0	1	0.9	101.77	0	323.31				By MS/MS	0	0	0	0.9	99571	0	0	0	2263	LDRVAAWR
tr|A0A1V2BZU6|A0A1V2BZU6_CORAY	1	1	1	tr|A0A1V2BZU6|A0A1V2BZU6_CORAY Uncharacterized protein OS=Corynebacterium amycolatum OX=43765 GN=BXT90_10175 PE=4 SV=1	1	1	1	0	1	0	0	0	1	0	0	2.6	30.463	0	323.31		By MS/MS			0	2.6	0	0	100700	0	7746.2	0	0	VGVVGELK
tr|A0A258RHQ9|A0A258RHQ9_9SPHN	1	1	1	tr|A0A258RHQ9|A0A258RHQ9_9SPHN Riboflavin biosynthesis protein OS=Sphingomonas sp. 28-62-11 OX=1970432 GN=B7Y49_02490 PE=3 SV=1	1	1	1	0	0	0	1	0	0	0	1	2.3	32.695	0	323.31				By MS/MS	0	0	0	2.3	100710	0	0	0	8392.6	VVLAAVA
tr|R8N5J5|R8N5J5_BACCX;tr|A0A7Z8WCH3|A0A7Z8WCH3_9BACI;tr|A0A0M5JC14|A0A0M5JC14_9BACI;tr|A0A0B5S7U1|A0A0B5S7U1_BACMY	1;1;1;1	1;1;1;1	1;1;1;1	tr|R8N5J5|R8N5J5_BACCX Glycolate oxidase subunit glcD OS=Bacillus cereus (strain VD146) OX=1053236 GN=IK1_00575 PE=4 SV=1;tr|A0A7Z8WCH3|A0A7Z8WCH3_9BACI Glycolate oxidase subunit GlcD OS=Bacillus sp. AR13-1 OX=2217833 GN=glcD PE=4 SV=1;tr|A0A0M5JC14|A0A0M5	4	1	1	0	0	0	1	0	0	0	1	2.6	50.981	0	323.31				By MS/MS	0	0	0	2.6	100990	0	0	0	3740.4	ALFYPPDPSSMK
tr|A0A2S5XM01|A0A2S5XM01_9MICO	1	1	1	tr|A0A2S5XM01|A0A2S5XM01_9MICO Cobalt transporter OS=Rathayibacter sp. AY1F3 OX=2080558 GN=C5C39_15535 PE=4 SV=1	1	1	1	0	1	0	0	0	1	0	0	4	23.332	0	323.31		By MS/MS			0	4	0	0	101230	0	16871	0	0	EDSEACGCC
tr|A0A087BGJ1|A0A087BGJ1_9BIFI	1	1	1	tr|A0A087BGJ1|A0A087BGJ1_9BIFI PucR C-terminal helix-turn-helix domain protein OS=Bifidobacterium merycicum OX=78345 GN=BMERY_1506 PE=3 SV=1	1	1	1	0	0	0	1	0	0	0	1	2.4	30.8	0	323.31				By MS/MS	0	0	0	2.4	101520	0	0	0	5639.9	IAYAEQH
tr|A0A2V4DY40|A0A2V4DY40_9GAMM;tr|A0A242NLB0|A0A242NLB0_9GAMM;tr|A0A1B9JJN8|A0A1B9JJN8_9GAMM	1;1;1	1;1;1	1;1;1	tr|A0A2V4DY40|A0A2V4DY40_9GAMM Carbamoyl-phosphate synthase large chain OS=Gilliamella apicola OX=1196095 GN=carB PE=3 SV=1;tr|A0A242NLB0|A0A242NLB0_9GAMM Carbamoyl-phosphate synthase large chain OS=Gilliamella apicola OX=1196095 GN=carB PE=3 SV=1;tr|A0A1B	3	1	1	0	1	1	0	0	1	1	0	0.8	118.31	0	323.31		By MS/MS	By matching		0	0.8	0.8	0	102100	0	1597.6	444.46	0	VMTGQSLTK
tr|A0A0A8JLU3|A0A0A8JLU3_BACSX	1	1	1	tr|A0A0A8JLU3|A0A0A8JLU3_BACSX Uncharacterized protein OS=Bacillus sp. (strain OxB-1) OX=98228 GN=OXB_2856 PE=4 SV=1	1	1	1	0	0	0	1	0	0	0	1	7.7	16.63	0	323.31				By MS/MS	0	0	0	7.7	102330	0	0	0	11370	LTNVHWWVLYK
tr|A0A0A1GRR0|A0A0A1GRR0_BIFLN;tr|A0A4R0U1G6|A0A4R0U1G6_BIFLN;tr|A0A2N0STP5|A0A2N0STP5_BIFLN	1;1;1	1;1;1	1;1;1	tr|A0A0A1GRR0|A0A0A1GRR0_BIFLN Oligosaccharide repeat unit polymerase Wzy OS=Bifidobacterium longum OX=216816 GN=BL105A_0414 PE=4 SV=1;tr|A0A4R0U1G6|A0A4R0U1G6_BIFLN O-Antigen ligase OS=Bifidobacterium longum subsp. longum OX=1679 GN=BIFLH206_00350 PE=4 SV	3	1	1	0	1	0	0	0	1	0	0	2.6	29.052	0	323.31		By MS/MS			0	2.6	0	0	102600	0	14657	0	0	SLEYWPK
tr|A0A7V8CKF7|A0A7V8CKF7_9BACI;tr|A0A243LDK1|A0A243LDK1_BACTJ	1;1	1;1	1;1	tr|A0A7V8CKF7|A0A7V8CKF7_9BACI TPR_REGION domain-containing protein OS=Bacillus sp. B1-WWTP-T-0.5-Post-4 OX=2653219 GN=GBN91_21655 PE=4 SV=1;tr|A0A243LDK1|A0A243LDK1_BACTJ Uncharacterized protein OS=Bacillus thuringiensis subsp. jegathesan OX=56955 GN=BK75	2	1	1	0	1	0	0	0	1	0	0	3	55.594	0	323.31		By MS/MS			0	3	0	0	102910	0	4116.4	0	0	FDEWENELNESENK
tr|A0A1R3VYQ2|A0A1R3VYQ2_9MICO;tr|A0A7X0FT54|A0A7X0FT54_9MICO	1;1	1;1	1;1	tr|A0A1R3VYQ2|A0A1R3VYQ2_9MICO Z1 domain-containing protein OS=Microbacterium sp. RU33B OX=1907390 GN=SAMN05880545_0656 PE=4 SV=1;tr|A0A7X0FT54|A0A7X0FT54_9MICO Putative endonuclease Z1 domain-containing protein OS=Microbacterium thalassium OX=362649 GN=HD	2	1	1	0	0	0	1	0	0	0	1	0.8	99.796	0	323.31				By MS/MS	0	0	0	0.8	103800	0	0	0	2306.6	VRTHPGR
tr|A0A1B8W688|A0A1B8W688_9BACI;tr|A0A090ZDZ8|A0A090ZDZ8_PAEMA;tr|A0A5J5G847|A0A5J5G847_9BACL	1;1;1	1;1;1	1;1;1	tr|A0A1B8W688|A0A1B8W688_9BACI beta-galactosidase OS=Bacillus sp. FJAT-26390 OX=1743142 GN=A7975_13925 PE=3 SV=1;tr|A0A090ZDZ8|A0A090ZDZ8_PAEMA beta-galactosidase OS=Paenibacillus macerans OX=44252 GN=DJ90_5286 PE=3 SV=1;tr|A0A5J5G847|A0A5J5G847_9BACL beta	3	1	1	0	1	0	0	0	1	0	0	1.2	68.068	0	323.31		By MS/MS			0	1.2	0	0	104340	0	3365.9	0	0	YLYWCDK
tr|A0A7Y0HVH1|A0A7Y0HVH1_9BIFI;tr|A0A5J5DVF2|A0A5J5DVF2_9BIFI;tr|A0A7L9TR07|A0A7L9TR07_BIFLI;tr|A0A7K3TCX9|A0A7K3TCX9_9BIFI;tr|A0A5M9ZFM4|A0A5M9ZFM4_9BIFI;tr|A0A087ABQ1|A0A087ABQ1_9BIFI;tr|A0A6L4X008|A0A6L4X008_9BIFI;tr|A0A5M9ZSI7|A0A5M9ZSI7_9BIFI;tr|A0A5M9ZN81|A0A5M9ZN81_9BIFI;tr|A0A5J5E4H1|A0A5J5E4H1_9BIFI;tr|A0A430FIY6|A0A430FIY6_9BIFI;tr|A0A7Y0F2D0|A0A7Y0F2D0_9BIFI;tr|A0A2U2NBR5|A0A2U2NBR5_9B…	1;1;1;1;1;1;1;1;1;1;1;1;1;1;1;1;1;1;1;1;1	1;1;1;1;1;1;1;1;1;1;1;1;1;1;1;1;1;1;1;1;1	1;1;1;1;1;1;1;1;1;1;1;1;1;1;1;1;1;1;1;1;1	tr|A0A7Y0HVH1|A0A7Y0HVH1_9BIFI Uncharacterized protein OS=Bifidobacterium sp. DSM 109959 OX=2705431 GN=G1C97_0150 PE=4 SV=1;tr|A0A5J5DVF2|A0A5J5DVF2_9BIFI Uncharacterized protein OS=Bifidobacterium vespertilionis OX=2562524 GN=EM848_03805 PE=4 SV=1;tr|A0A7	21	1	1	0	1	0	0	0	1	0	0	4.2	18.172	0	323.31		By MS/MS			0	4.2	0	0	104380	0	26096	0	0	TLRMEPR
tr|A0A231W2J6|A0A231W2J6_9BACI	1	1	1	tr|A0A231W2J6|A0A231W2J6_9BACI Reverse transcriptase domain-containing protein (Fragment) OS=Bacillus sp. OG2 OX=1979526 GN=B9K06_25475 PE=4 SV=1	1	1	1	0	1	0	0	0	1	0	0	1.7	46.112	0	323.31		By MS/MS			0	1.7	0	0	104390	0	4349.5	0	0	FENKFYK
tr|A0A223KPY5|A0A223KPY5_9BACI	1	1	1	tr|A0A223KPY5|A0A223KPY5_9BACI Tagatose-6-phosphate kinase OS=Sutcliffiella cohnii OX=33932 GN=BC6307_09610 PE=3 SV=1	1	1	1	0	1	0	0	0	1	0	0	2.3	33.463	0	323.31		By MS/MS			0	2.3	0	0	105190	0	9562.4	0	0	QGTYFAK
tr|A0A1B8WJJ4|A0A1B8WJJ4_9BACI	1	1	1	tr|A0A1B8WJJ4|A0A1B8WJJ4_9BACI Regulator OS=Bacillus sp. FJAT-26390 OX=1743142 GN=A7975_02400 PE=4 SV=1	1	1	1	0	0	0	1	0	0	0	1	4.9	17.945	0	323.31				By MS/MS	0	0	0	4.9	105710	0	0	0	15101	ELFEECQR
tr|A0A7L5UIF7|A0A7L5UIF7_9LACO;tr|A0A2S8UCR8|A0A2S8UCR8_9BACI	1;1	1;1	1;1	tr|A0A7L5UIF7|A0A7L5UIF7_9LACO Diaminopimelate epimerase OS=Lactobacillus sp. 3B(2020) OX=2695882 GN=dapF PE=3 SV=1;tr|A0A2S8UCR8|A0A2S8UCR8_9BACI ATPase OS=Bacillus sp. MYb209 OX=1848605 GN=CQZ94_25980 PE=3 SV=1	2	1	1	0	1	1	0	0	1	1	0	2.1	36.733	0	323.31		By MS/MS	By matching		0	2.1	2.1	0	105760	0	4555.9	3579.7	0	TGQTEFK
tr|A0A1H9VNW6|A0A1H9VNW6_9CORY	1	1	1	tr|A0A1H9VNW6|A0A1H9VNW6_9CORY SURF1-like protein OS=Corynebacterium cystitidis DSM 20524 OX=1121357 GN=SAMN05661109_02331 PE=3 SV=1	1	1	1	0	1	0	0	0	1	0	0	2.8	36.458	0	323.31		By MS/MS			0	2.8	0	0	106220	0	11802	0	0	KATQQSWWR
tr|A0A0B2A1I4|A0A0B2A1I4_9MICO	1	1	1	tr|A0A0B2A1I4|A0A0B2A1I4_9MICO Amidohydrolase OS=Microbacterium mangrovi OX=1348253 GN=LK09_18490 PE=4 SV=1	1	1	1	0	1	1	0	0	1	1	0	1.3	57.33	0	323.31		By MS/MS	By matching		0	1.3	1.3	0	106930	0	3886.8	973.85	0	WGVHGVK
tr|A0A2G6Q6B6|A0A2G6Q6B6_9BACI	1	1	1	tr|A0A2G6Q6B6|A0A2G6Q6B6_9BACI HTH-like domain-containing protein OS=Bacillus fungorum OX=2039284 GN=CO726_29330 PE=4 SV=1	1	1	1	0	0	0	1	0	0	0	1	16.7	6.0001	0	323.31				By MS/MS	0	0	0	16.7	107290	0	0	0	107290	SHRYQANK
tr|Q1NH79|Q1NH79_SPHSS;tr|A0A838L5G9|A0A838L5G9_9SPHN;tr|A0A558RCC5|A0A558RCC5_9SPHN;tr|A0A4Q6Y1Q8|A0A4Q6Y1Q8_9SPHN;tr|A0A258S0S6|A0A258S0S6_9SPHN;tr|A0A1X9YDE5|A0A1X9YDE5_9SPHN	1;1;1;1;1;1	1;1;1;1;1;1	1;1;1;1;1;1	tr|Q1NH79|Q1NH79_SPHSS Butyryl-CoA dehydrogenase OS=Sphingomonas sp. (strain SKA58) OX=314266 GN=SKA58_01945 PE=3 SV=1;tr|A0A838L5G9|A0A838L5G9_9SPHN Acyl-CoA/acyl-ACP dehydrogenase OS=Sphingomonas chungangi OX=2683589 GN=HZF05_06260 PE=3 SV=1;tr|A0A558RCC	6	1	1	0	1	0	0	0	1	0	0	2.3	42.832	0	323.31		By MS/MS			0	2.3	0	0	111190	0	5559.4	0	0	YWRDSRLWR
tr|A0A1G9D7U8|A0A1G9D7U8_ANEMI	1	1	1	tr|A0A1G9D7U8|A0A1G9D7U8_ANEMI Uncharacterized protein OS=Aneurinibacillus migulanus OX=47500 GN=SAMN04487909_1833 PE=4 SV=1	1	1	1	0	1	0	0	0	1	0	0	12.5	6.6889	0	323.31		By MS/MS			0	12.5	0	0	111740	0	55868	0	0	WSEYRRK
tr|A0A8G0TQ38|A0A8G0TQ38_BACIU;tr|A0A8E0VP95|A0A8E0VP95_9BACI;tr|A0A3A5I7D3|A0A3A5I7D3_BACIU;tr|A0A1Q9G1G8|A0A1Q9G1G8_BACLI	1;1;1;1	1;1;1;1	1;1;1;1	tr|A0A8G0TQ38|A0A8G0TQ38_BACIU Pentapeptide repeat-containing protein OS=Bacillus subtilis OX=1423 GN=yisX PE=4 SV=1;tr|A0A8E0VP95|A0A8E0VP95_9BACI Pentapeptide repeat-containing protein OS=Bacillus sp. ANT_WA51 OX=2597344 GN=FQ086_01150 PE=4 SV=1;tr|A0A3A	4	1	1	0	1	0	0	0	1	0	0	3.3	23.746	0	323.31		By MS/MS			0	3.3	0	0	112800	0	14100	0	0	SLGAVIV
tr|J8FAL2|J8FAL2_BACCE;tr|A0A2S8USS5|A0A2S8USS5_9BACI;tr|A0A2B9Q2E4|A0A2B9Q2E4_BACCE;tr|A0A1S9V1A1|A0A1S9V1A1_BACCE;tr|A0A1E8BKN3|A0A1E8BKN3_BACMY	1;1;1;1;1	1;1;1;1;1	1;1;1;1;1	tr|J8FAL2|J8FAL2_BACCE ECF-type sigma factor negative effector OS=Bacillus cereus MC67 OX=1053219 GN=II3_04089 PE=4 SV=1;tr|A0A2S8USS5|A0A2S8USS5_9BACI Anti-sigma factor OS=Bacillus sp. MYb209 OX=1848605 GN=CQZ94_09840 PE=4 SV=1;tr|A0A2B9Q2E4|A0A2B9Q2E4_BA	5	1	1	0	1	0	1	0	1	0	1	3.3	38.969	0	323.31		By matching		By MS/MS	0	3.3	0	3.3	112910	0	4867.2	0	2189.5	KSTIIYSEDGK
tr|A0A164P6P8|A0A164P6P8_BACCE	1	1	1	tr|A0A164P6P8|A0A164P6P8_BACCE Uncharacterized protein OS=Bacillus cereus OX=1396 GN=B4088_2451 PE=4 SV=1	1	1	1	0	1	0	0	0	1	0	0	1.4	73.86	0	323.31		By MS/MS			0	1.4	0	0	113100	0	3648.3	0	0	SLMEEHKKK
tr|R8NWU9|R8NWU9_BACCE;tr|R8HG79|R8HG79_BACCE;tr|C2ZDB5|C2ZDB5_BACCE;tr|A0A855BMW6|A0A855BMW6_BACCE;tr|A0A2B8RSS8|A0A2B8RSS8_BACCE;tr|A0A2A7FQF1|A0A2A7FQF1_BACCE	1;1;1;1;1;1	1;1;1;1;1;1	1;1;1;1;1;1	tr|R8NWU9|R8NWU9_BACCE L-aspartate oxidase OS=Bacillus cereus VDM053 OX=1053249 GN=IKQ_04011 PE=3 SV=1;tr|R8HG79|R8HG79_BACCE L-aspartate oxidase OS=Bacillus cereus BAG1O-1 OX=1053167 GN=IC7_03746 PE=3 SV=1;tr|C2ZDB5|C2ZDB5_BACCE L-aspartate oxidase OS=Bac	6	1	1	0	1	0	0	0	1	0	0	2.2	56.428	0	323.31		By MS/MS			0	2.2	0	0	114310	0	5195.7	0	0	NLSYATRWFSR
tr|A0A1H7L3J4|A0A1H7L3J4_9SPHN	1	1	1	tr|A0A1H7L3J4|A0A1H7L3J4_9SPHN Beta-glucosidase OS=Sphingomonas palmae OX=1855283 GN=SAMN05216382_1138 PE=3 SV=1	1	1	1	0	1	1	0	0	1	1	0	0.9	76.93	0	323.31		By MS/MS	By matching		0	0.9	0.9	0	114540	0	2593.6	775.27	0	WTMPGGR
tr|A0A1Q3LGN2|A0A1Q3LGN2_9MICO	1	1	1	tr|A0A1Q3LGN2|A0A1Q3LGN2_9MICO Uncharacterized protein OS=Microbacterium sp. 69-7 OX=1895784 GN=BGN98_13865 PE=4 SV=1	1	1	1	0	1	0	0	0	1	0	0	6.6	23.728	0	323.31		By MS/MS			0	6.6	0	0	115080	0	10462	0	0	DWRTYFHDYQQAQR
tr|A0A8E2KZ59|A0A8E2KZ59_9BURK;tr|A0A5E4V8I2|A0A5E4V8I2_9BURK;tr|A0A5E5A2Z4|A0A5E5A2Z4_9BURK;tr|A0A5E4WIR1|A0A5E4WIR1_9BURK;tr|A0A5E4VYX2|A0A5E4VYX2_9BURK;tr|A0A0C5JZG0|A0A0C5JZG0_9BURK;tr|A0A0E3YD55|A0A0E3YD55_9BURK;tr|A0A239SMJ7|A0A239SMJ7_9BURK;tr|A0A5E5B6Q2|A0A5E5B6Q2_9BURK;tr|A0A5E4VFC6|A0A5E4VFC6_9BURK;tr|A0A5E4UYW1|A0A5E4UYW1_9BURK;tr|A0A5E4UWW5|A0A5E4UWW5_9BURK;tr|A0A5E4UHT2|A0A5E4UHT2_9B…	1;1;1;1;1;1;1;1;1;1;1;1;1;1;1;1;1;1;1	1;1;1;1;1;1;1;1;1;1;1;1;1;1;1;1;1;1;1	1;1;1;1;1;1;1;1;1;1;1;1;1;1;1;1;1;1;1	tr|A0A8E2KZ59|A0A8E2KZ59_9BURK Adenosine deaminase OS=Pandoraea sp. 64-18 OX=1895806 GN=BGP02_07725 PE=3 SV=1;tr|A0A5E4V8I2|A0A5E4V8I2_9BURK Adenosine deaminase OS=Pandoraea eparura OX=2508291 GN=PEP31012_02464 PE=3 SV=1;tr|A0A5E5A2Z4|A0A5E5A2Z4_9BURK Aden	19	1	1	0	1	0	0	0	1	0	0	1.8	53.332	0	323.31		By MS/MS			0	1.8	0	0	117080	0	4502.9	0	0	AYAALHVWR
tr|A0A268E367|A0A268E367_9BACI	1	1	1	tr|A0A268E367|A0A268E367_9BACI DNA-binding response regulator OS=Bacillus sp. 7586-K OX=2021690 GN=CHH83_18055 PE=4 SV=1	1	1	1	0	1	0	0	0	1	0	0	3.7	28.305	0	323.31		By MS/MS			0	3.7	0	0	117120	0	11712	0	0	SYQNEKIKK
tr|A0A2C1YVZ9|A0A2C1YVZ9_9BACI	1	1	1	tr|A0A2C1YVZ9|A0A2C1YVZ9_9BACI DNA-binding response regulator OS=Bacillus sp. AFS037270 OX=2033499 GN=COD92_21940 PE=4 SV=1	1	1	1	0	0	0	1	0	0	0	1	1.4	57.331	0	323.31				By MS/MS	0	0	0	1.4	117600	0	0	0	4704.2	VGYHSYR
tr|A0A1I6P5K4|A0A1I6P5K4_9BACI	1	1	1	tr|A0A1I6P5K4|A0A1I6P5K4_9BACI Site-specific DNA recombinase OS=Bacillus sp. 103mf OX=1761751 GN=SAMN04488145_10140 PE=4 SV=1	1	1	1	0	1	0	0	0	1	0	0	1.5	55.042	0	323.31		By MS/MS			0	1.5	0	0	118030	0	3934.3	0	0	VTENMYK
tr|A0A2P7QWG9|A0A2P7QWG9_9SPHN	1	1	1	tr|A0A2P7QWG9|A0A2P7QWG9_9SPHN Adenosine 5-phosphosulfate reductase OS=Sphingomonas deserti OX=2116704 GN=cysH PE=3 SV=1	1	1	1	0	1	0	0	0	1	0	0	2.5	30.126	0	323.31		By MS/MS			0	2.5	0	0	118830	0	6254.4	0	0	ISCCTVR
tr|U6ST18|U6ST18_9BACI;tr|D3FRI0|D3FRI0_ALKPO;tr|A0A1Q9PSB5|A0A1Q9PSB5_ALKPS;tr|A0A3M7TTN7|A0A3M7TTN7_9BACI	1;1;1;1	1;1;1;1	1;1;1;1	tr|U6ST18|U6ST18_9BACI Xanthine/uracil/vitamin C permease OS=Alkalihalophilus marmarensis DSM 21297 OX=1188261 GN=A33I_09970 PE=4 SV=1;tr|D3FRI0|D3FRI0_ALKPO Xanthine/uracil/vitamin C permease OS=Alkalihalophilus pseudofirmus (strain ATCC BAA-2126 / JCM 17	4	1	1	0	0	0	1	0	0	0	1	1.5	48.678	0	323.31				By MS/MS	0	0	0	1.5	120200	0	0	0	13356	WGPFTMR
tr|A0A3A5IIR4|A0A3A5IIR4_9BACI;tr|A0A329ER41|A0A329ER41_9BACI;tr|A0A2S1M0G1|A0A2S1M0G1_9BACI	1;1;1	1;1;1	1;1;1	tr|A0A3A5IIR4|A0A3A5IIR4_9BACI Relaxase/mobilization nuclease domain-containing protein (Fragment) OS=Priestia filamentosa OX=1402861 GN=CJ485_25065 PE=4 SV=1;tr|A0A329ER41|A0A329ER41_9BACI Relaxase/mobilization nuclease domain-containing protein OS=Priest	3	1	1	0	0	0	1	0	0	0	1	2.7	39.561	0	323.31				By MS/MS	0	0	0	2.7	121200	0	0	0	6060.2	MQKGKVYFK
tr|J0PZY6|J0PZY6_9HYPH;tr|J0QWL3|J0QWL3_BARVI;tr|C6ACA4|C6ACA4_BARGA;tr|A0A336NF85|A0A336NF85_BARGR;tr|J0QM93|J0QM93_9HYPH;tr|J0RM69|J0RM69_BAREL;tr|A9IQW1|A9IQW1_BART1;tr|A0A5B9CZL2|A0A5B9CZL2_9HYPH;tr|A0A5B9CWX4|A0A5B9CWX4_9HYPH;tr|A0A2N9Y8F7|A0A2N9Y8F7_9HYPH;tr|A0A840NR36|A0A840NR36_9HYPH	1;1;1;1;1;1;1;1;1;1;1	1;1;1;1;1;1;1;1;1;1;1	1;1;1;1;1;1;1;1;1;1;1	tr|J0PZY6|J0PZY6_9HYPH Peptidoglycan binding-like domain-containing protein OS=Bartonella birtlesii LL-WM9 OX=1094552 GN=ME7_00282 PE=4 SV=1;tr|J0QWL3|J0QWL3_BARVI Peptidoglycan binding-like domain-containing protein OS=Bartonella vinsonii subsp. arupensis	11	1	1	0	1	0	0	0	1	0	0	2.9	30.984	0	323.31		By MS/MS			0	2.9	0	0	121880	0	8705.7	0	0	TLYFYTRK
tr|A0A1V8QGC7|A0A1V8QGC7_BIFLN;tr|A0A1V8QEP6|A0A1V8QEP6_BIFLN	1;1	1;1	1;1	tr|A0A1V8QGC7|A0A1V8QGC7_BIFLN Transposase (Fragment) OS=Bifidobacterium longum OX=216816 GN=B5780_1214 PE=4 SV=1;tr|A0A1V8QEP6|A0A1V8QEP6_BIFLN Transposase OS=Bifidobacterium longum OX=216816 GN=B5780_1540 PE=4 SV=1	2	1	1	0	1	0	0	0	1	0	0	3.4	30.221	0	323.31		By MS/MS			0	3.4	0	0	122480	0	8165.3	0	0	WIDPCVAER
tr|A0A2S5V3C3|A0A2S5V3C3_9MICO	1	1	1	tr|A0A2S5V3C3|A0A2S5V3C3_9MICO Ribonuclease OS=Pseudoclavibacter sp. AY1F1 OX=2080583 GN=C5B85_04885 PE=4 SV=1	1	1	1	0	1	0	0	0	1	0	0	15.4	8.3647	0	323.31		By MS/MS			0	15.4	0	0	123030	0	24606	0	0	GIIEEVEGEHGR
tr|A0A1R0FAY3|A0A1R0FAY3_9HYPH	1	1	1	tr|A0A1R0FAY3|A0A1R0FAY3_9HYPH Ribosomal protein S18 acetylase RimI OS=Bartonella apis OX=1686310 GN=PEB0149_015310 PE=4 SV=1	1	1	1	0	0	0	1	0	0	0	1	4.8	21.029	0	323.31				By MS/MS	0	0	0	4.8	123510	0	0	0	11229	TVKYWRPMK
tr|A0A2N9Y7F1|A0A2N9Y7F1_9NEIS	1	1	1	tr|A0A2N9Y7F1|A0A2N9Y7F1_9NEIS Methyltransferase OS=Snodgrassella alvi OX=1196083 GN=BHC47_01585 PE=3 SV=1	1	1	1	0	0	0	1	0	0	0	1	1.9	50.091	0	323.31				By MS/MS	0	0	0	1.9	123570	0	0	0	4752.8	YLKEWWIR
tr|A0A1S2RG78|A0A1S2RG78_9BACI	1	1	1	tr|A0A1S2RG78|A0A1S2RG78_9BACI N5-carboxyaminoimidazole ribonucleotide synthase OS=Bacillus sp. MUM 116 OX=1678002 GN=purK PE=3 SV=1	1	1	1	0	1	0	0	0	1	0	0	2.6	42.232	0	323.31		By MS/MS			0	2.6	0	0	123690	0	8835.1	0	0	KDWKIHLYGK
tr|A0A161RL24|A0A161RL24_9MICO	1	1	1	tr|A0A161RL24|A0A161RL24_9MICO Dolichyl-phosphate-mannose--protein mannosyltransferase OS=Microbacterium sp. T32 OX=1776083 GN=AVW09_00805 PE=3 SV=1	1	1	1	0	0	0	1	0	0	0	1	1.7	58.477	0	323.31				By MS/MS	0	0	0	1.7	124070	0	0	0	7754.3	LHNWMPSWI
tr|A0A368LBL1|A0A368LBL1_9MICO;tr|A0A1R4GBW2|A0A1R4GBW2_9MICO	1;1	1;1	1;1	tr|A0A368LBL1|A0A368LBL1_9MICO PH domain-containing protein OS=Microbacterium sp. JB110 OX=2024477 GN=CIK77_07950 PE=4 SV=1;tr|A0A1R4GBW2|A0A1R4GBW2_9MICO DUF304 domain-containing protein OS=Frigoribacterium sp. JB110 OX=1434829 GN=CZ774_13570 PE=4 SV=1	2	1	1	0	0	0	1	0	0	0	1	4	19.284	0	323.31				By MS/MS	0	0	0	4	124980	0	0	0	17854	VYTVTTR
tr|A0A873ZJ25|A0A873ZJ25_LACRH;tr|A0A809N235|A0A809N235_LACRG;tr|A0A807RS84|A0A807RS84_LACRH;tr|A0A7Y7UIL9|A0A7Y7UIL9_LACRH;tr|A0A508YK63|A0A508YK63_LACRH;tr|A0A249DFU0|A0A249DFU0_LACRH;tr|A0A179YEM3|A0A179YEM3_LACRH	1;1;1;1;1;1;1	1;1;1;1;1;1;1	1;1;1;1;1;1;1	tr|A0A873ZJ25|A0A873ZJ25_LACRH SMI1/KNR4 family protein OS=Lacticaseibacillus rhamnosus OX=47715 GN=GFB59_13215 PE=4 SV=1;tr|A0A809N235|A0A809N235_LACRG SMI1/KNR4 family protein OS=Lacticaseibacillus rhamnosus (strain ATCC 53103 / LMG 18243 / GG) OX=568703	7	1	1	0	0	1	1	0	0	1	1	3.3	24.255	0	323.31			By matching	By MS/MS	0	0	3.3	3.3	126720	0	0	3634.1	21709	MLPWPKK
tr|A0A2G8DAH2|A0A2G8DAH2_9GAMM	1	1	1	tr|A0A2G8DAH2|A0A2G8DAH2_9GAMM AraC family transcriptional regulator OS=Erwinia sp. OLMDLW33 OX=1928656 GN=BOM23_05295 PE=4 SV=1	1	1	1	0	1	0	0	0	1	0	0	2.7	33.147	0	323.31		By MS/MS			0	2.7	0	0	127250	0	7952.9	0	0	DRKAICAR
tr|A0A286NKM1|A0A286NKM1_BACCE	1	1	1	tr|A0A286NKM1|A0A286NKM1_BACCE Uncharacterized protein OS=Bacillus cereus OX=1396 GN=CJ306_30810 PE=4 SV=1	1	1	1	0	0	0	1	0	0	0	1	1	98.488	0	323.31				By MS/MS	0	0	0	1	128940	0	0	0	2865.4	DYHFHHHK
tr|A0A2X4TA19|A0A2X4TA19_CORJE;tr|Q4JSZ6|Q4JSZ6_CORJK;tr|A0A381KKN5|A0A381KKN5_CORJE;tr|A0A1F1V848|A0A1F1V848_9CORY	1;1;1;1	1;1;1;1	1;1;1;1	tr|A0A2X4TA19|A0A2X4TA19_CORJE Putative secreted protein OS=Corynebacterium jeikeium OX=38289 GN=NCTC11914_00460 PE=4 SV=1;tr|Q4JSZ6|Q4JSZ6_CORJK Secreted protein OS=Corynebacterium jeikeium (strain K411) OX=306537 GN=jk1880 PE=4 SV=1;tr|A0A381KKN5|A0A381K	4	1	1	0	1	0	1	0	1	0	1	9.6	14.538	0	323.31		By matching		By MS/MS	0	9.6	0	9.6	130780	0	8357.7	0	17799	QELREQQQREAR
tr|A0A2A5LLU1|A0A2A5LLU1_PAELA;tr|A0A385THY1|A0A385THY1_PAELA;tr|V9IRQ2|V9IRQ2_9BACL	1;1;1	1;1;1	1;1;1	tr|A0A2A5LLU1|A0A2A5LLU1_PAELA Uncharacterized protein OS=Paenibacillus lautus OX=1401 GN=CPZ30_07830 PE=4 SV=1;tr|A0A385THY1|A0A385THY1_PAELA Uncharacterized protein OS=Paenibacillus lautus OX=1401 GN=D5F53_12915 PE=4 SV=1;tr|V9IRQ2|V9IRQ2_9BACL Uncharact	3	1	1	0	1	0	0	0	1	0	0	2.1	36.445	0	323.31		By MS/MS			0	2.1	0	0	131730	0	7318.4	0	0	YVYVTQR
tr|B0RFR9|B0RFR9_CLAMS;tr|A0A399T9L6|A0A399T9L6_9MICO;tr|A0A251YMD5|A0A251YMD5_9MICO	1;1;1	1;1;1	1;1;1	tr|B0RFR9|B0RFR9_CLAMS Putative L-asparaginase II OS=Clavibacter michiganensis subsp. sepedonicus (strain ATCC 33113 / DSM 20744 / JCM 9667 / LMG 2889 / C-1) OX=31964 GN=ansA PE=4 SV=1;tr|A0A399T9L6|A0A399T9L6_9MICO Asparaginase OS=Clavibacter sp. CFBP 861	3	1	1	0	1	0	0	0	1	0	0	2.1	34.887	0	323.31		By MS/MS			0	2.1	0	0	132350	0	7352.7	0	0	VSPALIG
tr|A0A1B8WJ50|A0A1B8WJ50_9BACI	1	1	1	tr|A0A1B8WJ50|A0A1B8WJ50_9BACI Transcriptional regulator MraZ OS=Bacillus sp. FJAT-26390 OX=1743142 GN=mraZ PE=3 SV=1	1	1	1	0	1	1	0	0	1	1	0	5.5	16.906	0	323.31		By MS/MS	By matching		0	5.5	5.5	0	132630	0	8998.8	7580	0	LVDFDFNF
tr|A0A2K8VZT3|A0A2K8VZT3_9GAMM	1	1	1	tr|A0A2K8VZT3|A0A2K8VZT3_9GAMM Uncharacterized protein OS=Dickeya solani RNS 08.23.3.1.A OX=1240086 GN=D083_2399 PE=4 SV=1	1	1	1	0	1	0	0	0	1	0	0	23.7	4.6095	0	323.31		By MS/MS			0	23.7	0	0	133160	0	66582	0	0	VVIYANFIP
tr|A0A177L8M6|A0A177L8M6_9BACI;tr|A0A177KNL9|A0A177KNL9_9BACI	1;1	1;1	1;1	tr|A0A177L8M6|A0A177L8M6_9BACI Uncharacterized protein OS=Domibacillus aminovorans OX=29332 GN=AWH49_11910 PE=4 SV=1;tr|A0A177KNL9|A0A177KNL9_9BACI Uncharacterized protein OS=Domibacillus aminovorans OX=29332 GN=AWH48_09095 PE=4 SV=1	2	1	1	0	0	0	1	0	0	0	1	0.9	121.12	0	323.31				By MS/MS	0	0	0	0.9	133630	0	0	0	2727.1	WNEPQYIER
tr|A0A242WS79|A0A242WS79_BACTU;tr|A0A242WX07|A0A242WX07_BACTU;tr|A0A242WPE8|A0A242WPE8_BACTU	1;1;1	1;1;1	1;1;1	tr|A0A242WS79|A0A242WS79_BACTU PA14 domain-containing protein (Fragment) OS=Bacillus thuringiensis serovar cameroun OX=180885 GN=BK702_09675 PE=4 SV=1;tr|A0A242WX07|A0A242WX07_BACTU PA14 domain-containing protein OS=Bacillus thuringiensis serovar cameroun	3	1	1	0	1	0	0	0	1	0	0	0.8	101.03	0	323.31		By MS/MS			0	0.8	0	0	134360	0	3535.7	0	0	VGVIMEK
tr|A0A1G7TSJ8|A0A1G7TSJ8_9MICO	1	1	1	tr|A0A1G7TSJ8|A0A1G7TSJ8_9MICO CDP-ribitol ribitolphosphotransferase OS=Microbacterium sp. 77mftsu3.1 OX=1761802 GN=SAMN04488590_0810 PE=3 SV=1	1	1	1	0	1	0	1	0	1	0	1	1.5	68.963	0	323.31		By MS/MS		By matching	0	1.5	0	1.5	134440	0	3595.1	0	886.11	VAPARFDGR
tr|A0A855AL09|A0A855AL09_BACTU;tr|A0A826H1K2|A0A826H1K2_BACTU;tr|A0A2S8W049|A0A2S8W049_9BACI;tr|A0A2A9B8C9|A0A2A9B8C9_BACCE;tr|A0A2A8WCW2|A0A2A8WCW2_BACTU;tr|A0A1Y6AST5|A0A1Y6AST5_BACCE	1;1;1;1;1;1	1;1;1;1;1;1	1;1;1;1;1;1	tr|A0A855AL09|A0A855AL09_BACTU DUF262 domain-containing protein OS=Bacillus thuringiensis OX=1428 GN=CN384_06080 PE=4 SV=1;tr|A0A826H1K2|A0A826H1K2_BACTU DUF262 domain-containing protein OS=Bacillus thuringiensis Bt407 OX=527021 GN=bthur0002_61870 PE=4 SV=	6	1	1	0	1	0	0	0	1	0	0	3	31.554	0	323.31		By MS/MS			0	3	0	0	134600	0	7917.6	0	0	IAWFEWMK
tr|A0A1X9MBD7|A0A1X9MBD7_9BACI	1	1	1	tr|A0A1X9MBD7|A0A1X9MBD7_9BACI Uncharacterized protein OS=Alkalihalobacillus krulwichiae OX=199441 GN=BkAM31D_13345 PE=4 SV=1	1	1	1	0	0	0	1	0	0	0	1	7.4	11.471	0	323.31				By MS/MS	0	0	0	7.4	136120	0	0	0	22687	VFQKEEK
tr|A0A2A9DUS6|A0A2A9DUS6_9MICO	1	1	1	tr|A0A2A9DUS6|A0A2A9DUS6_9MICO Glycosyltransferase involved in cell wall biosynthesis OS=Microbacterium agarici OX=630514 GN=ATJ78_1367 PE=4 SV=1	1	1	1	0	0	0	1	0	0	0	1	2	71.499	0	323.31				By MS/MS	0	0	0	2	136570	0	0	0	3414.2	LYLRGPAQGVSAS
tr|A0A2E0SX14|A0A2E0SX14_9MICO	1	1	1	tr|A0A2E0SX14|A0A2E0SX14_9MICO Alkyl hydroperoxide reductase OS=Leifsonia sp OX=1870902 GN=CMF56_11755 PE=4 SV=1	1	1	1	0	1	0	0	0	1	0	0	3.9	29.765	0	323.31		By MS/MS			0	3.9	0	0	137660	0	22943	0	0	LAERYRELEHR
tr|A0A242WAE5|A0A242WAE5_BACTU	1	1	1	tr|A0A242WAE5|A0A242WAE5_BACTU Alpha/beta hydrolase OS=Bacillus thuringiensis serovar mexicanensis OX=180868 GN=BK699_09730 PE=4 SV=1	1	1	1	0	0	0	1	0	0	0	1	2.4	38.231	0	323.31				By MS/MS	0	0	0	2.4	137710	0	0	0	8100.7	CKIFRYEY
tr|A0A2S6N862|A0A2S6N862_RHOGL	1	1	1	tr|A0A2S6N862|A0A2S6N862_RHOGL tRNA-specific adenosine deaminase OS=Rhodopila globiformis OX=1071 GN=CCS01_18680 PE=4 SV=1	1	1	1	0	0	0	1	0	0	0	1	5.8	17.559	0	323.31				By MS/MS	0	0	0	5.8	138170	0	0	0	17271	MSNEHHMRR
tr|W5XEJ6|W5XEJ6_LACHE;tr|U6FJI9|U6FJI9_LACHE;tr|U6F958|U6F958_LACHE;tr|U6F5D4|U6F5D4_LACHE;tr|U4QL43|U4QL43_LACHE;tr|F0NU15|F0NU15_LACHH;tr|A8YUR2|A8YUR2_LACH4;tr|A0A6A7K068|A0A6A7K068_LACHE;tr|A0A2V4EG22|A0A2V4EG22_LACHE;tr|A0A2I6BMW7|A0A2I6BMW7_LACHE;tr|A0A1B2IP23|A0A1B2IP23_LACHE;tr|A0A0D5MK48|A0A0D5MK48_LACHE	1;1;1;1;1;1;1;1;1;1;1;1	1;1;1;1;1;1;1;1;1;1;1;1	1;1;1;1;1;1;1;1;1;1;1;1	tr|W5XEJ6|W5XEJ6_LACHE DUF2129 domain-containing protein OS=Lactobacillus helveticus H9 OX=767456 GN=LBH_0736 PE=4 SV=1;tr|U6FJI9|U6FJI9_LACHE Conserved protein OS=Lactobacillus helveticus CIRM-BIA 101 OX=1226336 GN=LHCIRMBIA101_01081 PE=4 SV=1;tr|U6F958|U	12	1	1	0	1	0	0	0	1	0	0	7	13.566	0	323.31		By MS/MS			0	7	0	0	138260	0	17282	0	0	YCILYVNR
tr|A0A1Y4WY96|A0A1Y4WY96_BREBE	1	1	1	tr|A0A1Y4WY96|A0A1Y4WY96_BREBE Fe/B12 periplasmic-binding domain-containing protein OS=Brevibacillus brevis OX=1393 GN=B5G50_18810 PE=4 SV=1	1	1	1	1	1	0	0	1	1	0	0	2.5	36.066	0	323.31	By matching	By MS/MS			2.5	2.5	0	0	138710	5728.5	2940.7	0	0	GPDEESDK
tr|A0A5E5A6M3|A0A5E5A6M3_9BURK;tr|A0A5E4XHE0|A0A5E4XHE0_9BURK;tr|A0A5E4VZL0|A0A5E4VZL0_9BURK;tr|A0A239SM73|A0A239SM73_9BURK;tr|A0A0E3U719|A0A0E3U719_9BURK;tr|A0A7W9CEC3|A0A7W9CEC3_9MICO;tr|A0A0B4C8L8|A0A0B4C8L8_9MICO	1;1;1;1;1;1;1	1;1;1;1;1;1;1	1;1;1;1;1;1;1	tr|A0A5E5A6M3|A0A5E5A6M3_9BURK Acyl-CoA dehydrogenase OS=Pandoraea anapnoica OX=2508301 GN=PAN31117_03280 PE=3 SV=1;tr|A0A5E4XHE0|A0A5E4XHE0_9BURK Acyl-CoA dehydrogenase OS=Pandoraea commovens OX=2508289 GN=PCO31010_03903 PE=3 SV=1;tr|A0A5E4VZL0|A0A5E4VZL0	7	1	1	0	1	1	1	0	1	1	1	1.9	40.957	0	323.31		By MS/MS	By matching	By matching	0	1.9	1.9	1.9	139910	0	5144.7	1267.2	952.04	FGNDAQR
tr|A0A1L3MTM0|A0A1L3MTM0_9BACI	1	1	1	tr|A0A1L3MTM0|A0A1L3MTM0_9BACI Stage II sporulation protein D OS=Bacillus weihaiensis OX=1547283 GN=A9C19_13265 PE=4 SV=1	1	1	1	0	1	0	0	0	1	0	0	4.6	38.881	0	323.31		By MS/MS			0	4.6	0	0	140510	0	7806.3	0	0	TYTDIIHYYYKDIDIK
tr|A0A1V2ZAN2|A0A1V2ZAN2_9MICO	1	1	1	tr|A0A1V2ZAN2|A0A1V2ZAN2_9MICO Glycosyltransferase 2-like domain-containing protein OS=Rathayibacter sp. VKM Ac-2630 OX=1938617 GN=B0T42_15455 PE=4 SV=1	1	1	1	0	0	0	1	0	0	0	1	3	35.978	0	323.31				By MS/MS	0	0	0	3	140550	0	0	0	8267.9	SPEFAYYQAR
tr|A0A2M9HJG9|A0A2M9HJG9_9BIFI	1	1	1	tr|A0A2M9HJG9|A0A2M9HJG9_9BIFI Uncharacterized protein OS=Bifidobacterium felsineum OX=2045440 GN=CSQ86_07625 PE=4 SV=1	1	1	1	1	1	0	0	1	1	0	0	2.7	29.609	0	323.31	By matching	By MS/MS			2.7	2.7	0	0	140800	4407.3	5650.1	0	0	LANNACK
tr|A0A7W9E4Z3|A0A7W9E4Z3_9MICO;tr|A0A1G6UMS9|A0A1G6UMS9_9SPHN	1;1	1;1	1;1	tr|A0A7W9E4Z3|A0A7W9E4Z3_9MICO Cu2+-exporting ATPase OS=Cryobacterium roopkundense OX=1001240 GN=BJ997_003184 PE=3 SV=1;tr|A0A1G6UMS9|A0A1G6UMS9_9SPHN General secretion pathway protein D OS=Sphingomonas sp. YR710 OX=1882773 GN=SAMN05444678_11352 PE=3 SV=1	2	1	1	1	1	0	0	1	1	0	0	1	73.987	0	323.31	By matching	By MS/MS			1	1	0	0	140970	774.81	4647.2	0	0	GEPVVTR
tr|A0A1E4BHI7|A0A1E4BHI7_9MICO	1	1	1	tr|A0A1E4BHI7|A0A1E4BHI7_9MICO Rhamnan synthesis protein F OS=Microbacterium sp. SCN 70-18 OX=1660112 GN=ABS61_12085 PE=4 SV=1	1	1	1	0	1	0	0	0	1	0	0	2.3	35.257	0	323.31		By MS/MS			0	2.3	0	0	141160	0	11763	0	0	GVHWLWR
tr|A0A8T9JUG1|A0A8T9JUG1_9BACI;tr|A0A6I2MF18|A0A6I2MF18_9BACI;tr|A0A2N5FE92|A0A2N5FE92_9BACI	1;1;1	1;1;1	1;1;1	tr|A0A8T9JUG1|A0A8T9JUG1_9BACI Ribonuclease H-like domain-containing protein OS=Bacillus sp. OVS6 OX=2918450 GN=MGI18_18805 PE=4 SV=1;tr|A0A6I2MF18|A0A6I2MF18_9BACI YprB ribonuclease H-like domain-containing protein OS=Metabacillus idriensis OX=324768 GN=G	3	1	1	0	1	0	0	0	1	0	0	3.4	47.773	0	323.31		By MS/MS			0	3.4	0	0	142210	0	7900.6	0	0	AAVELAKYYEHKEK
tr|A0A7V7S306|A0A7V7S306_9BACI;tr|A0A2B4LD78|A0A2B4LD78_BACCE	1;1	1;1	1;1	tr|A0A7V7S306|A0A7V7S306_9BACI PepSY domain-containing protein OS=Bacillus luti OX=2026191 GN=F8163_25130 PE=4 SV=1;tr|A0A2B4LD78|A0A2B4LD78_BACCE PepSY domain-containing protein OS=Bacillus cereus OX=1396 GN=COL13_25510 PE=4 SV=1	2	1	1	0	1	0	0	0	1	0	0	5.6	35.696	0	323.31		By MS/MS			0	5.6	0	0	142510	0	7917.2	0	0	QQDDDQEEGNDDQENDDD
tr|A0A1I9S631|A0A1I9S631_9CAUD	1	1	1	tr|A0A1I9S631|A0A1I9S631_9CAUD Transcriptional regulator OS=Bacillus phage QCM8 OX=1909403 GN=QCM8_107 PE=4 SV=1	1	1	1	0	1	0	0	0	1	0	0	4.3	49.156	0	323.31		By MS/MS			0	4.3	0	0	142630	0	5705.3	0	0	DADEVAMISEKYDVLPER
tr|A0A1R1RWK6|A0A1R1RWK6_9BACI	1	1	1	tr|A0A1R1RWK6|A0A1R1RWK6_9BACI YtkA-like domain-containing protein OS=Bacillus swezeyi OX=1925020 GN=BTA30_11335 PE=4 SV=1	1	1	1	0	1	0	0	0	1	0	0	5.4	16.494	0	323.31		By MS/MS			0	5.4	0	0	143800	0	15978	0	0	VGSGDHEK
tr|A0A8G1V3M5|A0A8G1V3M5_PANAN;tr|A0A8A4K6L8|A0A8A4K6L8_PANAN;tr|A0A1V2EY53|A0A1V2EY53_9SPHN	1;1;1	1;1;1	1;1;1	tr|A0A8G1V3M5|A0A8G1V3M5_PANAN Single-stranded-DNA-specific exonuclease RecJ OS=Pantoea ananas OX=553 GN=recJ PE=3 SV=1;tr|A0A8A4K6L8|A0A8A4K6L8_PANAN Single-stranded-DNA-specific exonuclease RecJ OS=Pantoea ananas OX=553 GN=recJ PE=3 SV=1;tr|A0A1V2EY53|A0	3	1	1	0	1	0	0	0	1	0	0	1.2	63.218	0	323.31		By MS/MS			0	1.2	0	0	144280	0	5549.2	0	0	YDEFRQR
tr|A0A2M9Q1G0|A0A2M9Q1G0_9BACI;tr|A0A7T2CKI1|A0A7T2CKI1_9BACI	1;1	1;1	1;1	tr|A0A2M9Q1G0|A0A2M9Q1G0_9BACI DUF4179 domain-containing protein OS=Lysinibacillus xylanilyticus OX=582475 GN=CWD94_20555 PE=4 SV=1;tr|A0A7T2CKI1|A0A7T2CKI1_9BACI DUF4179 domain-containing protein OS=Lysinibacillus sp. JNUCC-51 OX=2792479 GN=JNUCC51_04850	2	1	1	0	0	0	1	0	0	0	1	1.3	61.682	0	323.31				By MS/MS	0	0	0	1.3	144700	0	0	0	5788.1	AKTIILQ
tr|A0A0C5AZX2|A0A0C5AZX2_ECOLX	1	1	1	tr|A0A0C5AZX2|A0A0C5AZX2_ECOLX Uncharacterized protein OS=Escherichia coli OX=562 GN=EL78_p6503 PE=4 SV=1	1	1	1	0	1	0	0	0	1	0	0	16.7	5.0431	0	323.31		By MS/MS			0	16.7	0	0	144740	0	72370	0	0	VVFLKLF
tr|A0A358DD37|A0A358DD37_9MICO;tr|A0A521MQF5|A0A521MQF5_9MICO;tr|A0A498BRG6|A0A498BRG6_9MICO;tr|A0A4Q7MQ35|A0A4Q7MQ35_9MICO;tr|A0A4Y8K2S6|A0A4Y8K2S6_9MICO;tr|A0A4Q7TNA8|A0A4Q7TNA8_9MICO;tr|A0A7W3JSG0|A0A7W3JSG0_9MICO;tr|A0A0U4WV62|A0A0U4WV62_9MICO;tr|A0A0B2ADC3|A0A0B2ADC3_9MICO;tr|A0A924ALR4|A0A924ALR4_9MICO;tr|A0A5R1NTA5|A0A5R1NTA5_9MICO;tr|A0A952UAE7|A0A952UAE7_9MICO;tr|A0A0P0EHV5|A0A0P0EHV5_9M…	1;1;1;1;1;1;1;1;1;1;1;1;1;1;1;1;1;1;1;1;1;1;1;1;1;1;1;1;1;1;1;1;1;1;1;1;1;1;1;1;1;1;1;1;1;1;1;1;1;1;1;1;1;1;1;1;1;1;1;1;1;1;1;1;1;1;1;1;1;1;1;1;1;1;1;1;1;1;1;1;1;1;1;1;1;1;1;1;1;1;1;1;1;1;1;1;1;1;1;1;1;1;1;1;1;1;1;1;1;1;1;1;1;1;1;1;1;1;1;1;1;1;1;1;1;1;1;1;1;1;1;1;1	1;1;1;1;1;1;1;1;1;1;1;1;1;1;1;1;1;1;1;1;1;1;1;1;1;1;1;1;1;1;1;1;1;1;1;1;1;1;1;1;1;1;1;1;1;1;1;1;1;1;1;1;1;1;1;1;1;1;1;1;1;1;1;1;1;1;1;1;1;1;1;1;1;1;1;1;1;1;1;1;1;1;1;1;1;1;1;1;1;1;1;1;1;1;1;1;1;1;1;1;1;1;1;1;1;1;1;1;1;1;1;1;1;1;1;1;1;1;1;1;1;1;1;1;1;1;1;1;1;1;1;1;1	1;1;1;1;1;1;1;1;1;1;1;1;1;1;1;1;1;1;1;1;1;1;1;1;1;1;1;1;1;1;1;1;1;1;1;1;1;1;1;1;1;1;1;1;1;1;1;1;1;1;1;1;1;1;1;1;1;1;1;1;1;1;1;1;1;1;1;1;1;1;1;1;1;1;1;1;1;1;1;1;1;1;1;1;1;1;1;1;1;1;1;1;1;1;1;1;1;1;1;1;1;1;1;1;1;1;1;1;1;1;1;1;1;1;1;1;1;1;1;1;1;1;1;1;1;1;1;1;1;1;1;1;1	tr|A0A358DD37|A0A358DD37_9MICO ABC transporter domain-containing protein (Fragment) OS=Microbacterium sp OX=51671 GN=DEB57_14915 PE=4 SV=1;tr|A0A521MQF5|A0A521MQF5_9MICO ATP-binding cassette domain-containing protein OS=Herbiconiux sp OX=1871186 GN=EPO52_0	133	1	1	0	1	0	0	0	1	0	0	8.1	11.498	0	323.31		By MS/MS			0	8.1	0	0	144870	0	24146	0	0	VGGYSLGMR
tr|A0A542Y3F6|A0A542Y3F6_9MICO;tr|A0A2S5WQW4|A0A2S5WQW4_9MICO	1;1	1;1	1;1	tr|A0A542Y3F6|A0A542Y3F6_9MICO Transcriptional regulator with XRE-family HTH domain OS=Leucobacter komagatae OX=55969 GN=FB468_0617 PE=4 SV=1;tr|A0A2S5WQW4|A0A2S5WQW4_9MICO HTH cro/C1-type domain-containing protein OS=Pseudoclavibacter sp. RFBG4 OX=2080575	2	1	1	0	0	0	1	0	0	0	1	0.6	149.03	0	323.31				By MS/MS	0	0	0	0.6	145260	0	0	0	1886.5	SLWEPRRW
tr|Q037J9|Q037J9_LACP3;tr|K6S980|K6S980_LACPA;tr|K6QYV6|K6QYV6_LACCA;tr|K6QR70|K6QR70_LACPA;tr|A0A806EI65|A0A806EI65_LACCD;tr|A0A510WP95|A0A510WP95_LACCA;tr|A0A422LJE6|A0A422LJE6_LACPA;tr|A0A1J3CCT0|A0A1J3CCT0_LACPA;tr|A0A0E2BQA6|A0A0E2BQA6_LACCA;tr|W0Z6N3|W0Z6N3_9MICO	1;1;1;1;1;1;1;1;1;1	1;1;1;1;1;1;1;1;1;1	1;1;1;1;1;1;1;1;1;1	tr|Q037J9|Q037J9_LACP3 Uncharacterized protein OS=Lacticaseibacillus paracasei (strain ATCC 334 / BCRC 17002 / CCUG 31169 / CIP 107868 / KCTC 3260 / NRRL B-441) OX=321967 GN=LSEI_1864 PE=4 SV=1;tr|K6S980|K6S980_LACPA Uncharacterized protein OS=Lacticaseiba	10	1	1	0	1	0	0	0	1	0	0	6.5	11.715	0	323.31		By MS/MS			0	6.5	0	0	145810	0	72905	0	0	FNWLRRR
tr|A0A2H3MC23|A0A2H3MC23_9BACI	1	1	1	tr|A0A2H3MC23|A0A2H3MC23_9BACI Uncharacterized protein OS=Bacillus pseudomycoides OX=64104 GN=CN641_16085 PE=4 SV=1	1	1	1	1	1	1	0	1	1	1	0	1.7	65.726	0	323.31	By matching	By MS/MS	By matching		1.7	1.7	1.7	0	146530	1850.6	1868.3	590.95	0	ILFHEQIPSK
tr|A0A921EDM8|A0A921EDM8_LIMRT;tr|A0A7L6BHC3|A0A7L6BHC3_LIMRT;tr|A0A1Y3UB43|A0A1Y3UB43_LIMRT;tr|Q4JLM7|Q4JLM7_LIMRT;tr|F8DQS1|F8DQS1_LIMRS;tr|A0A363E9Q8|A0A363E9Q8_LIMRT;tr|A0A1S9AEI4|A0A1S9AEI4_LIMRT	1;1;1;1;1;1;1	1;1;1;1;1;1;1	1;1;1;1;1;1;1	tr|A0A921EDM8|A0A921EDM8_LIMRT LPXTG cell wall anchor domain-containing protein OS=Limosilactobacillus reuteri OX=1598 GN=K8V24_08765 PE=4 SV=1;tr|A0A7L6BHC3|A0A7L6BHC3_LIMRT LPXTG cell wall anchor domain-containing protein OS=Limosilactobacillus reuteri O	7	1	1	0	0	0	1	0	0	0	1	2.6	31.029	0	323.31				By MS/MS	0	0	0	2.6	147290	0	0	0	12274	QQNVHQR
tr|A0A1S6XGK1|A0A1S6XGK1_9HYPH	1	1	1	tr|A0A1S6XGK1|A0A1S6XGK1_9HYPH Cytochrome c-type biogenesis protein CcmH OS=Bartonella sp. JB15 OX=1933906 GN=BJB15x_002460 PE=4 SV=1	1	1	1	1	1	0	0	1	1	0	0	3.1	25.687	0	323.31	By matching	By MS/MS			3.1	3.1	0	0	147900	9849.3	6584.1	0	0	GLCKHFK
tr|A0A1S2RI00|A0A1S2RI00_9BACI;tr|A0A4R5VP02|A0A4R5VP02_9BACI	1;1	1;1	1;1	tr|A0A1S2RI00|A0A1S2RI00_9BACI histidine kinase OS=Bacillus sp. MUM 116 OX=1678002 GN=BIV60_00180 PE=4 SV=1;tr|A0A4R5VP02|A0A4R5VP02_9BACI histidine kinase OS=Bacillus salipaludis OX=2547811 GN=E2K98_18560 PE=4 SV=1	2	1	1	0	1	0	0	0	1	0	0	1.9	47.854	0	323.31		By MS/MS			0	1.9	0	0	148170	0	7408.6	0	0	RSWEKQQR
tr|A0A5E5AKS0|A0A5E5AKS0_9BURK;tr|A0A0C5KGM5|A0A0C5KGM5_9BURK	1;1	1;1	1;1	tr|A0A5E5AKS0|A0A5E5AKS0_9BURK Probable chemoreceptor glutamine deamidase CheD OS=Pandoraea captiosa OX=2508302 GN=cheD PE=3 SV=1;tr|A0A0C5KGM5|A0A0C5KGM5_9BURK Probable chemoreceptor glutamine deamidase CheD OS=Pandoraea vervacti OX=656178 GN=cheD PE=3 SV	2	1	1	0	0	0	1	0	0	0	1	6.9	18.208	0	323.31				By MS/MS	0	0	0	6.9	148810	0	0	0	16535	AIGTNGGAAMPR
tr|A0A1Y3PH34|A0A1Y3PH34_9BACI	1	1	1	tr|A0A1Y3PH34|A0A1Y3PH34_9BACI HNH endonuclease OS=Bacillus thermozeamaize OX=230954 GN=BAA01_11705 PE=4 SV=1	1	1	1	0	0	1	1	0	0	1	1	5.2	18.329	0	323.31			By matching	By MS/MS	0	0	5.2	5.2	148900	0	0	8345.4	12926	DNRPENLR
tr|A0A2B2CHH1|A0A2B2CHH1_9BACI	1	1	1	tr|A0A2B2CHH1|A0A2B2CHH1_9BACI Thiamine phosphate synthase OS=Bacillus sp. AFS073361 OX=2033511 GN=COJ96_00435 PE=4 SV=1	1	1	1	0	1	0	0	0	1	0	0	5.1	21.162	0	323.31		By MS/MS			0	5.1	0	0	149980	0	10713	0	0	DGDGTSGKFI
tr|A0A1C3SGP4|A0A1C3SGP4_9BACI	1	1	1	tr|A0A1C3SGP4|A0A1C3SGP4_9BACI Phage-like protein OS=Bacillus glycinifermentans OX=1664069 GN=BGLY_3329 PE=4 SV=1	1	1	1	0	1	0	0	0	1	0	0	13.4	11.725	0	323.31		By MS/MS			0	13.4	0	0	150230	0	21462	0	0	NIGNGSVQNNHYQAK
tr|A0A2C1Z5G9|A0A2C1Z5G9_9BACI	1	1	1	tr|A0A2C1Z5G9|A0A2C1Z5G9_9BACI Sugar ABC transporter permease OS=Bacillus sp. AFS037270 OX=2033499 GN=COD92_10145 PE=3 SV=1	1	1	1	0	1	0	0	0	1	0	0	3.6	30.954	0	323.31		By MS/MS			0	3.6	0	0	151100	0	21586	0	0	SVFFDHPFLR
tr|E5WHV1|E5WHV1_9BACI;tr|A0A1S1YJD5|A0A1S1YJD5_9BACI;tr|A0A169FUZ7|A0A169FUZ7_9BACI	1;1;1	1;1;1	1;1;1	tr|E5WHV1|E5WHV1_9BACI YprB ribonuclease H-like domain-containing protein OS=Bacillus sp. 2_A_57_CT2 OX=665959 GN=HMPREF1013_02033 PE=4 SV=1;tr|A0A1S1YJD5|A0A1S1YJD5_9BACI YprB ribonuclease H-like domain-containing protein OS=Cytobacillus oceanisediminis O	3	1	1	0	1	0	0	0	1	0	0	1.9	48.265	0	323.31		By MS/MS			0	1.9	0	0	151210	0	7560.4	0	0	NNIDVPFK
tr|A0A1B8W8U3|A0A1B8W8U3_9BACI	1	1	1	tr|A0A1B8W8U3|A0A1B8W8U3_9BACI DNA-binding response regulator OS=Bacillus sp. FJAT-26390 OX=1743142 GN=A7975_09130 PE=4 SV=1	1	1	1	0	1	0	0	0	1	0	0	2.2	45.937	0	323.31		By MS/MS			0	2.2	0	0	152020	0	6334.2	0	0	VDHYAEWLR
tr|A0A1Y3PF25|A0A1Y3PF25_9BACI	1	1	1	tr|A0A1Y3PF25|A0A1Y3PF25_9BACI Peptidase_MA_2 domain-containing protein OS=Bacillus thermozeamaize OX=230954 GN=BAA01_06370 PE=4 SV=1	1	1	1	1	1	0	0	1	1	0	0	2	46.112	0	323.31	By matching	By MS/MS			2	2	0	0	152840	4368.9	1999.5	0	0	SELWSWPK
tr|A0A430E737|A0A430E737_9SPHN;tr|A0A326GGE7|A0A326GGE7_SPHSX;tr|A0A2W5B7Y3|A0A2W5B7Y3_9SPHN;tr|A0A0Q4K3N7|A0A0Q4K3N7_9SPHN;tr|A0A0Q4K326|A0A0Q4K326_9SPHN;tr|A0A0Q4FR31|A0A0Q4FR31_9SPHN;tr|A0A7W7EZT8|A0A7W7EZT8_9SPHN;tr|A0A430CL26|A0A430CL26_9SPHN;tr|A0A411LJL1|A0A411LJL1_SPHPI;tr|A0A147J6H4|A0A147J6H4_9SPHN;tr|A0A147INN1|A0A147INN1_9SPHN;tr|A0A147I827|A0A147I827_9SPHN;tr|A0A0C9M1Q0|A0A0C9M1Q0_SP…	1;1;1;1;1;1;1;1;1;1;1;1;1	1;1;1;1;1;1;1;1;1;1;1;1;1	1;1;1;1;1;1;1;1;1;1;1;1;1	tr|A0A430E737|A0A430E737_9SPHN Pyruvate dehydrogenase [ubiquinone] OS=Sphingomonas sp. ABOLH OX=1985881 GN=poxB PE=3 SV=1;tr|A0A326GGE7|A0A326GGE7_SPHSX Pyruvate dehydrogenase [ubiquinone] OS=Sphingomonas sp OX=28214 GN=poxB PE=3 SV=1;tr|A0A2W5B7Y3|A0A2W5B	13	1	1	1	1	0	1	1	1	0	1	1.2	60.971	0	323.31	By matching	By matching		By MS/MS	1.2	1.2	0	1.2	153830	2009.2	1043.5	0	2251.9	IDWMHVR
tr|A0A243KL18|A0A243KL18_BACTU	1	1	1	tr|A0A243KL18|A0A243KL18_BACTU Actin-like protein N-terminal domain-containing protein OS=Bacillus thuringiensis serovar argentinensis OX=180880 GN=BK740_07275 PE=4 SV=1	1	1	1	0	1	0	0	0	1	0	0	2.7	41.455	0	323.31		By MS/MS			0	2.7	0	0	154090	0	6699.5	0	0	QLVENMTADK
tr|A0A4P9F3E0|A0A4P9F3E0_9BACI;tr|A0A2C2C7I6|A0A2C2C7I6_BACCE;tr|A0A2B5J8Z1|A0A2B5J8Z1_9BACI;tr|A0A2B4EMJ4|A0A2B4EMJ4_9BACI;tr|A0A2A7X6D8|A0A2A7X6D8_9BACI;tr|A0A243KU31|A0A243KU31_BACTU;tr|A0A242ZDF2|A0A242ZDF2_9BACI;tr|A0A1C4DSG8|A0A1C4DSG8_BACTU;tr|A0A0E1MN86|A0A0E1MN86_BACCE	1;1;1;1;1;1;1;1;1	1;1;1;1;1;1;1;1;1	1;1;1;1;1;1;1;1;1	tr|A0A4P9F3E0|A0A4P9F3E0_9BACI MFS transporter OS=Bacillus paranthracis OX=2026186 GN=BCPR1_15020 PE=4 SV=1;tr|A0A2C2C7I6|A0A2C2C7I6_BACCE MFS transporter OS=Bacillus cereus OX=1396 GN=COD14_01470 PE=4 SV=1;tr|A0A2B5J8Z1|A0A2B5J8Z1_9BACI MFS transporter OS	9	1	1	0	0	0	1	0	0	0	1	2	45.009	0	323.31				By MS/MS	0	0	0	2	154930	0	0	0	30986	QEQRLTVK
tr|A0A2S6N4A0|A0A2S6N4A0_RHOGL	1	1	1	tr|A0A2S6N4A0|A0A2S6N4A0_RHOGL SAM-dependent methyltransferase OS=Rhodopila globiformis OX=1071 GN=CCS01_21705 PE=4 SV=1	1	1	1	0	1	0	0	0	1	0	0	4.4	29.85	0	323.31		By MS/MS			0	4.4	0	0	155400	0	10360	0	0	YRSPAHWVQVFR
tr|A0A942Y8W4|A0A942Y8W4_9BACI;tr|A0A3N4VWT4|A0A3N4VWT4_9MICO;tr|A0A4Y8SZU4|A0A4Y8SZU4_BACTU;tr|A0A3R9EXP0|A0A3R9EXP0_BACSP;tr|A0A150AX65|A0A150AX65_BACCE	1;1;1;1;1	1;1;1;1;1	1;1;1;1;1	tr|A0A942Y8W4|A0A942Y8W4_9BACI Type II secretion system protein OS=Neobacillus citreus OX=2833578 GN=KHB02_09615 PE=4 SV=1;tr|A0A3N4VWT4|A0A3N4VWT4_9MICO Prepilin-type N-terminal cleavage/methylation domain-containing protein OS=Curtobacterium sp. PhB137 O	5	1	1	0	0	0	1	0	0	0	1	1.5	46.593	0	323.31				By MS/MS	0	0	0	1.5	159090	0	0	0	8838.6	YDVTLTK
tr|A0A0E3YCT1|A0A0E3YCT1_9BURK	1	1	1	tr|A0A0E3YCT1|A0A0E3YCT1_9BURK Glycosyl hydrolase OS=Pandoraea oxalativorans OX=573737 GN=MB84_08070 PE=4 SV=1	1	1	1	0	1	0	0	0	1	0	0	2.4	41.461	0	323.31		By MS/MS			0	2.4	0	0	160100	0	8894.5	0	0	VEEKMRANG
tr|A0A1I1LFY8|A0A1I1LFY8_9BACI	1	1	1	tr|A0A1I1LFY8|A0A1I1LFY8_9BACI Dihydrolipoamide dehydrogenase OS=Bacillus sp. OV322 OX=1882764 GN=SAMN05443252_105460 PE=3 SV=1	1	1	1	0	1	0	0	0	1	0	0	2.1	51.956	0	323.31		By MS/MS			0	2.1	0	0	160570	0	6981.1	0	0	SLYEIRDIPK
tr|A0A2A8FS48|A0A2A8FS48_9BACI	1	1	1	tr|A0A2A8FS48|A0A2A8FS48_9BACI Citrate synthase OS=Bacillus sp. AFS026049 OX=2033493 GN=CN563_02245 PE=3 SV=1	1	1	1	1	1	0	0	1	1	0	0	2.2	41.216	0	323.31	By matching	By MS/MS			2.2	2.2	0	0	161400	5523.8	4563.8	0	0	YVPIENRN
tr|A0A2N5I2F4|A0A2N5I2F4_9BACI	1	1	1	tr|A0A2N5I2F4|A0A2N5I2F4_9BACI ABC transporter substrate-binding protein OS=Bacillus sp. M6-12 OX=2054166 GN=CVD28_19010 PE=4 SV=1	1	1	1	0	0	0	1	0	0	0	1	2.1	53.309	0	323.31				By MS/MS	0	0	0	2.1	161990	0	0	0	6230.3	VAMIIEFYSR
tr|A0A1Y0CKV9|A0A1Y0CKV9_9BACI	1	1	1	tr|A0A1Y0CKV9|A0A1Y0CKV9_9BACI Carboxypeptidase OS=Sutcliffiella horikoshii OX=79883 GN=B4U37_05840 PE=4 SV=1	1	1	1	0	0	1	1	0	0	1	1	4.4	39.945	0	323.31			By matching	By MS/MS	0	0	4.4	4.4	164460	0	0	4748.8	6215.1	LIHMNENSMDFDRWK
tr|A0A1E4M5V3|A0A1E4M5V3_9MICO	1	1	1	tr|A0A1E4M5V3|A0A1E4M5V3_9MICO Polyketide cyclase OS=Leifsonia sp. SCN 70-46 OX=1660107 GN=ABT06_13710 PE=4 SV=1	1	1	1	0	0	0	1	0	0	0	1	8.5	14.276	0	323.31				By MS/MS	0	0	0	8.5	164960	0	0	0	54985	DSQHLSVHIRR
tr|A0A2N5H121|A0A2N5H121_9BACI	1	1	1	tr|A0A2N5H121|A0A2N5H121_9BACI VWFA domain-containing protein OS=Bacillus sp. T33-2 OX=2054168 GN=CVD19_07395 PE=4 SV=1	1	1	1	0	1	0	0	0	1	0	0	2.2	65.531	0	323.31		By MS/MS			0	2.2	0	0	165430	0	9190.6	0	0	VYALGEQNPFMIK
tr|A0A6I7XIR8|A0A6I7XIR8_9BACI;tr|A0A2G6QGT1|A0A2G6QGT1_9BACI;tr|A0A2C0XE46|A0A2C0XE46_BACCE;tr|A0A2B4F6V8|A0A2B4F6V8_9BACI;tr|A0A2B1DGU9|A0A2B1DGU9_BACCE;tr|A0A2A7E523|A0A2A7E523_9BACI;tr|A0A2A7DDW1|A0A2A7DDW1_BACAN;tr|A0A242XNB9|A0A242XNB9_BACTU;tr|A0A8T9ZFH5|A0A8T9ZFH5_9BACI;tr|A0A1T2PYD0|A0A1T2PYD0_BACCE;tr|A0A1J9U3P7|A0A1J9U3P7_9BACI	1;1;1;1;1;1;1;1;1;1;1	1;1;1;1;1;1;1;1;1;1;1	1;1;1;1;1;1;1;1;1;1;1	tr|A0A6I7XIR8|A0A6I7XIR8_9BACI Putative 2-aminoethylphosphonate ABC transporter permease subunit OS=Bacillus sp. SH7-1 OX=2217818 GN=DN390_12200 PE=3 SV=1;tr|A0A2G6QGT1|A0A2G6QGT1_9BACI Putative 2-aminoethylphosphonate ABC transporter permease subunit OS=B	11	1	1	0	1	0	0	0	1	0	0	1.5	64.933	0	323.31		By MS/MS			0	1.5	0	0	165490	0	11821	0	0	INQLQFFRK
tr|A0A1I6BSR0|A0A1I6BSR0_9BACI	1	1	1	tr|A0A1I6BSR0|A0A1I6BSR0_9BACI Oxidoreductase molybdopterin binding domain-containing protein OS=Bacillus sp. cl95 OX=1761761 GN=SAMN04488577_2299 PE=4 SV=1	1	1	1	0	1	0	0	0	1	0	0	5.6	23.238	0	323.31		By MS/MS			0	5.6	0	0	165590	0	16559	0	0	YIPPETFYLWK
tr|A0A1Y4WRS1|A0A1Y4WRS1_BREBE	1	1	1	tr|A0A1Y4WRS1|A0A1Y4WRS1_BREBE DUF4309 domain-containing protein OS=Brevibacillus brevis OX=1393 GN=B5G50_28240 PE=4 SV=1	1	1	1	0	1	0	0	0	1	0	0	4.4	19.946	0	323.31		By MS/MS			0	4.4	0	0	165590	0	20699	0	0	VDLPKICR
tr|A0A839YJ48|A0A839YJ48_9SPHN;tr|A0A7W5QJ76|A0A7W5QJ76_9SPHN;tr|A0A7W5PFL9|A0A7W5PFL9_9SPHN;tr|A0A1N7Q9K0|A0A1N7Q9K0_9BURK	1;1;1;1	1;1;1;1	1;1;1;1	tr|A0A839YJ48|A0A839YJ48_9SPHN Non-heme chloroperoxidase OS=Sphingomonas sp. BK580 OX=2586972 GN=FHY05_003790 PE=4 SV=1;tr|A0A7W5QJ76|A0A7W5QJ76_9SPHN Non-heme chloroperoxidase OS=Sphingomonas sp. BK345 OX=2586980 GN=FHY03_000937 PE=4 SV=1;tr|A0A7W5PFL9|A0	4	1	1	0	1	0	0	0	1	0	0	2.5	30.426	0	323.31		By MS/MS			0	2.5	0	0	165610	0	11829	0	0	HGLPQGR
tr|A0A1J6WN92|A0A1J6WN92_9BACI	1	1	1	tr|A0A1J6WN92|A0A1J6WN92_9BACI RNA polymerase sigma factor SigY OS=Rossellomorea aquimaris OX=189382 GN=BHE18_14460 PE=3 SV=1	1	1	1	0	0	0	1	0	0	0	1	5	21.223	0	323.31				By MS/MS	0	0	0	5	166270	0	0	0	16627	LDEQQTTAN
tr|A0A1X2ZL04|A0A1X2ZL04_BIFAD	1	1	1	tr|A0A1X2ZL04|A0A1X2ZL04_BIFAD Membrane associated protein OS=Bifidobacterium adolescentis OX=1680 GN=AD0028_0320 PE=4 SV=1	1	1	1	0	0	0	1	0	0	0	1	1.8	43.186	0	323.31				By MS/MS	0	0	0	1.8	166870	0	0	0	8343.6	VTRYHAK
tr|A0A7D8D713|A0A7D8D713_9BACI;tr|A0A5M9H7N4|A0A5M9H7N4_9BACI;tr|A0A2N1JXW2|A0A2N1JXW2_9BACI;tr|A0A243GAU8|A0A243GAU8_BACTU	1;1;1;1	1;1;1;1	1;1;1;1	tr|A0A7D8D713|A0A7D8D713_9BACI HNH endonuclease OS=Bacillus paranthracis OX=2026186 GN=BACERE00174_05207 PE=4 SV=1;tr|A0A5M9H7N4|A0A5M9H7N4_9BACI HNH endonuclease OS=Bacillus paranthracis OX=2026186 GN=FYW06_05225 PE=4 SV=1;tr|A0A2N1JXW2|A0A2N1JXW2_9BACI H	4	1	1	1	1	0	0	1	1	0	0	4.4	25.221	0	323.31	By matching	By MS/MS			4.4	4.4	0	0	167180	7631.1	20232	0	0	DIDKRSYQK
tr|A0A2A4I132|A0A2A4I132_9SPHN	1	1	1	tr|A0A2A4I132|A0A2A4I132_9SPHN Phage-tail_3 domain-containing protein OS=Sphingomonas ginsenosidimutans OX=862134 GN=COA17_07235 PE=4 SV=1	1	1	1	1	1	0	0	1	1	0	0	0.6	147.06	0	323.31	By matching	By MS/MS			0.6	0.6	0	0	167640	1749.9	1742.5	0	0	NTTDAPVFR
tr|A0A243AXM2|A0A243AXM2_BACTU	1	1	1	tr|A0A243AXM2|A0A243AXM2_BACTU Transposase OS=Bacillus thuringiensis serovar poloniensis OX=180894 GN=BK736_24335 PE=4 SV=1	1	1	1	0	1	0	0	0	1	0	0	6.9	16.76	0	323.31		By MS/MS			0	6.9	0	0	168720	0	24102	0	0	CFACWMNLAR
tr|A0A8G0SBQ3|A0A8G0SBQ3_9BACI;tr|A0A2M8SYG2|A0A2M8SYG2_9BACI	1;1	1;1	1;1	tr|A0A8G0SBQ3|A0A8G0SBQ3_9BACI 6-phospho-beta-glucosidase GmuD OS=Bacillus inaquosorum OX=483913 GN=gmuD PE=3 SV=1;tr|A0A2M8SYG2|A0A2M8SYG2_9BACI 6-phospho-beta-glucosidase OS=Bacillus sp. SN1 OX=2055158 GN=CVV77_16555 PE=3 SV=1	2	1	1	0	1	0	0	0	1	0	0	2.2	54.437	0	323.31		By MS/MS			0	2.2	0	0	169060	0	5635.3	0	0	TVKKSGNWFK
tr|A0A7T0KP29|A0A7T0KP29_9CORY;tr|A0A1S1BJB7|A0A1S1BJB7_9CORY;tr|A0A1F1USV4|A0A1F1USV4_9CORY;tr|A0A1S1EMG1|A0A1S1EMG1_9CORY;tr|C0XPM4|C0XPM4_CORLD;tr|A0A846SP37|A0A846SP37_9CORY;tr|A0A2I1WFE2|A0A2I1WFE2_9CORY;tr|A0A433GCE4|A0A433GCE4_9CORY;tr|A0A1G9M3I8|A0A1G9M3I8_9CORY;tr|A0A1H4N9U6|A0A1H4N9U6_9CORY	1;1;1;1;1;1;1;1;1;1	1;1;1;1;1;1;1;1;1;1	1;1;1;1;1;1;1;1;1;1	tr|A0A7T0KP29|A0A7T0KP29_9CORY Esterase OS=Corynebacterium qintianiae OX=2709392 GN=G7Y29_04695 PE=4 SV=1;tr|A0A1S1BJB7|A0A1S1BJB7_9CORY Esterase OS=Corynebacterium sp. HMSC034B08 OX=1715135 GN=HMPREF2656_11015 PE=4 SV=1;tr|A0A1F1USV4|A0A1F1USV4_9CORY Este	10	1	1	0	1	0	0	0	1	0	0	2.6	28.776	0	323.31		By MS/MS			0	2.6	0	0	169180	0	16918	0	0	WTTYLTK
tr|W4PWZ2|W4PWZ2_9BACI;tr|U6SQY6|U6SQY6_9BACI;tr|Q9KA44|Q9KA44_HALH5;tr|D3FT28|D3FT28_ALKPO;tr|A0A6P1AK51|A0A6P1AK51_9BACT;tr|A0A4Y7X2G3|A0A4Y7X2G3_ALKHA;tr|A0A1X9MEM9|A0A1X9MEM9_9BACI;tr|A0A1Q9PT10|A0A1Q9PT10_ALKPS;tr|A0A0M0KJH8|A0A0M0KJH8_ALKHA;tr|A0A0B0IEP5|A0A0B0IEP5_9BACI	1;1;1;1;1;1;1;1;1;1	1;1;1;1;1;1;1;1;1;1	1;1;1;1;1;1;1;1;1;1	tr|W4PWZ2|W4PWZ2_9BACI Flagellar motor switch protein FliM OS=Alkalihalobacillus wakoensis JCM 9140 OX=1236970 GN=JCM9140_175 PE=3 SV=1;tr|U6SQY6|U6SQY6_9BACI Flagellar motor switch protein FliM OS=Alkalihalophilus marmarensis DSM 21297 OX=1188261 GN=A33I_	10	1	1	0	0	0	1	0	0	0	1	3.3	37.477	0	323.31				By MS/MS	0	0	0	3.3	169700	0	0	0	13054	LSVHYWMQEKK
tr|A0A1M3M078|A0A1M3M078_9MICO	1	1	1	tr|A0A1M3M078|A0A1M3M078_9MICO ATP-binding protein OS=Leifsonia sp. 71-9 OX=1895934 GN=BGO91_12765 PE=4 SV=1	1	1	1	0	1	0	1	0	1	0	1	4.5	30.869	0	323.31		By MS/MS		By matching	0	4.5	0	4.5	170740	0	8246.2	0	2425.3	VSGMHNGNTTRR
tr|A0A086ZMW9|A0A086ZMW9_9BIFI	1	1	1	tr|A0A086ZMW9|A0A086ZMW9_9BIFI Glycosyltransferase OS=Bifidobacterium boum OX=78343 GN=BBOU_0816 PE=4 SV=1	1	1	1	0	0	0	1	0	0	0	1	2.3	34.608	0	323.31				By MS/MS	0	0	0	2.3	170970	0	0	0	13152	YIIEEEI
tr|A0A2E2ZTV1|A0A2E2ZTV1_SPHSX	1	1	1	tr|A0A2E2ZTV1|A0A2E2ZTV1_SPHSX AraC family transcriptional regulator OS=Sphingomonas sp OX=28214 GN=CMN73_08460 PE=4 SV=1	1	1	1	0	0	0	1	0	0	0	1	3.6	21.41	0	323.31				By MS/MS	0	0	0	3.6	171250	0	0	0	15568	LHQHALR
tr|A0A2A8WDX1|A0A2A8WDX1_BACTU	1	1	1	tr|A0A2A8WDX1|A0A2A8WDX1_BACTU Uncharacterized protein OS=Bacillus thuringiensis OX=1428 GN=CN398_03015 PE=4 SV=1	1	1	1	0	1	0	1	0	1	0	1	5.3	21.581	0	323.31		By MS/MS		By matching	0	5.3	0	5.3	171880	0	12727	0	2898.2	FHKPHFEILR
tr|A0A8U0AII4|A0A8U0AII4_9BACI;tr|A0A2C0ZXV7|A0A2C0ZXV7_9BACI;tr|A0A2A7WSX6|A0A2A7WSX6_9BACI	1;1;1	1;1;1	1;1;1	tr|A0A8U0AII4|A0A8U0AII4_9BACI Phospho-sugar mutase OS=Gottfriedia acidiceleris OX=371036 GN=MY490_18060 PE=3 SV=1;tr|A0A2C0ZXV7|A0A2C0ZXV7_9BACI Phosphoglucomutase OS=Bacillus sp. AFS041924 OX=2033503 GN=COC46_02110 PE=3 SV=1;tr|A0A2A7WSX6|A0A2A7WSX6_9BAC	3	1	1	0	1	0	0	0	1	0	0	1.9	64.419	0	323.31		By MS/MS			0	1.9	0	0	172090	0	4916.9	0	0	LDSLQQAFMEK
tr|A0A6I0CF24|A0A6I0CF24_9BACI;tr|A0A329EW89|A0A329EW89_9BACI;tr|A0A231SKI3|A0A231SKI3_9BACI	1;1;1	1;1;1	1;1;1	tr|A0A6I0CF24|A0A6I0CF24_9BACI Non-homologous end joining protein Ku OS=Priestia endophytica OX=135735 GN=ku PE=3 SV=1;tr|A0A329EW89|A0A329EW89_9BACI Non-homologous end joining protein Ku OS=Priestia endophytica OX=135735 GN=ku PE=3 SV=1;tr|A0A231SKI3|A0A2	3	1	1	0	1	0	0	0	1	0	0	3.6	32.367	0	323.31		By MS/MS			0	3.6	0	0	172140	0	10759	0	0	GENMLHTIWK
tr|A0A291MYG3|A0A291MYG3_SPHYA	1	1	1	tr|A0A291MYG3|A0A291MYG3_SPHYA AraC family transcriptional regulator OS=Sphingobium yanoikuyae OX=13690 GN=A6768_07930 PE=4 SV=1	1	1	1	1	1	0	0	1	1	0	0	3	29.593	0	323.31	By matching	By MS/MS			3	3	0	0	172210	8671.2	3629.8	0	0	SYQQRIWR
tr|A0A193D0N8|A0A193D0N8_BACTU	1	1	1	tr|A0A193D0N8|A0A193D0N8_BACTU Oligoendopeptidase F OS=Bacillus thuringiensis serovar coreanensis OX=180843 GN=A9498_28620 PE=4 SV=1	1	1	1	0	1	0	0	0	1	0	0	17.5	4.3349	0	323.31		By MS/MS			0	17.5	0	0	172540	0	43135	0	0	LEHSYQE
tr|D5DRU5|D5DRU5_PRIM1;tr|D5DEC9|D5DEC9_PRIM3;tr|A0A8D4BNP0|A0A8D4BNP0_PRIMW;tr|A0A806TIB3|A0A806TIB3_PRIMG;tr|A0A6M6DSG6|A0A6M6DSG6_PRIMG;tr|A0A5B8Q332|A0A5B8Q332_PRIMG;tr|A0A2C5HX34|A0A2C5HX34_9BACI;tr|A0A2B8JVR9|A0A2B8JVR9_PRIMG;tr|A0A1Q8UV55|A0A1Q8UV55_PRIMG;tr|A0A1I2W6K7|A0A1I2W6K7_PRIMG;tr|A0A0L1M814|A0A0L1M814_PRIMG;tr|A0A0B6AQ64|A0A0B6AQ64_PRIM2	1;1;1;1;1;1;1;1;1;1;1;1	1;1;1;1;1;1;1;1;1;1;1;1	1;1;1;1;1;1;1;1;1;1;1;1	tr|D5DRU5|D5DRU5_PRIM1 AAA+ ATPase domain-containing protein OS=Priestia megaterium (strain ATCC 12872 / QMB1551) OX=545693 GN=BMQ_2283 PE=4 SV=1;tr|D5DEC9|D5DEC9_PRIM3 AAA+ ATPase domain-containing protein OS=Priestia megaterium (strain DSM 319 / IMG 1521	12	1	1	0	1	1	0	0	1	1	0	0.9	96.786	0	323.31		By MS/MS	By matching		0	0.9	0.9	0	173920	0	2775.7	1269	0	FICYYCGK
tr|A0A3D9TM71|A0A3D9TM71_BACMY;tr|A0A366FSY6|A0A366FSY6_9BACI;tr|A0A1S9V615|A0A1S9V615_BACCE;tr|A0A2H3M5X6|A0A2H3M5X6_9BACI;tr|J7X4A4|J7X4A4_BACCE;tr|A0A855CL41|A0A855CL41_9BACI;tr|A0A2A7HM73|A0A2A7HM73_BACCE	1;1;1;1;1;1;1	1;1;1;1;1;1;1	1;1;1;1;1;1;1	tr|A0A3D9TM71|A0A3D9TM71_BACMY Virulence-associated protein E OS=Bacillus mycoides OX=1405 GN=DET55_14321 PE=4 SV=1;tr|A0A366FSY6|A0A366FSY6_9BACI Virulence-associated protein E OS=Bacillus sp. DB-2 OX=1030092 GN=DET63_12718 PE=4 SV=1;tr|A0A1S9V615|A0A1S9V	7	1	1	0	1	0	0	0	1	0	0	1.1	85.213	0	323.31		By MS/MS			0	1.1	0	0	175820	0	4883.8	0	0	LAFNENGK
tr|E0SCV5|E0SCV5_DICD3;tr|C6CLY4|C6CLY4_DICC1;tr|A0A7L9RGI3|A0A7L9RGI3_9GAMM;tr|A0A5S4U4I8|A0A5S4U4I8_9GAMM;tr|A0A5B8I9L9|A0A5B8I9L9_9GAMM;tr|A0A3N0GB15|A0A3N0GB15_9GAMM;tr|A0A385Y273|A0A385Y273_9GAMM;tr|A0A2K8VX70|A0A2K8VX70_9GAMM;tr|A0A2K8QPX0|A0A2K8QPX0_9GAMM;tr|D2BV18|D2BV18_DICZ5;tr|A0A8F9XS99|A0A8F9XS99_9GAMM;tr|A0A8F9UID3|A0A8F9UID3_9GAMM;tr|A0A6H1S704|A0A6H1S704_9GAMM;tr|A0A2K9QHT0|A0A2K9…	1;1;1;1;1;1;1;1;1;1;1;1;1;1;1	1;1;1;1;1;1;1;1;1;1;1;1;1;1;1	1;1;1;1;1;1;1;1;1;1;1;1;1;1;1	tr|E0SCV5|E0SCV5_DICD3 Acyl-coenzyme A dehydrogenase OS=Dickeya dadantii (strain 3937) OX=198628 GN=fadE PE=3 SV=1;tr|C6CLY4|C6CLY4_DICC1 Acyl-coenzyme A dehydrogenase OS=Dickeya chrysanthemi (strain Ech1591) OX=561229 GN=Dd1591_0890 PE=3 SV=1;tr|A0A7L9RGI	15	1	1	0	1	1	0	0	1	1	0	0.9	88.938	0	323.31		By MS/MS	By matching		0	0.9	0.9	0	176050	0	4513.4	821.29	0	VMPPMSK
tr|A0A1Y3PJG1|A0A1Y3PJG1_9BACI	1	1	1	tr|A0A1Y3PJG1|A0A1Y3PJG1_9BACI Thioesterase domain-containing protein OS=Bacillus thermozeamaize OX=230954 GN=BAA01_12515 PE=4 SV=1	1	1	1	1	1	1	1	1	1	1	1	5.3	17.218	0	323.31	By matching	By MS/MS	By matching	By matching	5.3	5.3	5.3	5.3	176430	5492.3	14314	4914.9	4684	VGDDSRTK
tr|A0A1L6JD05|A0A1L6JD05_9SPHN	1	1	1	tr|A0A1L6JD05|A0A1L6JD05_9SPHN Type II secretion system protein M OS=Sphingomonas koreensis OX=93064 GN=BRX40_16665 PE=3 SV=1	1	1	1	0	0	0	1	0	0	0	1	6.5	17.508	0	323.31				By MS/MS	0	0	0	6.5	177630	0	0	0	22204	IGAWWSGLSTR
tr|A0A1Y4PWG7|A0A1Y4PWG7_9LACO	1	1	1	tr|A0A1Y4PWG7|A0A1Y4PWG7_9LACO Helicase superfamily 3 single-stranded DNA/RNA virus domain-containing protein OS=Lactobacillus gallinarum OX=52242 GN=B5E95_10095 PE=4 SV=1	1	1	1	0	0	0	1	0	0	0	1	1.2	69.772	0	323.31				By MS/MS	0	0	0	1.2	178900	0	0	0	5590.6	VLKLVEN
tr|A0A087BD89|A0A087BD89_9BIFI	1	1	1	tr|A0A087BD89|A0A087BD89_9BIFI Transmembrane protein alanine and leucine rich OS=Bifidobacterium merycicum OX=78345 GN=BMERY_0476 PE=4 SV=1	1	1	1	1	1	0	1	1	1	0	1	1	86.804	0	323.31	By matching	By MS/MS		By matching	1	1	0	1	179190	1590.1	1740	0	3306.7	TVGQTPGR
tr|A0A162PDA0|A0A162PDA0_BACCE	1	1	1	tr|A0A162PDA0|A0A162PDA0_BACCE Uncharacterized protein OS=Bacillus cereus OX=1396 GN=B4088_0942 PE=4 SV=1	1	1	1	0	1	0	0	0	1	0	0	17.4	5.4935	0	323.31		By MS/MS			0	17.4	0	0	180300	0	60101	0	0	FDIDNPLF
tr|A0A243CCW0|A0A243CCW0_BACTU	1	1	1	tr|A0A243CCW0|A0A243CCW0_BACTU MarR family transcriptional regulator OS=Bacillus thuringiensis serovar yosoo OX=180848 GN=BK746_08005 PE=4 SV=1	1	1	1	0	1	1	0	0	1	1	0	9.3	8.8894	0	323.31		By MS/MS	By matching		0	9.3	9.3	0	180330	0	39605	20505	0	EVCNRWR
tr|A0A229VWE2|A0A229VWE2_9BIFI	1	1	1	tr|A0A229VWE2|A0A229VWE2_9BIFI Cna protein B-type domain-containing protein OS=Bifidobacterium vansinderenii OX=1984871 GN=Tam10B_1793 PE=4 SV=1	1	1	1	0	0	1	1	0	0	1	1	0.9	104.98	0	323.31			By matching	By MS/MS	0	0	0.9	0.9	181050	0	0	2512.7	1903	TRATDTGGK
tr|C5EAX8|C5EAX8_BIFLI;tr|R6GNE7|R6GNE7_9BIFI;tr|D6ZU47|D6ZU47_BIFLJ;tr|A0A7U4H5L9|A0A7U4H5L9_BIFLN;tr|A0A2G5Q3X0|A0A2G5Q3X0_9BIFI;tr|A0A1E7Y0T8|A0A1E7Y0T8_BIFAD;tr|A0A0H2P3I7|A0A0H2P3I7_BIFBI;tr|A0A087B5Z7|A0A087B5Z7_9BIFI;tr|A0A1X2ZHH1|A0A1X2ZHH1_BIFAD;tr|A0A1V8QBS0|A0A1V8QBS0_BIFAD	1;1;1;1;1;1;1;1;1;1	1;1;1;1;1;1;1;1;1;1	1;1;1;1;1;1;1;1;1;1	tr|C5EAX8|C5EAX8_BIFLI Helicase C-terminal domain protein OS=Bifidobacterium longum subsp. infantis CCUG 52486 OX=537937 GN=BLIG_01104 PE=4 SV=1;tr|R6GNE7|R6GNE7_9BIFI Helicase domain-containing protein OS=Bifidobacterium bifidum CAG:234 OX=1263058 GN=BN54	10	1	1	0	1	0	1	0	1	0	1	0.8	121.98	0	323.31		By MS/MS		By matching	0	0.8	0	0.8	182900	0	1971.3	0	1128.7	TWRDCILR
tr|A0A1L3MUA1|A0A1L3MUA1_9BACI	1	1	1	tr|A0A1L3MUA1|A0A1L3MUA1_9BACI DUF2268 domain-containing protein OS=Bacillus weihaiensis OX=1547283 GN=A9C19_14925 PE=4 SV=1	1	1	1	0	1	1	0	0	1	1	0	3.1	30.171	0	323.31		By MS/MS	By matching		0	3.1	3.1	0	184330	0	10064	2225.2	0	YSNEQCER
tr|A0A2N5IVH8|A0A2N5IVH8_9BIFI	1	1	1	tr|A0A2N5IVH8|A0A2N5IVH8_9BIFI Uncharacterized protein OS=Bifidobacterium parmae OX=361854 GN=Uis4E_2229 PE=4 SV=1	1	1	1	0	1	0	0	0	1	0	0	5.2	16.576	0	323.31		By MS/MS			0	5.2	0	0	184700	0	26385	0	0	LQYWDEGK
tr|A0A1B9NET9|A0A1B9NET9_9GAMM	1	1	1	tr|A0A1B9NET9|A0A1B9NET9_9GAMM Phosphoribosylformylglycinamidine synthase OS=Gilliamella apicola OX=1196095 GN=purL PE=3 SV=1	1	1	1	0	1	0	0	0	1	0	0	0.8	142.69	0	323.31		By MS/MS			0	0.8	0	0	184920	0	2935.3	0	0	IFHNARKQLG
tr|A0A6B9FZ76|A0A6B9FZ76_PANCY;tr|A0A1X1EV20|A0A1X1EV20_PANCY	1;1	1;1	1;1	tr|A0A6B9FZ76|A0A6B9FZ76_PANCY Paraquat-inducible protein A OS=Pantoea cypripedii OX=55209 GN=CUN67_11260 PE=3 SV=1;tr|A0A1X1EV20|A0A1X1EV20_PANCY Paraquat-inducible protein A OS=Pantoea cypripedii OX=55209 GN=HA50_11035 PE=3 SV=1	2	1	1	1	0	0	1	1	0	0	1	2.2	46.001	0	323.31	By matching			By MS/MS	2.2	0	0	2.2	185640	12216	0	0	3254.4	CHTPLDYRR
tr|A0A2B3N785|A0A2B3N785_BACTU;tr|A0A5B8PUB3|A0A5B8PUB3_BACCE;tr|W8YA32|W8YA32_BACTU;tr|A0A1B1L9J9|A0A1B1L9J9_BACTU;tr|A0A2A8H9T8|A0A2A8H9T8_9BACI	1;1;1;1;1	1;1;1;1;1	1;1;1;1;1	tr|A0A2B3N785|A0A2B3N785_BACTU Autolysin (Fragment) OS=Bacillus thuringiensis OX=1428 GN=COK81_34415 PE=4 SV=1;tr|A0A5B8PUB3|A0A5B8PUB3_BACCE Autolysin OS=Bacillus cereus OX=1396 GN=D0437_27760 PE=4 SV=1;tr|W8YA32|W8YA32_BACTU Autolysin OS=Bacillus thuring	5	1	1	0	1	0	0	0	1	0	0	5.6	14.587	0	323.31		By MS/MS			0	5.6	0	0	185660	0	26522	0	0	YVRLLAR
tr|A0A1Q9ICW2|A0A1Q9ICW2_BACCE	1	1	1	tr|A0A1Q9ICW2|A0A1Q9ICW2_BACCE RNA chaperone Hfq OS=Bacillus cereus OX=1396 GN=BLD50_00185 PE=4 SV=1	1	1	1	1	1	0	0	1	1	0	0	16.1	7.2336	0	323.31	By matching	By MS/MS			16.1	16.1	0	0	186990	8298.6	29099	0	0	YNLQENMYEK
tr|A0A2A7VVN4|A0A2A7VVN4_9BACI	1	1	1	tr|A0A2A7VVN4|A0A2A7VVN4_9BACI EF-hand domain-containing protein OS=Bacillus wiedmannii OX=1890302 GN=CN684_21245 PE=4 SV=1	1	1	1	0	1	0	0	0	1	0	0	5.2	32.175	0	323.31		By MS/MS			0	5.2	0	0	188550	0	14504	0	0	ECTSPLYERILSQK
tr|A0A1C9C3B8|A0A1C9C3B8_BACTU;tr|J8HVG6|J8HVG6_BACMY;tr|A0A2C5NWY6|A0A2C5NWY6_9BACI;tr|A0A2A7X4I9|A0A2A7X4I9_9BACI;tr|A0A1C4GNA4|A0A1C4GNA4_BACTU;tr|A0A090Y9G1|A0A090Y9G1_9BACI	1;1;1;1;1;1	1;1;1;1;1;1	1;1;1;1;1;1	tr|A0A1C9C3B8|A0A1C9C3B8_BACTU MobA/MobL family protein OS=Bacillus thuringiensis Bt18247 OX=1423143 GN=BTI247_61950 PE=3 SV=1;tr|J8HVG6|J8HVG6_BACMY MobA/MobL family protein OS=Bacillus mycoides OX=1405 GN=III_05951 PE=3 SV=1;tr|A0A2C5NWY6|A0A2C5NWY6_9BAC	6	1	1	0	1	0	0	0	1	0	0	2.8	45.192	0	323.31		By MS/MS			0	2.8	0	0	188920	0	8213.7	0	0	KYATYESCSGR
tr|A0A928FWA5|A0A928FWA5_BACSP;tr|A0A0A6VDU3|A0A0A6VDU3_9BACI	1;1	1;1	1;1	tr|A0A928FWA5|A0A928FWA5_BACSP BglG family transcription antiterminator OS=Bacillus sp OX=1409 GN=E7150_03125 PE=4 SV=1;tr|A0A0A6VDU3|A0A0A6VDU3_9BACI BglG family transcription antiterminator OS=Weizmannia ginsengihumi OX=363870 GN=G4D61_05815 PE=4 SV=1	2	1	1	0	0	0	1	0	0	0	1	1.3	79.871	0	323.31				By MS/MS	0	0	0	1.3	190130	0	0	0	4421.6	YEIANCKQR
tr|A0A372L6C6|A0A372L6C6_9BACI;tr|A0A2N5MDR2|A0A2N5MDR2_9BACI	1;1	1;1	1;1	tr|A0A372L6C6|A0A372L6C6_9BACI DNA topoisomerase 4 subunit A OS=Peribacillus glennii OX=2303991 GN=parC PE=3 SV=1;tr|A0A2N5MDR2|A0A2N5MDR2_9BACI DNA topoisomerase 4 subunit A OS=Bacillus sp. V5-8f OX=2053044 GN=parC PE=3 SV=1	2	1	1	0	1	0	0	0	1	0	0	1.6	91.709	0	323.31		By MS/MS			0	1.6	0	0	190810	0	5300.2	0	0	DFTQPGFLLFITK
tr|G6EZA9|G6EZA9_9PROT;tr|A0A251ZXL3|A0A251ZXL3_9PROT	1;1	1;1	1;1	tr|G6EZA9|G6EZA9_9PROT Bifunctional enzyme IspD/IspF OS=Commensalibacter intestini A911 OX=1088868 GN=ispDF PE=3 SV=1;tr|A0A251ZXL3|A0A251ZXL3_9PROT Bifunctional enzyme IspD/IspF OS=Commensalibacter intestini OX=479936 GN=ispDF PE=3 SV=1	2	1	1	0	0	0	1	0	0	0	1	1.8	42.35	0	323.31				By MS/MS	0	0	0	1.8	191920	0	0	0	12795	VRQRGGK
tr|A0A1Y4WXZ9|A0A1Y4WXZ9_BREBE;tr|A0A517I2X3|A0A517I2X3_BREBE	1;1	1;1	1;1	tr|A0A1Y4WXZ9|A0A1Y4WXZ9_BREBE Polyketide synthase OS=Brevibacillus brevis OX=1393 GN=B5G50_17450 PE=4 SV=1;tr|A0A517I2X3|A0A517I2X3_BREBE SDR family NAD(P)-dependent oxidoreductase OS=Brevibacillus brevis OX=1393 GN=FPS98_04225 PE=4 SV=1	2	1	1	0	1	0	1	0	1	0	1	0.3	439.02	0	323.31		By matching		By MS/MS	0	0.3	0	0.3	192190	0	219.39	0	756.21	TLNPNIDFSK
tr|A0A5E5AQA4|A0A5E5AQA4_9BURK;tr|A0A5E4ZIS2|A0A5E4ZIS2_9BURK;tr|A0A5E4UFD0|A0A5E4UFD0_9BURK;tr|A0A5E4TV45|A0A5E4TV45_9BURK;tr|A0A239S855|A0A239S855_9BURK;tr|A0A0E3Y9X1|A0A0E3Y9X1_9BURK;tr|A6CMI5|A6CMI5_9BACI;tr|W4QGX5|W4QGX5_9BACI;tr|A0A940WXG1|A0A940WXG1_9BACI	1;1;1;1;1;1;1;1;1	1;1;1;1;1;1;1;1;1	1;1;1;1;1;1;1;1;1	tr|A0A5E5AQA4|A0A5E5AQA4_9BURK ABC transporter substrate-binding protein OS=Pandoraea sputorum OX=93222 GN=PSP31121_00424 PE=4 SV=1;tr|A0A5E4ZIS2|A0A5E4ZIS2_9BURK ABC transporter substrate-binding protein OS=Pandoraea anapnoica OX=2508301 GN=PAN31117_00237	9	1	1	0	1	0	0	0	1	0	0	2.2	34.775	0	323.31		By MS/MS			0	2.2	0	0	192270	0	9613.6	0	0	LLDPENR
tr|A0A7Z2K1Y8|A0A7Z2K1Y8_9BACI;tr|A0A2A9BL22|A0A2A9BL22_9BACI	1;1	1;1	1;1	tr|A0A7Z2K1Y8|A0A7Z2K1Y8_9BACI Lactate utilization protein A OS=Bacillus sp. N1-1 OX=2682541 GN=lutA PE=3 SV=1;tr|A0A2A9BL22|A0A2A9BL22_9BACI Lactate utilization protein A OS=Bacillus sp. es.036 OX=1761764 GN=lutA PE=3 SV=1	2	1	1	0	1	0	0	0	1	0	0	3.8	26.424	0	323.31		By MS/MS			0	3.8	0	0	192370	0	14798	0	0	VLAEEPEWR
tr|A0A840F733|A0A840F733_9SPHN;tr|A0A7X0J9W4|A0A7X0J9W4_9SPHN;tr|A0A7W7AN35|A0A7W7AN35_9SPHN;tr|A0A7W5X491|A0A7W5X491_9SPHN;tr|A0A7W5MR90|A0A7W5MR90_9SPHN;tr|A0A7W5KG06|A0A7W5KG06_9SPHN;tr|A0A1R1YUC5|A0A1R1YUC5_9SPHN;tr|A0A0Q4U4U6|A0A0Q4U4U6_9SPHN;tr|A0A0Q4Q4L8|A0A0Q4Q4L8_9SPHN;tr|A0A0Q4H135|A0A0Q4H135_9SPHN;tr|A0A0A1W8S5|A0A0A1W8S5_9SPHN	1;1;1;1;1;1;1;1;1;1;1	1;1;1;1;1;1;1;1;1;1;1	1;1;1;1;1;1;1;1;1;1;1	tr|A0A840F733|A0A840F733_9SPHN Putative transposase OS=Sphingomonas jinjuensis OX=535907 GN=GGQ80_002990 PE=4 SV=1;tr|A0A7X0J9W4|A0A7X0J9W4_9SPHN Putative transposase OS=Sphingomonas endophytica OX=869719 GN=F4693_000698 PE=4 SV=1;tr|A0A7W7AN35|A0A7W7AN35_	11	1	1	0	0	1	1	0	0	1	1	11.4	10.016	0	323.31			By matching	By MS/MS	0	0	11.4	11.4	192390	0	0	12751	19314	LRSLEEENAR
tr|A0A2R7JZ29|A0A2R7JZ29_9SPHN	1	1	1	tr|A0A2R7JZ29|A0A2R7JZ29_9SPHN Flagellar motor switch protein FliN-like C-terminal domain-containing protein OS=Sphingomonas sp. HMWF008 OX=2056845 GN=DBR17_01145 PE=4 SV=1	1	1	1	0	1	0	0	0	1	0	0	5.6	28.185	0	323.31		By MS/MS			0	5.6	0	0	193260	0	12884	0	0	VFVEMVRICLEDLCR
tr|A0A1B3ZCV7|A0A1B3ZCV7_9SPHN	1	1	1	tr|A0A1B3ZCV7|A0A1B3ZCV7_9SPHN Conjugal transfer protein TraI OS=Sphingomonas panacis OX=1560345 GN=AWL63_16175 PE=4 SV=1	1	1	1	0	0	1	1	0	0	1	1	1.2	72.518	0	323.31			By matching	By MS/MS	0	0	1.2	1.2	193860	0	0	2147.5	3091.9	SGPSIATF
tr|A0A166FXC4|A0A166FXC4_SECCO	1	1	1	tr|A0A166FXC4|A0A166FXC4_SECCO HTH marR-type domain-containing protein OS=Secundilactobacillus collinoides OX=33960 GN=TY91_15095 PE=4 SV=1	1	1	1	0	0	1	1	0	0	1	1	4.7	16.769	0	323.31			By MS/MS	By MS/MS	0	0	4.7	4.7	196380	0	0	11919	7718.7	VVTTLIK
tr|A0A1Q9FUE6|A0A1Q9FUE6_BACLI;tr|A0A3A5I227|A0A3A5I227_BACIU	1;1	1;1	1;1	tr|A0A1Q9FUE6|A0A1Q9FUE6_BACLI HD domain-containing protein OS=Bacillus licheniformis OX=1402 GN=BHT94_19050 PE=4 SV=1;tr|A0A3A5I227|A0A3A5I227_BACIU HD domain-containing protein OS=Bacillus subtilis OX=1423 GN=CJ481_13495 PE=4 SV=1	2	1	1	0	1	0	0	0	1	0	0	1	79.151	0	323.31		By MS/MS			0	1	0	0	197250	0	7044.8	0	0	SSQKKWR
tr|A0A1B9K488|A0A1B9K488_9GAMM	1	1	1	tr|A0A1B9K488|A0A1B9K488_9GAMM Integrase DNA-binding domain-containing protein OS=Gilliamella apicola OX=1196095 GN=A9G12_05960 PE=4 SV=1	1	1	1	0	1	0	1	0	1	0	1	4.5	17.993	0	323.31		By MS/MS		By matching	0	4.5	0	4.5	198820	0	11457	0	13395	YWRYRYK
tr|A0A2A7GKU9|A0A2A7GKU9_BACTU	1	1	1	tr|A0A2A7GKU9|A0A2A7GKU9_BACTU SH3b domain-containing protein OS=Bacillus thuringiensis OX=1428 GN=CON71_17600 PE=4 SV=1	1	1	1	0	0	0	1	0	0	0	1	3	33.065	0	323.31				By MS/MS	0	0	0	3	199780	0	0	0	11099	NPAELAQQK
tr|A0A5J5E5R0|A0A5J5E5R0_9BIFI;tr|A0A2N5ISN7|A0A2N5ISN7_9BIFI	1;1	1;1	1;1	tr|A0A5J5E5R0|A0A5J5E5R0_9BIFI Uncharacterized protein OS=Bifidobacterium reuteri OX=983706 GN=EMO92_08900 PE=4 SV=1;tr|A0A2N5ISN7|A0A2N5ISN7_9BIFI Uncharacterized protein OS=Bifidobacterium imperatoris OX=2020965 GN=Tam1G_0817 PE=4 SV=1	2	1	1	0	1	0	0	0	1	0	0	14.9	9.6457	0	323.31		By MS/MS			0	14.9	0	0	200670	0	33444	0	0	IYCDQCDTETSER
tr|A0A2N5MDS0|A0A2N5MDS0_9BACI	1	1	1	tr|A0A2N5MDS0|A0A2N5MDS0_9BACI Cytochrome ubiquinol oxidase subunit I OS=Bacillus sp. V5-8f OX=2053044 GN=CUU64_18390 PE=3 SV=1	1	1	1	0	1	0	0	0	1	0	0	2	49.934	0	323.31		By MS/MS			0	2	0	0	202020	0	16835	0	0	GVQLFGSNS
tr|A0A2G8CXL3|A0A2G8CXL3_9MICO	1	1	1	tr|A0A2G8CXL3|A0A2G8CXL3_9MICO Peptide ABC transporter permease OS=Leucobacter sp. OAMSW11 OX=1933287 GN=BV503_06395 PE=3 SV=1	1	1	1	1	1	0	0	1	1	0	0	2	38.057	0	323.31	By MS/MS	By MS/MS			2	2	0	0	203040	24198	4807.9	0	0	KQERGWR
tr|A0A1E3LJ30|A0A1E3LJ30_9BURK	1	1	1	tr|A0A1E3LJ30|A0A1E3LJ30_9BURK Uncharacterized protein OS=Pandoraea sp. ISTKB OX=1586708 GN=A9762_16790 PE=4 SV=1	1	1	1	1	1	0	0	1	1	0	0	11.1	11.619	0	323.31	By matching	By MS/MS			11.1	11.1	0	0	203830	16057	17915	0	0	VVTCLHYDQQK
tr|R8RVZ4|R8RVZ4_BACCE;tr|J7TGY8|J7TGY8_BACCE;tr|B7ISM4|B7ISM4_BACC2;tr|A0A1S7F9D4|A0A1S7F9D4_BACTU;tr|J7HTE3|J7HTE3_BACTU;tr|A0A8I1KV33|A0A8I1KV33_BACCE;tr|A0A806HNP9|A0A806HNP9_BACTU;tr|A0A7V7LNK6|A0A7V7LNK6_9BACI;tr|A0A6H9JWE8|A0A6H9JWE8_9BACI;tr|A0A6D1TA78|A0A6D1TA78_9BACI;tr|A0A5M8TMT6|A0A5M8TMT6_BACCE;tr|A0A4E7Q165|A0A4E7Q165_BACTI;tr|A0A3S0Z472|A0A3S0Z472_9BACI;tr|A0A369D3D1|A0A369D3D1_9BA…	1;1;1;1;1;1;1;1;1;1;1;1;1;1;1;1;1;1;1;1	1;1;1;1;1;1;1;1;1;1;1;1;1;1;1;1;1;1;1;1	1;1;1;1;1;1;1;1;1;1;1;1;1;1;1;1;1;1;1;1	tr|R8RVZ4|R8RVZ4_BACCE Transketolase OS=Bacillus cereus HuB4-4 OX=1053211 GN=IGM_04102 PE=3 SV=1;tr|J7TGY8|J7TGY8_BACCE Transketolase OS=Bacillus cereus VD022 OX=718223 GN=IC1_01319 PE=3 SV=1;tr|B7ISM4|B7ISM4_BACC2 Transketolase OS=Bacillus cereus (strain	20	1	1	0	1	1	0	0	1	1	0	1.4	72.425	0	323.31		By MS/MS	By matching		0	1.4	1.4	0	204840	0	5579.8	1735.9	0	FEAQPAEYK
tr|A0A0A7RZP8|A0A0A7RZP8_FRIPE	1	1	1	tr|A0A0A7RZP8|A0A0A7RZP8_FRIPE UDP-4-keto-6-deoxy-N-acetylglucosamine 4-aminotransferase OS=Frischella perrara OX=1267021 GN=FPB0191_00882 PE=3 SV=1	1	1	1	0	1	0	0	0	1	0	0	3.4	43.414	0	323.31		By MS/MS			0	3.4	0	0	205270	0	12830	0	0	IITTAEGGMALTR
tr|A0A1R1AX29|A0A1R1AX29_PAELA	1	1	1	tr|A0A1R1AX29|A0A1R1AX29_PAELA histidine kinase OS=Paenibacillus lautus OX=1401 GN=BK123_23015 PE=4 SV=1	1	1	1	0	0	0	1	0	0	0	1	1.9	43.77	0	323.31				By MS/MS	0	0	0	1.9	205920	0	0	0	8580.2	VAFNINR
tr|A0A2A8UXK5|A0A2A8UXK5_9BACI;tr|A0A2A8J321|A0A2A8J321_BACCE	1;1	1;1	1;1	tr|A0A2A8UXK5|A0A2A8UXK5_9BACI GntR family transcriptional regulator OS=Bacillus sp. AFS015896 OX=2033487 GN=CN402_14775 PE=4 SV=1;tr|A0A2A8J321|A0A2A8J321_BACCE GntR family transcriptional regulator OS=Bacillus cereus OX=1396 GN=COD19_20950 PE=4 SV=1	2	1	1	0	1	0	0	0	1	0	0	3.3	28.651	0	323.31		By MS/MS			0	3.3	0	0	210020	0	15001	0	0	METNELIK
tr|A0A2D9NVY3|A0A2D9NVY3_9MICO	1	1	1	tr|A0A2D9NVY3|A0A2D9NVY3_9MICO Uncharacterized protein OS=Microbacterium sp OX=51671 GN=CMH34_07715 PE=4 SV=1	1	1	1	0	1	0	1	0	1	0	1	5.8	13.755	0	323.31		By MS/MS		By matching	0	5.8	0	5.8	210050	0	30069	0	11940	VEVWRWK
tr|A0A3N6C2E0|A0A3N6C2E0_9BACI;tr|A0A3A5IQ84|A0A3A5IQ84_9BACI;tr|A0A329F1C2|A0A329F1C2_9BACI;tr|A0A1X7F666|A0A1X7F666_9BACI	1;1;1;1	1;1;1;1	1;1;1;1	tr|A0A3N6C2E0|A0A3N6C2E0_9BACI Recombinase family protein OS=Priestia endophytica OX=135735 GN=FH5_03238 PE=4 SV=1;tr|A0A3A5IQ84|A0A3A5IQ84_9BACI Recombinase family protein OS=Priestia filamentosa OX=1402861 GN=CJ485_08780 PE=4 SV=1;tr|A0A329F1C2|A0A329F1C	4	1	1	1	0	0	1	1	0	0	1	2.5	60.799	0	323.31	By matching			By MS/MS	2.5	0	0	2.5	212250	4246.7	0	0	2385.9	TIRHVAIYLRISR
tr|Q81GT1|Q81GT1_BACCR;tr|A0A2C3MC06|A0A2C3MC06_BACCE;tr|A0A2B9SHE1|A0A2B9SHE1_BACCE;tr|A0A2B3Q2E9|A0A2B3Q2E9_BACTU;tr|A0A249X709|A0A249X709_BACCE;tr|A0A243H9I7|A0A243H9I7_BACTU	1;1;1;1;1;1	1;1;1;1;1;1	1;1;1;1;1;1	tr|Q81GT1|Q81GT1_BACCR Uncharacterized protein OS=Bacillus cereus (strain ATCC 14579 / DSM 31 / CCUG 7414 / JCM 2152 / NBRC 15305 / NCIMB 9373 / NCTC 2599 / NRRL B-3711) OX=226900 GN=BC_1104 PE=4 SV=1;tr|A0A2C3MC06|A0A2C3MC06_BACCE Uncharacterized protein	6	1	1	1	1	0	1	1	1	0	1	10.7	16.363	0	323.31	By matching	By MS/MS		By matching	10.7	10.7	0	10.7	214400	9939.6	23236	0	9704.2	IVRIFNENYNKMMSK
tr|A0A249XFQ6|A0A249XFQ6_BACCE	1	1	1	tr|A0A249XFQ6|A0A249XFQ6_BACCE Methionine synthase OS=Bacillus cereus OX=1396 GN=metH PE=3 SV=1	1	1	1	0	0	0	1	0	0	0	1	1.3	125.9	0	323.31				By MS/MS	0	0	0	1.3	215840	0	0	0	4496.7	GTLEEFTNFYRVAKK
tr|A0A165ALC7|A0A165ALC7_BACIU	1	1	1	tr|A0A165ALC7|A0A165ALC7_BACIU Phage protein OS=Bacillus subtilis OX=1423 GN=B4122_2533 PE=4 SV=1	1	1	1	0	0	0	1	0	0	0	1	2.8	29.801	0	323.31				By MS/MS	0	0	0	2.8	217200	0	0	0	15514	ARRGPWK
tr|A0A1X9MF08|A0A1X9MF08_9BACI;tr|W4QUG9|W4QUG9_ALKA3	1;1	1;1	1;1	tr|A0A1X9MF08|A0A1X9MF08_9BACI Maltose transport system permease protein MalG OS=Alkalihalobacillus krulwichiae OX=199441 GN=malG PE=3 SV=1;tr|W4QUG9|W4QUG9_ALKA3 Maltose/maltodextrin ABC transporter OS=Alkalihalobacillus akibai (strain ATCC 43226 / DSM 21	2	1	1	1	1	0	0	1	1	0	0	2.8	30.951	0	323.31	By MS/MS	By MS/MS			2.8	2.8	0	0	218490	23099	20598	0	0	HDYVTWYK
tr|A0A2N5FER9|A0A2N5FER9_9BACI	1	1	1	tr|A0A2N5FER9|A0A2N5FER9_9BACI Hydroxymethylglutaryl-CoA lyase OS=Bacillus sp. UMB0893 OX=2066053 GN=CYJ36_15395 PE=3 SV=1	1	1	1	1	0	0	1	1	0	0	1	3	37.312	0	323.31	By matching			By MS/MS	3	0	0	3	218860	7831	0	0	5043.2	RNRPFASPQK
tr|A0A6N0X4P2|A0A6N0X4P2_9SPHN;tr|A0A1M3DB99|A0A1M3DB99_9SPHN	1;1	1;1	1;1	tr|A0A6N0X4P2|A0A6N0X4P2_9SPHN histidine kinase OS=Sphingomonas sp. CL5.1 OX=2653203 GN=F9288_15995 PE=4 SV=1;tr|A0A1M3DB99|A0A1M3DB99_9SPHN histidine kinase OS=Sphingomonas sp. 67-36 OX=1895849 GN=BGO24_04655 PE=4 SV=1	2	1	1	0	1	0	1	0	1	0	1	2.8	38.774	0	323.31		By MS/MS		By matching	0	2.8	0	2.8	219840	0	7879.8	0	1280.2	EGTPHMTVFR
tr|J8HU31|J8HU31_BACMY;tr|J8AR51|J8AR51_BACCE;tr|A0A1S9T8X9|A0A1S9T8X9_BACMY;tr|A0A2A7E2Z5|A0A2A7E2Z5_9BACI	1;1;1;1	1;1;1;1	1;1;1;1	tr|J8HU31|J8HU31_BACMY Sodium:proton exchanger OS=Bacillus mycoides OX=1405 GN=III_05369 PE=4 SV=1;tr|J8AR51|J8AR51_BACCE Sodium:proton exchanger OS=Bacillus cereus BAG6X1-2 OX=1053195 GN=IEQ_01946 PE=4 SV=1;tr|A0A1S9T8X9|A0A1S9T8X9_BACMY Sodium:proton exc	4	1	1	0	1	0	0	0	1	0	0	6.6	20.46	0	323.31		By MS/MS			0	6.6	0	0	222850	0	31836	0	0	KKCDCDCHCEPR
tr|A0A285D4V0|A0A285D4V0_9BACI	1	1	1	tr|A0A285D4V0|A0A285D4V0_9BACI Uncharacterized protein DUF3899 OS=Bacillus oleivorans OX=1448271 GN=SAMN05877753_108210 PE=4 SV=1	1	1	1	1	1	0	0	1	1	0	0	8.6	13.166	0	323.31	By matching	By MS/MS			8.6	8.6	0	0	225060	26682	29583	0	0	QMEDDQEGYR
tr|A0A2N5GUT4|A0A2N5GUT4_9BACI	1	1	1	tr|A0A2N5GUT4|A0A2N5GUT4_9BACI Amino acid dehydrogenase OS=Bacillus sp. T33-2 OX=2054168 GN=CVD19_19980 PE=4 SV=1	1	1	1	0	0	0	1	0	0	0	1	1.7	52.895	0	323.31				By MS/MS	0	0	0	1.7	226980	0	0	0	10808	YSHFKKIR
tr|X5E9W3|X5E9W3_9CORY;tr|A0A1Q9VZB4|A0A1Q9VZB4_9CORY	1;1	1;1	1;1	tr|X5E9W3|X5E9W3_9CORY Methionine--tRNA ligase OS=Corynebacterium glyciniphilum AJ 3170 OX=1404245 GN=metG PE=3 SV=1;tr|A0A1Q9VZB4|A0A1Q9VZB4_9CORY Methionine--tRNA ligase OS=Corynebacterium sp. CNJ-954 OX=1904962 GN=metG PE=3 SV=1	2	1	1	1	1	0	0	1	1	0	0	2.5	67.121	0	323.31	By matching	By MS/MS			2.5	2.5	0	0	227170	2451.1	5662.2	0	0	FIEGTCPLCGATDAR
tr|A0A7D4ETS8|A0A7D4ETS8_9BACI;tr|A0A243GSW6|A0A243GSW6_BACTF;tr|A0A150EKB0|A0A150EKB0_BACCE;tr|A0A855BHV7|A0A855BHV7_BACCE;tr|A0A2N0YLT6|A0A2N0YLT6_BACCE;tr|A0A2B2NMF2|A0A2B2NMF2_BACCE;tr|A0A2A8LV12|A0A2A8LV12_BACCE;tr|A0A2A7E546|A0A2A7E546_9BACI;tr|A0A2A7DE48|A0A2A7DE48_BACAN;tr|A0A242XP55|A0A242XP55_BACTU;tr|J7Y9C5|J7Y9C5_BACCE	1;1;1;1;1;1;1;1;1;1;1	1;1;1;1;1;1;1;1;1;1;1	1;1;1;1;1;1;1;1;1;1;1	tr|A0A7D4ETS8|A0A7D4ETS8_9BACI Uncharacterized protein OS=Bacillus tropicus OX=2026188 GN=FOC76_25635 PE=4 SV=1;tr|A0A243GSW6|A0A243GSW6_BACTF Uncharacterized protein OS=Bacillus thuringiensis subsp. finitimus OX=29337 GN=BK772_04210 PE=4 SV=1;tr|A0A150EKB	11	1	1	0	1	1	0	0	1	1	0	11.9	6.6936	0	323.31		By MS/MS	By matching		0	11.9	11.9	0	227370	0	26359	19115	0	VLDVTVK
tr|A0A245ZDM5|A0A245ZDM5_9SPHN	1	1	1	tr|A0A245ZDM5|A0A245ZDM5_9SPHN High-affinity choline transport protein OS=Sphingomonas mucosissima OX=370959 GN=betT PE=4 SV=1	1	1	1	1	1	0	0	1	1	0	0	1.5	72.108	0	323.31	By MS/MS	By MS/MS			1.5	1.5	0	0	227480	11755	10993	0	0	LATITRFHSR
tr|A0A418H624|A0A418H624_ECOLX;tr|A0A8G1FLS3|A0A8G1FLS3_ECOLX;tr|A0A6N9S2J8|A0A6N9S2J8_ECOLX;tr|A0A6N9MVD0|A0A6N9MVD0_ECOLX;tr|V0SDS4|V0SDS4_ECOLX;tr|S1PTN7|S1PTN7_ECOLX;tr|Q1REZ4|Q1REZ4_ECOUT;tr|F4SV10|F4SV10_ECOLX;tr|B7UKL2|B7UKL2_ECO27;tr|B7MRK5|B7MRK5_ECO81;tr|B7MEY1|B7MEY1_ECO45;tr|B1LKG0|B1LKG0_ECOSM;tr|A0A8E0J300|A0A8E0J300_ECOLX;tr|A0A376DEI8|A0A376DEI8_ECOLX;tr|A0A377KCI3|A0A377KCI3_ECOL…	1;1;1;1;1;1;1;1;1;1;1;1;1;1;1;1;1;1;1;1;1;1;1;1;1;1;1;1;1;1;1;1;1;1;1;1;1;1;1;1;1;1;1;1;1;1;1;1;1;1	1;1;1;1;1;1;1;1;1;1;1;1;1;1;1;1;1;1;1;1;1;1;1;1;1;1;1;1;1;1;1;1;1;1;1;1;1;1;1;1;1;1;1;1;1;1;1;1;1;1	1;1;1;1;1;1;1;1;1;1;1;1;1;1;1;1;1;1;1;1;1;1;1;1;1;1;1;1;1;1;1;1;1;1;1;1;1;1;1;1;1;1;1;1;1;1;1;1;1;1	tr|A0A418H624|A0A418H624_ECOLX histidine kinase (Fragment) OS=Escherichia coli OX=562 GN=D1912_08435 PE=4 SV=1;tr|A0A8G1FLS3|A0A8G1FLS3_ECOLX Sensor protein OS=Escherichia coli OX=562 GN=cusS PE=4 SV=1;tr|A0A6N9S2J8|A0A6N9S2J8_ECOLX Sensor protein OS=Esche	50	1	1	1	1	0	0	1	1	0	0	11.5	6.6557	0	323.31	By MS/MS	By MS/MS			11.5	11.5	0	0	227920	34296	11289	0	0	FVIILPA
tr|A0A1S2R6B8|A0A1S2R6B8_9BACI	1	1	1	tr|A0A1S2R6B8|A0A1S2R6B8_9BACI MurNAc-LAA domain-containing protein OS=Bacillus sp. MUM 116 OX=1678002 GN=BIV60_15215 PE=4 SV=1	1	1	1	0	0	0	1	0	0	0	1	3.4	29.732	0	323.31				By MS/MS	0	0	0	3.4	228310	0	0	0	15220	IGPGSNLEK
tr|A0A1D9E0G5|A0A1D9E0G5_9MICO	1	1	1	tr|A0A1D9E0G5|A0A1D9E0G5_9MICO HTH luxR-type domain-containing protein OS=Candidatus Rhodoluna planktonica OX=535712 GN=A4Z71_06235 PE=4 SV=1	1	1	1	0	0	0	1	0	0	0	1	3.7	27.055	0	323.31				By MS/MS	0	0	0	3.7	231230	0	0	0	19269	LSEQSKQLA
tr|A0A264YSI8|A0A264YSI8_9BACI	1	1	1	tr|A0A264YSI8|A0A264YSI8_9BACI DUF6531 domain-containing protein OS=Priestia aryabhattai OX=412384 GN=CHN50_18455 PE=4 SV=1	1	1	1	1	1	0	0	1	1	0	0	0.3	248.22	0	323.31	By matching	By MS/MS			0.3	0.3	0	0	235140	1407.4	585.35	0	0	VTDVLKK
tr|A0A1R1AXM0|A0A1R1AXM0_PAELA	1	1	1	tr|A0A1R1AXM0|A0A1R1AXM0_PAELA LacI family transcriptional regulator OS=Paenibacillus lautus OX=1401 GN=BK123_23625 PE=4 SV=1	1	1	1	0	0	0	1	0	0	0	1	1.1	70.261	0	323.31				By MS/MS	0	0	0	1.1	235380	0	0	0	7355.6	SLWSWGK
tr|A0A1S6FFR1|A0A1S6FFR1_9SPHN	1	1	1	tr|A0A1S6FFR1|A0A1S6FFR1_9SPHN DUF1211 domain-containing membrane protein OS=Sphingomonas sp. LM7 OX=1938607 GN=BXU08_01250 PE=3 SV=1	1	1	1	0	1	0	0	0	1	0	0	3.5	22.187	0	323.31		By MS/MS			0	3.5	0	0	237330	0	47465	0	0	LFHHAPR
tr|A0A518VI43|A0A518VI43_PECCC;sp|Q6D1S9|RECX_PECAS;tr|A0A837DF94|A0A837DF94_PECCC;tr|A0A7V8PXB5|A0A7V8PXB5_PECCA;tr|A0A419AT26|A0A419AT26_PECCA;tr|A0A419AJ16|A0A419AJ16_PECCA	1;1;1;1;1;1	1;1;1;1;1;1	1;1;1;1;1;1	tr|A0A518VI43|A0A518VI43_PECCC Regulatory protein RecX OS=Pectobacterium carotovorum subsp. carotovorum OX=555 GN=recX PE=3 SV=1;sp|Q6D1S9|RECX_PECAS Regulatory protein RecX OS=Pectobacterium atrosepticum (strain SCRI 1043 / ATCC BAA-672) OX=218491 GN=recX	6	1	1	0	0	1	1	0	0	1	1	4.9	18.881	0	323.31			By matching	By MS/MS	0	0	4.9	4.9	238530	0	0	10539	19277	HQRYLLYR
tr|A0A2N9XZ44|A0A2N9XZ44_9NEIS;tr|A0A2N9XY69|A0A2N9XY69_9NEIS	1;1	1;1	1;1	tr|A0A2N9XZ44|A0A2N9XZ44_9NEIS Integrase catalytic domain-containing protein OS=Snodgrassella alvi OX=1196083 GN=BHC49_04805 PE=4 SV=1;tr|A0A2N9XY69|A0A2N9XY69_9NEIS Transposase OS=Snodgrassella alvi OX=1196083 GN=BHC49_06595 PE=4 SV=1	2	1	1	0	1	1	0	0	1	1	0	4.5	17.85	0	323.31		By MS/MS	By matching		0	4.5	4.5	0	238940	0	22937	6929.9	0	TFIGWAK
tr|A0A1X9M948|A0A1X9M948_9BACI	1	1	1	tr|A0A1X9M948|A0A1X9M948_9BACI Trp repressor protein OS=Alkalihalobacillus krulwichiae OX=199441 GN=BkAM31D_01985 PE=4 SV=1	1	1	1	0	1	0	0	0	1	0	0	9.7	12.001	0	323.31		By MS/MS			0	9.7	0	0	240600	0	40099	0	0	VKESELQVEE
tr|M9PKY0|M9PKY0_9CAUD;tr|A0A385II72|A0A385II72_9CAUD;tr|A0A2D2W312|A0A2D2W312_9CAUD	1;1;1	1;1;1	1;1;1	tr|M9PKY0|M9PKY0_9CAUD Uncharacterized protein OS=Escherichia phage EC1-UPM OX=1258572 PE=4 SV=1;tr|A0A385II72|A0A385II72_9CAUD Tape measure protein OS=Escherichia phage PGN829.1 OX=2315696 PE=4 SV=1;tr|A0A2D2W312|A0A2D2W312_9CAUD Uncharacterized protein O	3	1	1	0	1	0	0	0	1	0	0	3.2	44.461	0	323.31		By MS/MS			0	3.2	0	0	241280	0	15080	0	0	AEPSTAEPGQEQK
tr|A0A242WV73|A0A242WV73_BACTU	1	1	1	tr|A0A242WV73|A0A242WV73_BACTU AAA domain-containing protein OS=Bacillus thuringiensis serovar cameroun OX=180885 GN=BK702_03765 PE=4 SV=1	1	1	1	1	1	0	0	1	1	0	0	1.9	67.466	0	323.31	By matching	By MS/MS			1.9	1.9	0	0	241840	4340.4	2772.5	0	0	NDEEYWKEDSK
tr|A0A1B3XL14|A0A1B3XL14_9BACI	1	1	1	tr|A0A1B3XL14|A0A1B3XL14_9BACI Uncharacterized protein OS=Peribacillus muralis OX=264697 GN=ABE28_006090 PE=4 SV=1	1	1	1	0	1	1	0	0	1	1	0	10.1	9.3876	0	323.31		By MS/MS	By matching		0	10.1	10.1	0	241880	0	55222	5247.4	0	DIFNRNNR
tr|A0A1I6IWZ3|A0A1I6IWZ3_9MICO	1	1	1	tr|A0A1I6IWZ3|A0A1I6IWZ3_9MICO ATP-dependent Clp protease ATP-binding subunit ClpC OS=Agromyces sp. CF514 OX=1881031 GN=SAMN05428970_1149 PE=3 SV=1	1	1	1	1	1	0	0	1	1	0	0	1.6	94.175	0	323.31	By matching	By MS/MS			1.6	1.6	0	0	243700	1035.9	3742.7	0	0	EEYATEGDDDEGSR
tr|M5BC91|M5BC91_9MICO;tr|A5CUH6|A5CUH6_CLAM3;tr|A0A8I0VBM2|A0A8I0VBM2_9MICO;tr|A0A6H0AI72|A0A6H0AI72_9MICO;tr|A0A399Q875|A0A399Q875_9MICO;tr|A0A399N6T6|A0A399N6T6_9MICO;tr|A0A251Z306|A0A251Z306_9MICO;tr|A0A251XKR9|A0A251XKR9_CLAMM;tr|A0A0D5CL62|A0A0D5CL62_9MICO	1;1;1;1;1;1;1;1;1	1;1;1;1;1;1;1;1;1	1;1;1;1;1;1;1;1;1	tr|M5BC91|M5BC91_9MICO Type IV secretion protein Rhs OS=Clavibacter michiganensis subsp. nebraskensis NCPPB 2581 OX=1097677 GN=CMN_02638 PE=4 SV=1;tr|A5CUH6|A5CUH6_CLAM3 Type IV secretion protein Rhs OS=Clavibacter michiganensis subsp. michiganensis (strai	9	1	1	0	1	0	0	0	1	0	0	9	8.7618	0	323.31		By MS/MS			0	9	0	0	246140	0	61536	0	0	TQVHCPV
tr|A0A1Y3PG55|A0A1Y3PG55_9BACI	1	1	1	tr|A0A1Y3PG55|A0A1Y3PG55_9BACI Ribonuclease H OS=Bacillus thermozeamaize OX=230954 GN=rnhA PE=3 SV=1	1	1	1	0	1	1	1	0	1	1	1	6.7	16.934	0	323.31		By matching	By matching	By MS/MS	0	6.7	6.7	6.7	246920	0	12123	9572.3	19458	GHHDNPWNNR
tr|A0A385TI33|A0A385TI33_PAELA;tr|A0A328W713|A0A328W713_PAELA;tr|A0A2A5LFL5|A0A2A5LFL5_PAELA;tr|A0A1R1AXK7|A0A1R1AXK7_PAELA	1;1;1;1	1;1;1;1	1;1;1;1	tr|A0A385TI33|A0A385TI33_PAELA LysR family transcriptional regulator OS=Paenibacillus lautus OX=1401 GN=D5F53_02870 PE=3 SV=1;tr|A0A328W713|A0A328W713_PAELA LysR family transcriptional regulator OS=Paenibacillus lautus OX=1401 GN=DP091_20795 PE=3 SV=1;tr|A	4	1	1	1	1	0	0	1	1	0	0	2.6	34.51	0	323.31	By matching	By MS/MS			2.6	2.6	0	0	247430	11344	5150.8	0	0	LTDDLFHR
tr|A0A1B9ZV28|A0A1B9ZV28_9GAMM	1	1	1	tr|A0A1B9ZV28|A0A1B9ZV28_9GAMM Lipoprotein OS=Gilliamella apicola OX=1196095 GN=A9G07_11800 PE=4 SV=1	1	1	1	0	1	1	1	0	1	1	1	4.5	20.075	0	323.31		By MS/MS	By MS/MS	By matching	0	4.5	4.5	4.5	247470	0	4044.2	13993	4459.9	FILYYQYK
tr|A0A5M8RYX5|A0A5M8RYX5_9BACI;tr|A0A1R1RZR6|A0A1R1RZR6_9BACI	1;1	1;1	1;1	tr|A0A5M8RYX5|A0A5M8RYX5_9BACI DUF4177 domain-containing protein OS=Bacillus swezeyi OX=1925020 GN=DX927_15105 PE=4 SV=1;tr|A0A1R1RZR6|A0A1R1RZR6_9BACI DUF4177 domain-containing protein OS=Bacillus swezeyi OX=1925020 GN=BTA30_07810 PE=4 SV=1	2	1	1	0	1	0	0	0	1	0	0	18	7.231	0	323.31		By MS/MS			0	18	0	0	248570	0	82857	0	0	VELSSFNKKPK
tr|A0A2J9CYA4|A0A2J9CYA4_BACTU	1	1	1	tr|A0A2J9CYA4|A0A2J9CYA4_BACTU Uncharacterized protein OS=Bacillus thuringiensis OX=1428 GN=CBR59_28220 PE=4 SV=1	1	1	1	0	1	0	1	0	1	0	1	7.5	15.505	0	323.31		By MS/MS		By matching	0	7.5	0	7.5	249960	0	21923	0	9322.6	VETAEERWKR
tr|I7LGR8|I7LGR8_9LACO;tr|A0A2I1WIN1|A0A2I1WIN1_9LACO	1;1	1;1	1;1	tr|I7LGR8|I7LGR8_9LACO Putative transposase InsK for insertion sequence OS=Lactobacillus gigeriorum DSM 23908 = CRBIP 24.85 OX=1423751 GN=BN52_01070 PE=4 SV=1;tr|A0A2I1WIN1|A0A2I1WIN1_9LACO Integrase OS=Lactobacillus crispatus OX=47770 GN=CYJ80_05665 PE=4	2	1	1	1	1	0	0	1	1	0	0	2.5	37.288	0	323.31	By MS/MS	By MS/MS			2.5	2.5	0	0	251130	5304.5	6110.7	0	0	VARSAYYK
tr|A0A2K4Q9M8|A0A2K4Q9M8_LATSK	1	1	1	tr|A0A2K4Q9M8|A0A2K4Q9M8_LATSK Uncharacterized protein OS=Latilactobacillus sakei OX=1599 GN=LSAJ64_0143 PE=4 SV=1	1	1	1	1	1	0	0	1	1	0	0	1.9	59.494	0	323.31	By matching	By MS/MS			1.9	1.9	0	0	251170	4149	5153.5	0	0	LQNFQFFDGK
tr|A0A2S5VAD9|A0A2S5VAD9_9MICO;tr|B0RBW8|B0RBW8_CLAMS	1;1	1;1	1;1	tr|A0A2S5VAD9|A0A2S5VAD9_9MICO acid phosphatase OS=Clavibacter michiganensis OX=28447 GN=C5C13_07570 PE=3 SV=1;tr|B0RBW8|B0RBW8_CLAMS acid phosphatase OS=Clavibacter michiganensis subsp. sepedonicus (strain ATCC 33113 / DSM 20744 / JCM 9667 / LMG 2889 / C-	2	1	1	1	1	0	0	1	1	0	0	4.8	36.198	0	323.31	By MS/MS	By MS/MS			4.8	4.8	0	0	251410	8121.7	3306.2	0	0	VVVTADGTVSLVKTGK
tr|A0A098EVQ8|A0A098EVQ8_9BACI	1	1	1	tr|A0A098EVQ8|A0A098EVQ8_9BACI Asch domain superfamily protein OS=Bacillus sp. B-jedd OX=1476857 GN=BN1002_01321 PE=4 SV=1	1	1	1	0	1	0	0	0	1	0	0	6	17.484	0	323.31		By MS/MS			0	6	0	0	254000	0	25400	0	0	YWNEYWETK
tr|A0A267TSA1|A0A267TSA1_9BACI	1	1	1	tr|A0A267TSA1|A0A267TSA1_9BACI PTS sugar transporter OS=Caldibacillus hisashii OX=996558 GN=CEJ87_09220 PE=4 SV=1	1	1	1	1	1	0	0	1	1	0	0	1	80.143	0	323.31	By matching	By MS/MS			1	1	0	0	257500	2542.8	4610	0	0	VGMNLIR
tr|Q2XVV6|Q2XVV6_BACTU;tr|Q2HZG8|Q2HZG8_BACTU;tr|J9PC99|J9PC99_BACTU;tr|B7ZEQ2|B7ZEQ2_BACTU;tr|B7ZDR9|B7ZDR9_BACTU;tr|B7FCD2|B7FCD2_BACTU;tr|A0A6N0CA86|A0A6N0CA86_BACTU;tr|A0A3G5E9M8|A0A3G5E9M8_BACTU;tr|A0A243EDT9|A0A243EDT9_BACTU;sp|Q9RMG3|CR2AD_BACTU	1;1;1;1;1;1;1;1;1;1	1;1;1;1;1;1;1;1;1;1	1;1;1;1;1;1;1;1;1;1	tr|Q2XVV6|Q2XVV6_BACTU Crystaline entomocidal protoxin OS=Bacillus thuringiensis OX=1428 PE=3 SV=1;tr|Q2HZG8|Q2HZG8_BACTU Crystaline entomocidal protoxin OS=Bacillus thuringiensis OX=1428 GN=cry2Ad PE=3 SV=1;tr|J9PC99|J9PC99_BACTU Crystaline entomocidal pr	10	1	1	0	0	1	1	0	0	1	1	2.1	70.738	0	323.31			By matching	By MS/MS	0	0	2.1	2.1	257700	0	0	1006.6	7879.5	NEDLKRPLYYNEK
tr|A0A246PYH5|A0A246PYH5_9BURK	1	1	1	tr|A0A246PYH5|A0A246PYH5_9BURK Aldehyde dehydrogenase OS=Achromobacter sp. HZ28 OX=2015171 GN=CEY04_30295 PE=4 SV=1	1	1	1	0	0	0	1	0	0	0	1	1.5	50.833	0	323.31				By MS/MS	0	0	0	1.5	258580	0	0	0	11754	QLPVLNK
tr|A0A377BQP2|A0A377BQP2_ECOLX;tr|A0A862ZJN4|A0A862ZJN4_ECOLX;tr|A0A8E0MJJ5|A0A8E0MJJ5_ECOLX;tr|A0A8E0FK63|A0A8E0FK63_ECOLX;tr|A0A8D9PPR0|A0A8D9PPR0_9ESCH;tr|A0A895NJH6|A0A895NJH6_ECOLX;tr|A0A891SSM2|A0A891SSM2_ECOLX;tr|A0A1X3L0R2|A0A1X3L0R2_ECOLX;tr|A0A8S7N3G9|A0A8S7N3G9_ECOLX;tr|A0A853WM31|A0A853WM31_ECOLX;tr|A0A8S7NXC9|A0A8S7NXC9_ECOLX;tr|A0A8S7Q9B5|A0A8S7Q9B5_ECOLX;tr|A0A8S7WYC5|A0A8S7WYC5_EC…	1;1;1;1;1;1;1;1;1;1;1;1;1;1;1;1;1;1;1;1;1;1;1;1;1;1;1;1;1;1;1;1;1;1;1;1;1;1;1;1;1;1;1;1;1;1;1;1;1;1;1;1;1;1;1;1;1;1;1;1;1;1;1;1;1;1;1;1;1;1;1;1;1;1;1;1;1;1;1;1;1;1;1;1;1;1;1;1;1;1;1;1;1;1;1;1;1;1;1;1;1;1;1;1;1;1;1;1;1;1;1;1;1;1;1;1;1;1;1;1;1;1;1;1;1;1;1;1;1;1;1;1;1;1;1;1;1;1;1;1;1;1;1;1;1;1;1;1;1;1;1;1;1;1;1;1;1;1;1;1;1;1;1;1;1;1;1;1;1;1;1;1;1;1;1;1;1;1;1;1;1;1;1;1;1;1;1;1;1;1;1;1;1;1;1;1;1;1;1;1…	1;1;1;1;1;1;1;1;1;1;1;1;1;1;1;1;1;1;1;1;1;1;1;1;1;1;1;1;1;1;1;1;1;1;1;1;1;1;1;1;1;1;1;1;1;1;1;1;1;1;1;1;1;1;1;1;1;1;1;1;1;1;1;1;1;1;1;1;1;1;1;1;1;1;1;1;1;1;1;1;1;1;1;1;1;1;1;1;1;1;1;1;1;1;1;1;1;1;1;1;1;1;1;1;1;1;1;1;1;1;1;1;1;1;1;1;1;1;1;1;1;1;1;1;1;1;1;1;1;1;1;1;1;1;1;1;1;1;1;1;1;1;1;1;1;1;1;1;1;1;1;1;1;1;1;1;1;1;1;1;1;1;1;1;1;1;1;1;1;1;1;1;1;1;1;1;1;1;1;1;1;1;1;1;1;1;1;1;1;1;1;1;1;1;1;1;1;1;1;1…	1;1;1;1;1;1;1;1;1;1;1;1;1;1;1;1;1;1;1;1;1;1;1;1;1;1;1;1;1;1;1;1;1;1;1;1;1;1;1;1;1;1;1;1;1;1;1;1;1;1;1;1;1;1;1;1;1;1;1;1;1;1;1;1;1;1;1;1;1;1;1;1;1;1;1;1;1;1;1;1;1;1;1;1;1;1;1;1;1;1;1;1;1;1;1;1;1;1;1;1;1;1;1;1;1;1;1;1;1;1;1;1;1;1;1;1;1;1;1;1;1;1;1;1;1;1;1;1;1;1;1;1;1;1;1;1;1;1;1;1;1;1;1;1;1;1;1;1;1;1;1;1;1;1;1;1;1;1;1;1;1;1;1;1;1;1;1;1;1;1;1;1;1;1;1;1;1;1;1;1;1;1;1;1;1;1;1;1;1;1;1;1;1;1;1;1;1;1;1;1…	tr|A0A377BQP2|A0A377BQP2_ECOLX Chaperone OS=Escherichia coli OX=562 GN=NCTC13148_01703 PE=4 SV=1;tr|A0A862ZJN4|A0A862ZJN4_ECOLX Molecular chaperone OS=Escherichia coli O145 OX=1055538 GN=yegD PE=3 SV=1;tr|A0A8E0MJJ5|A0A8E0MJJ5_ECOLX Chaperone OS=Escherichi	273	1	1	0	1	1	1	0	1	1	1	6.4	11.734	0	323.31		By MS/MS	By matching	By matching	0	6.4	6.4	6.4	261610	0	15342	19032	17948	LLNDLVR
tr|A0A223EHY7|A0A223EHY7_9BACI;tr|A0A2A8FMU0|A0A2A8FMU0_9BACI;tr|A0A8B5Y1G0|A0A8B5Y1G0_9BACI	1;1;1	1;1;1	1;1;1	tr|A0A223EHY7|A0A223EHY7_9BACI Glycosyltransferase 2-like domain-containing protein OS=Peribacillus simplex NBRC 15720 = DSM 1321 OX=1349754 GN=BS1321_13370 PE=4 SV=1;tr|A0A2A8FMU0|A0A2A8FMU0_9BACI Glycosyl transferase OS=Bacillus sp. AFS026049 OX=2033493	3	1	1	1	1	0	0	1	1	0	0	1.6	59.67	0	323.31	By MS/MS	By MS/MS			1.6	1.6	0	0	262360	5449.9	3596.9	0	0	MMNLPMVK
tr|A0A852U7T6|A0A852U7T6_9MICO;tr|A0A2S5X3L3|A0A2S5X3L3_9MICO;tr|A0A2S5WK57|A0A2S5WK57_9MICO;tr|A0A2S5UZ80|A0A2S5UZ80_9MICO;tr|A0A7W4YFK8|A0A7W4YFK8_9MICO;tr|A0A653M8G2|A0A653M8G2_9MICO;tr|A0A2S5WQY8|A0A2S5WQY8_9MICO	1;1;1;1;1;1;1	1;1;1;1;1;1;1	1;1;1;1;1;1;1	tr|A0A852U7T6|A0A852U7T6_9MICO Mannitol-1-phosphate 5-dehydrogenase OS=Pseudoclavibacter sp. JAI123 OX=2723065 GN=mtlD PE=3 SV=1;tr|A0A2S5X3L3|A0A2S5X3L3_9MICO Mannitol-1-phosphate 5-dehydrogenase OS=Pseudoclavibacter sp. RFBA6 OX=2080573 GN=mtlD PE=3 SV=1	7	1	1	0	0	0	1	0	0	0	1	2.9	40.131	0	323.31				By MS/MS	0	0	0	2.9	263890	0	0	0	18849	LATLDAETFTR
tr|A0A2A7WW80|A0A2A7WW80_9BACI	1	1	1	tr|A0A2A7WW80|A0A2A7WW80_9BACI RNA polymerase subunit sigma-24 OS=Bacillus sp. AFS002410 OX=2033481 GN=CN692_08130 PE=4 SV=1	1	1	1	0	1	0	0	0	1	0	0	3.5	32.412	0	323.31		By MS/MS			0	3.5	0	0	264270	0	22022	0	0	MQDLYEKYKK
tr|K6PZH6|K6PZH6_LACCA;tr|B4XYR4|B4XYR4_9CAUD;tr|A0A8B3HBJ1|A0A8B3HBJ1_LACPA;tr|A0A853J6Q6|A0A853J6Q6_LACRH;tr|A0A7Y7QIK9|A0A7Y7QIK9_LACRH;tr|A0A6L3UII0|A0A6L3UII0_LACCA;tr|A0A5R8LDL4|A0A5R8LDL4_LACCA;tr|A0A422M2B3|A0A422M2B3_LACPA;tr|A0A3G3LKJ4|A0A3G3LKJ4_9CAUD;tr|K6RXC7|K6RXC7_LACCA;tr|K6RSK5|K6RSK5_LACPA;tr|A0A0E2BLF1|A0A0E2BLF1_LACCA	1;1;1;1;1;1;1;1;1;1;1;1	1;1;1;1;1;1;1;1;1;1;1;1	1;1;1;1;1;1;1;1;1;1;1;1	tr|K6PZH6|K6PZH6_LACCA Integrase OS=Lacticaseibacillus casei 21/1 OX=1051651 GN=LCA211_0598 PE=4 SV=1;tr|B4XYR4|B4XYR4_9CAUD Integrase OS=Lactobacillus phage Lrm1 OX=496874 PE=3 SV=1;tr|A0A8B3HBJ1|A0A8B3HBJ1_LACPA Site-specific tyrosine recombinase XerC OS	12	1	1	0	1	0	1	0	1	0	1	2.9	43.348	0	323.31		By MS/MS		By MS/MS	0	2.9	0	2.9	264790	0	12358	0	4191.6	HNMLSSTAINK
tr|A0A2B1FTV1|A0A2B1FTV1_BACCE	1	1	1	tr|A0A2B1FTV1|A0A2B1FTV1_BACCE Nuclease-associated modular DNA-binding 1 domain-containing protein OS=Bacillus cereus OX=1396 GN=CN997_10375 PE=4 SV=1	1	1	1	1	1	0	0	1	1	0	0	5.8	18.378	0	323.31	By MS/MS	By MS/MS			5.8	5.8	0	0	268640	15603	17977	0	0	ITGYRFKYM
tr|A0A0A8JDQ4|A0A0A8JDQ4_BACSX	1	1	1	tr|A0A0A8JDQ4|A0A0A8JDQ4_BACSX ATP-grasp domain-containing protein OS=Bacillus sp. (strain OxB-1) OX=98228 GN=OXB_0273 PE=4 SV=1	1	1	1	0	1	0	0	0	1	0	0	2.7	48.152	0	323.31		By MS/MS			0	2.7	0	0	269200	0	12819	0	0	LYNYYRDYYKR
tr|A0A2N0Z8J3|A0A2N0Z8J3_9BACI	1	1	1	tr|A0A2N0Z8J3|A0A2N0Z8J3_9BACI LysR family transcriptional regulator OS=Cytobacillus horneckiae OX=549687 GN=CWS20_27165 PE=3 SV=1	1	1	1	0	0	0	1	0	0	0	1	4.1	33.365	0	323.31				By MS/MS	0	0	0	4.1	269860	0	0	0	13493	AQNALCAIYQVK
tr|A0A1H0FL21|A0A1H0FL21_9BACI	1	1	1	tr|A0A1H0FL21|A0A1H0FL21_9BACI DUF4829 domain-containing protein OS=Bacillus sp. OK048 OX=1882761 GN=SAMN05443253_1316 PE=4 SV=1	1	1	1	0	1	0	0	0	1	0	0	5.8	18.553	0	323.31		By MS/MS			0	5.8	0	0	271130	0	30126	0	0	WRVVWDYNQ
tr|A0A1H8ALQ7|A0A1H8ALQ7_9SPHN	1	1	1	tr|A0A1H8ALQ7|A0A1H8ALQ7_9SPHN TonB-dependent receptor OS=Sphingomonas gellani OX=1166340 GN=SAMN05192583_0944 PE=3 SV=1	1	1	1	0	1	0	0	0	1	0	0	1.1	119.99	0	323.31		By MS/MS			0	1.1	0	0	271590	0	6035.3	0	0	NNIDANNDNRVR
tr|A0A0M4GA67|A0A0M4GA67_9BACI;tr|A0A417YYU8|A0A417YYU8_9BACI;tr|A0A098F4W8|A0A098F4W8_9BACI	1;1;1	1;1;1	1;1;1	tr|A0A0M4GA67|A0A0M4GA67_9BACI RNA polymerase sigma factor 70 region 4 type 2 domain-containing protein OS=Bacillus sp. FJAT-18017 OX=1705566 GN=AM500_12445 PE=3 SV=1;tr|A0A417YYU8|A0A417YYU8_9BACI Sigma-70 family RNA polymerase sigma factor OS=Neobacillus	3	1	1	1	1	0	0	1	1	0	0	3.6	25.441	0	323.31	By matching	By MS/MS			3.6	3.6	0	0	273360	12980	8047.7	0	0	EGFNYQAK
tr|A0A2C2C3W5|A0A2C2C3W5_BACCE	1	1	1	tr|A0A2C2C3W5|A0A2C2C3W5_BACCE Hemolysin BL lytic component L2 OS=Bacillus cereus OX=1396 GN=COD14_15065 PE=4 SV=1	1	1	1	0	0	0	1	0	0	0	1	2.1	48.149	0	323.31				By MS/MS	0	0	0	2.1	274730	0	0	0	13083	LLRLNENNR
tr|A0A223KXK4|A0A223KXK4_9BACI	1	1	1	tr|A0A223KXK4|A0A223KXK4_9BACI Transglutaminase-like domain-containing protein OS=Sutcliffiella cohnii OX=33932 GN=BC6307_24545 PE=4 SV=1	1	1	1	0	1	0	0	0	1	0	0	1.5	85.172	0	323.31		By MS/MS			0	1.5	0	0	274780	0	12490	0	0	WLPYYFIFLYK
tr|A0A2C2C095|A0A2C2C095_BACCE	1	1	1	tr|A0A2C2C095|A0A2C2C095_BACCE Uncharacterized protein OS=Bacillus cereus OX=1396 GN=COD14_24755 PE=4 SV=1	1	1	1	0	1	0	0	0	1	0	0	17.7	9.3857	0	323.31		By MS/MS			0	17.7	0	0	277180	0	69294	0	0	LNEMNKQTNKQTNK
tr|V9XM19|V9XM19_BACIU;tr|A0A0K0WX00|A0A0K0WX00_BACAM;tr|D9IP74|D9IP74_BACIU;tr|B9W017|B9W017_BACIU;tr|D7R4Z8|D7R4Z8_BACIU;tr|E3VRS9|E3VRS9_9BACI;tr|E5Q9G6|E5Q9G6_BACIU;tr|Q0PPV7|Q0PPV7_BACIU;tr|Q8RPQ6|Q8RPQ6_BACAM;tr|S6FXS7|S6FXS7_9BACI;tr|U3R8J2|U3R8J2_9BACT;tr|U3R8K1|U3R8K1_9BACT;tr|U3RD74|U3RD74_9BACT;sp|P07983|GUN1_BACIU;tr|A0A3G2SVG3|A0A3G2SVG3_9BACI;tr|D1L8C9|D1L8C9_BACPU;tr|Q70K05|Q70K05_…	1;1;1;1;1;1;1;1;1;1;1;1;1;1;1;1;1;1;1;1;1;1;1;1;1;1;1;1;1;1;1;1;1;1;1;1;1	1;1;1;1;1;1;1;1;1;1;1;1;1;1;1;1;1;1;1;1;1;1;1;1;1;1;1;1;1;1;1;1;1;1;1;1;1	1;1;1;1;1;1;1;1;1;1;1;1;1;1;1;1;1;1;1;1;1;1;1;1;1;1;1;1;1;1;1;1;1;1;1;1;1	tr|V9XM19|V9XM19_BACIU cellulase (Fragment) OS=Bacillus subtilis OX=1423 PE=4 SV=1;tr|A0A0K0WX00|A0A0K0WX00_BACAM Endoglucanase OS=Bacillus amyloliquefaciens OX=1390 PE=3 SV=1;tr|D9IP74|D9IP74_BACIU Endoglucanase OS=Bacillus subtilis OX=1423 PE=3 SV=1;tr|B	37	1	1	1	1	0	0	1	1	0	0	3.4	23.06	0	323.31	By matching	By MS/MS			3.4	3.4	0	0	277320	3841.5	17491	0	0	GVSVQYK
tr|A0A2S5H0X9|A0A2S5H0X9_BRELA	1	1	1	tr|A0A2S5H0X9|A0A2S5H0X9_BRELA Uncharacterized protein OS=Brevibacillus laterosporus OX=1465 GN=C4A76_24970 PE=4 SV=1	1	1	1	1	1	0	1	1	1	0	1	6.9	21.708	0	323.31	By matching	By MS/MS		By matching	6.9	6.9	0	6.9	277390	5127.3	16551	0	6061.1	WTESIMDYDDIWK
tr|Q2B3U9|Q2B3U9_9BACI;tr|U5LBS7|U5LBS7_9BACI;tr|A0A5D4SWI8|A0A5D4SWI8_9BACI;tr|A0A5D4RHD5|A0A5D4RHD5_9BACI;tr|A0A2N5FV84|A0A2N5FV84_9BACI;tr|A0A231WFY4|A0A231WFY4_9BACI	1;1;1;1;1;1	1;1;1;1;1;1	1;1;1;1;1;1	tr|Q2B3U9|Q2B3U9_9BACI TPR_REGION domain-containing protein (Fragment) OS=Bacillus sp. NRRL B-14911 OX=313627 GN=B14911_07293 PE=4 SV=1;tr|U5LBS7|U5LBS7_9BACI TPR_REGION domain-containing protein OS=Bacillus infantis NRRL B-14911 OX=1367477 GN=N288_16985 P	6	1	1	1	1	0	1	1	1	0	1	2.5	41.388	0	323.31	By matching	By MS/MS		By matching	2.5	2.5	0	2.5	278140	8476	7585.3	0	2481.3	LFIKQERYR
tr|A0A2S5VXH4|A0A2S5VXH4_9MICO	1	1	1	tr|A0A2S5VXH4|A0A2S5VXH4_9MICO Transcriptional regulator OS=Clavibacter michiganensis OX=28447 GN=C5E16_02285 PE=4 SV=1	1	1	1	0	1	1	1	0	1	1	1	6.2	14.329	0	323.31		By MS/MS	By matching	By matching	0	6.2	6.2	6.2	278920	0	12744	5222.7	7389.4	SSEAIARP
tr|A0A8F9UFV5|A0A8F9UFV5_9GAMM;tr|A0A2K9QHF1|A0A2K9QHF1_9GAMM	1;1	1;1	1;1	tr|A0A8F9UFV5|A0A8F9UFV5_9GAMM ABC transporter ATP-binding protein OS=Dickeya zeae OX=204042 GN=FGI21_19730 PE=4 SV=1;tr|A0A2K9QHF1|A0A2K9QHF1_9GAMM ABC transporter ATP-binding protein OS=Dickeya zeae OX=204042 GN=C1O30_15720 PE=4 SV=1	2	1	1	0	1	0	0	0	1	0	0	2.8	39.432	0	323.31		By MS/MS			0	2.8	0	0	279040	0	19931	0	0	SIAGLLSSEK
tr|A0A7G2D219|A0A7G2D219_9MICO;tr|A0A1H1QSS8|A0A1H1QSS8_9MICO	1;1	1;1	1;1	tr|A0A7G2D219|A0A7G2D219_9MICO Hydrolase OS=Microbacterium sp. Nx66 OX=2766784 GN=MICNX66_2879 PE=4 SV=1;tr|A0A1H1QSS8|A0A1H1QSS8_9MICO Hydrolase OS=Microbacterium paraoxydans OX=199592 GN=SAMN04489809_1464 PE=4 SV=1	2	1	1	1	1	0	0	1	1	0	0	3.5	34.758	0	323.31	By matching	By MS/MS			3.5	3.5	0	0	280260	4361.4	8984.4	0	0	LTATFFDGERWR
tr|A0A1F1UVD8|A0A1F1UVD8_9CORY	1	1	1	tr|A0A1F1UVD8|A0A1F1UVD8_9CORY ATP/GTP-binding protein OS=Corynebacterium sp. HMSC08D02 OX=1581138 GN=HMPREF3170_05525 PE=4 SV=1	1	1	1	0	1	0	0	0	1	0	0	2.2	58.027	0	323.31		By MS/MS			0	2.2	0	0	280510	0	17532	0	0	PAAWTWNGWWYR
tr|A0A2A4HVA2|A0A2A4HVA2_9SPHN	1	1	1	tr|A0A2A4HVA2|A0A2A4HVA2_9SPHN Conjugal transfer protein TraI OS=Sphingomonas ginsenosidimutans OX=862134 GN=COA17_16620 PE=3 SV=1	1	1	1	1	1	0	1	1	1	0	1	2.3	40.514	0	323.31	By matching	By MS/MS		By MS/MS	2.3	2.3	0	2.3	282650	4498.9	7445.1	0	5721.8	DIVLEPYGN
tr|A0A1L7CX39|A0A1L7CX39_9CORY	1	1	1	tr|A0A1L7CX39|A0A1L7CX39_9CORY Cell wall-binding repeat-containing protein OS=Corynebacterium sphenisci DSM 44792 OX=1437874 GN=CSPHI_04610 PE=4 SV=1	1	1	1	1	1	0	0	1	1	0	0	1.1	65.413	0	323.31	By MS/MS	By MS/MS			1.1	1.1	0	0	283960	8817.7	5380	0	0	RHMEQVR
tr|A0A1X2Z8F4|A0A1X2Z8F4_BIFAD	1	1	1	tr|A0A1X2Z8F4|A0A1X2Z8F4_BIFAD Uncharacterized protein OS=Bifidobacterium adolescentis OX=1680 GN=B0703_1812 PE=4 SV=1	1	1	1	1	1	1	0	1	1	1	0	6.9	14.573	0	323.31	By matching	By MS/MS	By matching		6.9	6.9	6.9	0	284550	15139	20437	21334	0	IAVCPDMCR
tr|D5DQ79|D5DQ79_PRIM1;tr|D5DDW4|D5DDW4_PRIM3;tr|A0A8D3X0P1|A0A8D3X0P1_PRIMW;tr|A0A806TYY2|A0A806TYY2_PRIMG;tr|A0A3D8X9X1|A0A3D8X9X1_PRIMG;tr|A0A2T7JXR0|A0A2T7JXR0_PRIMG;tr|A0A2C5HML6|A0A2C5HML6_9BACI;tr|A0A269VVL7|A0A269VVL7_PRIMG;tr|A0A264Z1G7|A0A264Z1G7_9BACI;tr|A0A1Q8UVT8|A0A1Q8UVT8_PRIMG;tr|A0A1I2WPT6|A0A1I2WPT6_PRIMG;tr|A0A0L1LYW8|A0A0L1LYW8_PRIMG;tr|A0A0B6AZJ6|A0A0B6AZJ6_PRIM2	1;1;1;1;1;1;1;1;1;1;1;1;1	1;1;1;1;1;1;1;1;1;1;1;1;1	1;1;1;1;1;1;1;1;1;1;1;1;1	tr|D5DQ79|D5DQ79_PRIM1 Glutathione peroxidase OS=Priestia megaterium (strain ATCC 12872 / QMB1551) OX=545693 GN=BMQ_1984 PE=3 SV=1;tr|D5DDW4|D5DDW4_PRIM3 Glutathione peroxidase OS=Priestia megaterium (strain DSM 319 / IMG 1521) OX=592022 GN=BMD_1940 PE=3 S	13	1	1	0	0	0	1	0	0	0	1	5.1	17.727	0	323.31				By MS/MS	0	0	0	5.1	284890	0	0	0	47482	YAPQTAPK
tr|A0A1J6XC40|A0A1J6XC40_9MICO	1	1	1	tr|A0A1J6XC40|A0A1J6XC40_9MICO Cell division protein FtsW OS=Microbacterium sp. AR7-10 OX=1891970 GN=BFN01_07925 PE=4 SV=1	1	1	1	0	1	1	1	0	1	1	1	2.2	49.284	0	323.31		By MS/MS	By matching	By matching	0	2.2	2.2	2.2	288350	0	10744	2429.5	4848.1	VLAYVQGRFR
tr|A0A1R4FZA3|A0A1R4FZA3_9MICO;tr|A0A368LFF7|A0A368LFF7_9MICO	1;1	1;1	1;1	tr|A0A1R4FZA3|A0A1R4FZA3_9MICO MOSC domain OS=Frigoribacterium sp. JB110 OX=1434829 GN=CZ774_10535 PE=4 SV=1;tr|A0A368LFF7|A0A368LFF7_9MICO MOSC domain-containing protein OS=Microbacterium sp. JB110 OX=2024477 GN=CIK77_01705 PE=4 SV=1	2	1	1	0	1	0	1	0	1	0	1	4.3	28.307	0	323.31		By MS/MS		By matching	0	4.3	0	4.3	289830	0	15383	0	2731.4	VQPDGRMAGDR
tr|A0A0A7X8H4|A0A0A7X8H4_9CAUD	1	1	1	tr|A0A0A7X8H4|A0A0A7X8H4_9CAUD RIIA-like protein OS=Escherichia phage Bp4 OX=1458848 GN=EpBp4_0053 PE=4 SV=1	1	1	1	0	1	1	0	0	1	1	0	2.2	52.478	0	323.31		By MS/MS	By MS/MS		0	2.2	2.2	0	295920	0	5476.9	5091.8	0	EYWEILDILV
tr|A0A7V7H1A3|A0A7V7H1A3_9BACI;tr|A0A6I5JDE9|A0A6I5JDE9_BACCE;tr|A0A2B0WZW4|A0A2B0WZW4_BACAN	1;1;1	1;1;1	1;1;1	tr|A0A7V7H1A3|A0A7V7H1A3_9BACI Uncharacterized protein OS=Bacillus sp. BF2-3 OX=2217827 GN=DN401_24540 PE=4 SV=1;tr|A0A6I5JDE9|A0A6I5JDE9_BACCE Uncharacterized protein OS=Bacillus cereus OX=1396 GN=C6A78_28775 PE=4 SV=1;tr|A0A2B0WZW4|A0A2B0WZW4_BACAN Trans	3	1	1	0	0	0	1	0	0	0	1	13.8	8.0446	0	323.31				By MS/MS	0	0	0	13.8	298640	0	0	0	149320	GFRRIYETR
tr|A0A2C1AZG9|A0A2C1AZG9_BACCE	1	1	1	tr|A0A2C1AZG9|A0A2C1AZG9_BACCE Transposase IS111A/IS1328/IS1533 N-terminal domain-containing protein OS=Bacillus cereus OX=1396 GN=COC69_27040 PE=4 SV=1	1	1	1	0	1	1	1	0	1	1	1	4.4	31.472	0	323.31		By MS/MS	By matching	By matching	0	4.4	4.4	4.4	299750	0	9094.2	4332.2	6556.7	KTDIADTEWIAK
tr|A0A8H8YAR7|A0A8H8YAR7_LACPA;tr|Q037R3|Q037R3_LACP3;tr|K6S6H6|K6S6H6_LACCA;tr|K6QHR6|K6QHR6_LACCA;tr|A0A828YBX8|A0A828YBX8_LACPA;tr|A0A806EZZ5|A0A806EZZ5_LACCD;tr|A0A510WJC5|A0A510WJC5_LACCA;tr|A0A0K1MVU6|A0A0K1MVU6_LACPA;tr|A0A0E2BQD8|A0A0E2BQD8_LACCA	1;1;1;1;1;1;1;1;1	1;1;1;1;1;1;1;1;1	1;1;1;1;1;1;1;1;1	tr|A0A8H8YAR7|A0A8H8YAR7_LACPA Uncharacterized protein OS=Lacticaseibacillus paracasei OX=1597 GN=LPIBR_40089 PE=4 SV=1;tr|Q037R3|Q037R3_LACP3 Uncharacterized protein OS=Lacticaseibacillus paracasei (strain ATCC 334 / BCRC 17002 / CCUG 31169 / CIP 107868 /	9	1	1	0	1	0	0	0	1	0	0	8.5	10.819	0	323.31		By MS/MS			0	8.5	0	0	299870	0	42839	0	0	RQIGLLLN
tr|A0A268ECI3|A0A268ECI3_9BACI	1	1	1	tr|A0A268ECI3|A0A268ECI3_9BACI YlqD protein OS=Bacillus sp. 7586-K OX=2021690 GN=CHH83_03175 PE=4 SV=1	1	1	1	0	1	1	1	0	1	1	1	7.1	15.132	0	323.31		By matching	By matching	By MS/MS	0	7.1	7.1	7.1	300920	0	9485.9	12917	15212	VFLEQECDR
tr|A0A1I1G765|A0A1I1G765_9BACI;tr|A0A1S2R9R2|A0A1S2R9R2_9BACI	1;1	1;1	1;1	tr|A0A1I1G765|A0A1I1G765_9BACI Flagellar biosynthesis protein FlhF OS=Bacillus sp. OV322 OX=1882764 GN=SAMN05443252_101757 PE=3 SV=1;tr|A0A1S2R9R2|A0A1S2R9R2_9BACI Flagellar biosynthesis protein FlhF OS=Bacillus sp. MUM 13 OX=1678001 GN=BIV59_00760 PE=3 SV	2	1	1	1	1	0	0	1	1	0	0	2.3	43.285	0	323.31	By MS/MS	By MS/MS			2.3	2.3	0	0	303870	8137.7	7855.5	0	0	QKDMEDIYK
tr|A0A2S5D4D8|A0A2S5D4D8_LYSSH;tr|A0A2S0K4G3|A0A2S0K4G3_LYSSH	1;1	1;1	1;1	tr|A0A2S5D4D8|A0A2S5D4D8_LYSSH RloB domain-containing protein OS=Lysinibacillus sphaericus OX=1421 GN=LYSIN_02713 PE=4 SV=1;tr|A0A2S0K4G3|A0A2S0K4G3_LYSSH Abortive phage resistance protein OS=Lysinibacillus sphaericus OX=1421 GN=LS41612_19125 PE=4 SV=1	2	1	1	1	1	0	1	1	1	0	1	3.7	22.918	0	323.31	By MS/MS	By MS/MS		By matching	3.7	3.7	0	3.7	305270	15241	11497	0	7180.6	LAQHAFR
tr|A0A7V8K3I0|A0A7V8K3I0_9BACI;tr|M4KVJ9|M4KVJ9_BACIU;tr|A0A7U5BSY1|A0A7U5BSY1_BACIU;tr|A0A1Q9FM31|A0A1Q9FM31_BACLI;tr|A0A3A5I0D5|A0A3A5I0D5_BACIU;tr|A0A5C6W4X2|A0A5C6W4X2_9BACI;tr|A0A837Y4Y1|A0A837Y4Y1_BACAT;sp|O32213|CYSI_BACSU;tr|D4G1D2|D4G1D2_BACNB;tr|A0A8I2B7X4|A0A8I2B7X4_BACIU;tr|A0A8F9X3G0|A0A8F9X3G0_BACIU;tr|A0A8E0VRE6|A0A8E0VRE6_9BACI;tr|A0A8B5NMA2|A0A8B5NMA2_BACIU;tr|A0A809FM51|A0A809FM…	1;1;1;1;1;1;1;1;1;1;1;1;1;1;1;1;1;1;1;1;1;1;1;1	1;1;1;1;1;1;1;1;1;1;1;1;1;1;1;1;1;1;1;1;1;1;1;1	1;1;1;1;1;1;1;1;1;1;1;1;1;1;1;1;1;1;1;1;1;1;1;1	tr|A0A7V8K3I0|A0A7V8K3I0_9BACI Sulfite reductase [NADPH] hemoprotein beta-component OS=Bacillus sp. SKDU12 OX=1337053 GN=cysI PE=3 SV=1;tr|M4KVJ9|M4KVJ9_BACIU Sulfite reductase [NADPH] hemoprotein beta-component OS=Bacillus subtilis XF-1 OX=1233100 GN=cysI	24	1	1	0	0	0	1	0	0	0	1	1.4	64.745	0	323.31				By MS/MS	0	0	0	1.4	306100	0	0	0	9275.7	ITDYDDYK
tr|A0A8E0S4Q7|A0A8E0S4Q7_9BACI;tr|A0A857HBP6|A0A857HBP6_BACIU;tr|A0A809FP21|A0A809FP21_BACIU;tr|A0A164W1C5|A0A164W1C5_BACIU;tr|A0A162UFK9|A0A162UFK9_BACIU	1;1;1;1;1	1;1;1;1;1	1;1;1;1;1	tr|A0A8E0S4Q7|A0A8E0S4Q7_9BACI Uncharacterized protein OS=Bacillus sp. ANT_WA51 OX=2597344 GN=FQ086_22015 PE=4 SV=1;tr|A0A857HBP6|A0A857HBP6_BACIU Uncharacterized protein OS=Bacillus subtilis OX=1423 GN=Bateq7PJ16_0100 PE=4 SV=1;tr|A0A809FP21|A0A809FP21_BA	5	1	1	0	0	0	1	0	0	0	1	11.5	6.9721	0	323.31				By MS/MS	0	0	0	11.5	307210	0	0	0	153600	RGEACVF
tr|A0A924I2Z2|A0A924I2Z2_9MICO;tr|A0A2K8QNS8|A0A2K8QNS8_9GAMM;tr|A0A0A3Z7Q9|A0A0A3Z7Q9_9GAMM;tr|A0A2W5A8D9|A0A2W5A8D9_9SPHN	1;1;1;1	1;1;1;1	1;1;1;1	tr|A0A924I2Z2|A0A924I2Z2_9MICO Aldo/keto reductase OS=Microbacteriaceae bacterium OX=1873462 GN=H7248_10860 PE=4 SV=1;tr|A0A2K8QNS8|A0A2K8QNS8_9GAMM Aldo/keto reductase OS=Dickeya fangzhongdai OX=1778540 GN=CVE23_12505 PE=4 SV=1;tr|A0A0A3Z7Q9|A0A0A3Z7Q9_9G	4	1	1	1	1	0	0	1	1	0	0	2.9	30.649	0	323.31	By MS/MS	By MS/MS			2.9	2.9	0	0	316700	13429	7684.5	0	0	NELFITTK
tr|A0A0B2A379|A0A0B2A379_9MICO	1	1	1	tr|A0A0B2A379|A0A0B2A379_9MICO Phosphoribosylformylglycinamidine synthase subunit PurL OS=Microbacterium mangrovi OX=1348253 GN=purL PE=3 SV=1	1	1	1	1	1	0	0	1	1	0	0	1.3	81.759	0	323.31	By matching	By MS/MS			1.3	1.3	0	0	316920	6376.8	5360.9	0	0	LDAFFEVVNK
tr|A0A2A6FT85|A0A2A6FT85_9MICO	1	1	1	tr|A0A2A6FT85|A0A2A6FT85_9MICO ABC transporter substrate-binding protein OS=Candidatus Lumbricidophila eiseniae OX=1969409 GN=B5766_02810 PE=4 SV=1	1	1	1	1	1	0	0	1	1	0	0	1.7	56.267	0	323.31	By matching	By MS/MS			1.7	1.7	0	0	317920	4215.8	9030.7	0	0	LLTCHSWPR
tr|E3HVD4|E3HVD4_ACHXA;tr|A0A7D4HSN5|A0A7D4HSN5_9BURK;tr|A0A6S7EY14|A0A6S7EY14_9BURK;tr|A0A658AJZ4|A0A658AJZ4_ALCXX;tr|A0A424WBU9|A0A424WBU9_ALCXX;tr|A0A095UMB8|A0A095UMB8_9BURK;tr|A0A6J5HL57|A0A6J5HL57_ACHDE;tr|A0A5N7ZUK3|A0A5N7ZUK3_9BURK	1;1;1;1;1;1;1;1	1;1;1;1;1;1;1;1	1;1;1;1;1;1;1;1	tr|E3HVD4|E3HVD4_ACHXA 3-oxoadipate CoA-transferase subunit A 4 OS=Achromobacter xylosoxidans (strain A8) OX=762376 GN=AXYL_05407 PE=4 SV=1;tr|A0A7D4HSN5|A0A7D4HSN5_9BURK 3-oxoacid CoA-transferase subunit A OS=Achromobacter pestifer OX=1353889 GN=FOC84_190	8	1	1	0	1	0	1	0	1	0	1	4.5	23.558	0	323.31		By MS/MS		By matching	0	4.5	0	4.5	319320	0	14493	0	10070	VSRIVCSYPR
tr|A0A1E3M074|A0A1E3M074_9SPHN	1	1	1	tr|A0A1E3M074|A0A1E3M074_9SPHN Chromosomal replication initiator DnaA OS=Sphingomonas turrisvirgatae OX=1888892 GN=BFL28_10445 PE=4 SV=1	1	1	1	0	1	0	0	0	1	0	0	7.2	23.049	0	323.31		By MS/MS			0	7.2	0	0	323190	0	24861	0	0	HELVAQDDVVAWVMR
tr|A0A2M9CJ15|A0A2M9CJ15_9MICO	1	1	1	tr|A0A2M9CJ15|A0A2M9CJ15_9MICO D-alanyl-D-alanine carboxypeptidase-like protein OS=Diaminobutyricimonas aerilata OX=1162967 GN=CLV46_1434 PE=4 SV=1	1	1	1	1	1	0	0	1	1	0	0	1.7	41.698	0	323.31	By matching	By MS/MS			1.7	1.7	0	0	323770	9707.6	15197	0	0	VGALFGG
tr|A0A1C4E3W9|A0A1C4E3W9_BACTU	1	1	1	tr|A0A1C4E3W9|A0A1C4E3W9_BACTU Molybdopterin binding domain containing protein OS=Bacillus thuringiensis OX=1428 GN=BTT61001_02866 PE=4 SV=1	1	1	1	1	1	0	0	1	1	0	0	3.1	30.469	0	323.31	By MS/MS	By MS/MS			3.1	3.1	0	0	325860	12096	7072	0	0	KWIGRLPR
tr|A0A1V2SAI2|A0A1V2SAI2_9BACI	1	1	1	tr|A0A1V2SAI2|A0A1V2SAI2_9BACI Glycosyl transferase family 2 OS=Bacillus sp. VT-16-64 OX=1917019 GN=BLX87_21930 PE=4 SV=1	1	1	1	0	0	0	1	0	0	0	1	2.6	35.827	0	323.31				By MS/MS	0	0	0	2.6	326090	0	0	0	17163	GHFHATHH
tr|A0A2C1JWL6|A0A2C1JWL6_9BACI	1	1	1	tr|A0A2C1JWL6|A0A2C1JWL6_9BACI Uncharacterized protein OS=Bacillus sp. AFS040349 OX=2033502 GN=COD11_10410 PE=3 SV=1	1	1	1	1	1	0	1	1	1	0	1	3.9	20.676	0	323.31	By matching	By MS/MS		By matching	3.9	3.9	0	3.9	326120	15305	14213	0	3094.2	VLYQHSK
tr|A0A2M9H958|A0A2M9H958_9BIFI	1	1	1	tr|A0A2M9H958|A0A2M9H958_9BIFI HTH gntR-type domain-containing protein OS=Bifidobacterium primatium OX=2045438 GN=CS006_04630 PE=4 SV=1	1	1	1	0	0	0	1	0	0	0	1	3.6	31.276	0	323.31				By MS/MS	0	0	0	3.6	326150	0	0	0	18120	ALTSTLHSER
tr|A0A2N3LP76|A0A2N3LP76_9BACI	1	1	1	tr|A0A2N3LP76|A0A2N3LP76_9BACI HAMP domain-containing protein OS=Margalitia camelliae OX=1707093 GN=CWO92_04415 PE=4 SV=1	1	1	1	0	1	0	0	0	1	0	0	2.7	68.399	0	323.31		By MS/MS			0	2.7	0	0	326550	0	9604.3	0	0	SITTNIEYSFIFNHNR
tr|A0A0D6IKT6|A0A0D6IKT6_ALCXX	1	1	1	tr|A0A0D6IKT6|A0A0D6IKT6_ALCXX CDF family Co(II)/Ni(II) efflux transporter DmeF OS=Alcaligenes xylosoxydans xylosoxydans OX=85698 GN=czcD_3 PE=4 SV=1	1	1	1	0	1	0	0	0	1	0	0	3.2	36.824	0	323.31		By MS/MS			0	3.2	0	0	327070	0	25159	0	0	AHRHDHDHDHR
tr|A0A1B8VV28|A0A1B8VV28_9BACI	1	1	1	tr|A0A1B8VV28|A0A1B8VV28_9BACI FAD-binding monooxygenase OS=Bacillus sp. FJAT-26390 OX=1743142 GN=A7975_28400 PE=4 SV=1	1	1	1	0	1	0	0	0	1	0	0	2.1	56.97	0	323.31		By MS/MS			0	2.1	0	0	327520	0	14887	0	0	LARNRWHMWPR
tr|A0A268K832|A0A268K832_9BACI	1	1	1	tr|A0A268K832|A0A268K832_9BACI Uncharacterized protein OS=Bacillus sp. 7884-1 OX=2021693 GN=CHI06_09850 PE=4 SV=1	1	1	1	0	0	0	1	0	0	0	1	1.3	70.022	0	323.31				By MS/MS	0	0	0	1.3	328990	0	0	0	12185	GIAPPHSK
tr|A0A7Y8WIF2|A0A7Y8WIF2_9BACI;tr|A0A268KBJ3|A0A268KBJ3_9BACI	1;1	1;1	1;1	tr|A0A7Y8WIF2|A0A7Y8WIF2_9BACI SRPBCC family protein OS=Bacillus sp. EB106-08-02-XG196 OX=2737049 GN=MLOOGBEN_04715 PE=3 SV=1;tr|A0A268KBJ3|A0A268KBJ3_9BACI Activator of Hsp90 ATPase 1 family protein OS=Bacillus sp. 7884-1 OX=2021693 GN=CHI06_03880 PE=3 SV	2	1	1	0	1	0	0	0	1	0	0	5.7	18.849	0	323.31		By MS/MS			0	5.7	0	0	330260	0	36695	0	0	TIERKEEWK
tr|A0A087A0J4|A0A087A0J4_9BIFI	1	1	1	tr|A0A087A0J4|A0A087A0J4_9BIFI Family 1 extracellular solute-binding protein OS=Bifidobacterium biavatii DSM 23969 OX=1437608 GN=BBIA_0593 PE=4 SV=1	1	1	1	0	1	1	0	0	1	1	0	1.9	60.246	0	323.31		By MS/MS	By matching		0	1.9	1.9	0	331210	0	12603	1197.3	0	YSAELNSDGK
tr|A0A2N6T8F5|A0A2N6T8F5_9CORY	1	1	1	tr|A0A2N6T8F5|A0A2N6T8F5_9CORY Uncharacterized protein OS=Corynebacterium kroppenstedtii OX=161879 GN=CJ202_10460 PE=4 SV=1	1	1	1	1	1	0	0	1	1	0	0	9.2	15.118	0	323.31	By MS/MS	By MS/MS			9.2	9.2	0	0	331520	21580	25780	0	0	YYAFDERYPGER
tr|A0A1I2HVD4|A0A1I2HVD4_9MICO	1	1	1	tr|A0A1I2HVD4|A0A1I2HVD4_9MICO Uncharacterized protein OS=Curtobacterium sp. YR515 OX=1855316 GN=SAMN05216329_0009 PE=4 SV=1	1	1	1	1	1	0	0	1	1	0	0	15.3	6.6252	0	323.31	By matching	By MS/MS			15.3	15.3	0	0	331920	29419	81220	0	0	VTTYRHLRR
tr|F7Z3Q0|F7Z3Q0_WEIC2;tr|A0A133KC67|A0A133KC67_WEICA;tr|A0A928FX10|A0A928FX10_BACSP;tr|A0A6M0P2I9|A0A6M0P2I9_9BACI;tr|A0A0A6V995|A0A0A6V995_9BACI;tr|G2TJX6|G2TJX6_WEICA;tr|A0A7Y8V7U0|A0A7Y8V7U0_BACSP;tr|A0A5J4JH19|A0A5J4JH19_9BACI;tr|A0A150KFU2|A0A150KFU2_WEICA;tr|A0A150JWL1|A0A150JWL1_WEICA;tr|A0A0C5CD57|A0A0C5CD57_WEICA	1;1;1;1;1;1;1;1;1;1;1	1;1;1;1;1;1;1;1;1;1;1	1;1;1;1;1;1;1;1;1;1;1	tr|F7Z3Q0|F7Z3Q0_WEIC2 serine-type D-Ala-D-Ala carboxypeptidase OS=Weizmannia coagulans (strain 2-6) OX=941639 GN=BCO26_1014 PE=3 SV=1;tr|A0A133KC67|A0A133KC67_WEICA serine-type D-Ala-D-Ala carboxypeptidase OS=Weizmannia coagulans OX=1398 GN=HMPREF3213_033	11	1	1	0	0	0	1	0	0	0	1	1.2	65.55	0	323.31				By MS/MS	0	0	0	1.2	336940	0	0	0	11231	VNLTKDK
tr|A0A417YJP3|A0A417YJP3_9BACI;tr|A0A2B2BLZ2|A0A2B2BLZ2_9BACI;tr|A0A942TJ94|A0A942TJ94_9BACI;tr|A0A329EKM0|A0A329EKM0_9BACI;tr|G9QKG9|G9QKG9_9BACI;tr|A0A926NEJ5|A0A926NEJ5_9BACI;tr|W1SGW0|W1SGW0_9BACI;tr|A0A0H4PE98|A0A0H4PE98_9BACI;tr|A0A1X7FTW6|A0A1X7FTW6_9BACI;tr|A0A4R5VNF8|A0A4R5VNF8_9BACI;tr|A0A942UTI3|A0A942UTI3_9BACI;tr|A0A0M3RFM6|A0A0M3RFM6_9BACI;tr|A0A1B9AHN0|A0A1B9AHN0_9BACI;tr|A0A6B3TRK…	1;1;1;1;1;1;1;1;1;1;1;1;1;1;1;1;1;1;1;1;1;1;1;1	1;1;1;1;1;1;1;1;1;1;1;1;1;1;1;1;1;1;1;1;1;1;1;1	1;1;1;1;1;1;1;1;1;1;1;1;1;1;1;1;1;1;1;1;1;1;1;1	tr|A0A417YJP3|A0A417YJP3_9BACI UPF0295 protein D1B31_20455 OS=Neobacillus notoginsengisoli OX=1578198 GN=D1B31_20455 PE=3 SV=1;tr|A0A2B2BLZ2|A0A2B2BLZ2_9BACI UPF0295 protein COJ96_23425 OS=Bacillus sp. AFS073361 OX=2033511 GN=COJ96_23425 PE=3 SV=1;tr|A0A94	24	1	1	0	0	0	1	0	0	0	1	7.1	12.905	0	323.31				By MS/MS	0	0	0	7.1	337390	0	0	0	67478	VDMCMYCR
tr|A0A2I8DM00|A0A2I8DM00_9BURK	1	1	1	tr|A0A2I8DM00|A0A2I8DM00_9BURK Amine oxidoreductase OS=Achromobacter sp. AONIH1 OX=1758194 GN=C2U31_20870 PE=4 SV=1	1	1	1	0	1	0	1	0	1	0	1	1.7	66.604	0	323.31		By MS/MS		By matching	0	1.7	0	1.7	338340	0	11960	0	2137.2	MSSIPARTLR
tr|A0A847HDL3|A0A847HDL3_9CORY;tr|A0A0B6TT92|A0A0B6TT92_9CORY	1;1	1;1	1;1	tr|A0A847HDL3|A0A847HDL3_9CORY YeeE/YedE family protein (Fragment) OS=Corynebacterium marinum OX=349751 GN=GX570_09070 PE=3 SV=1;tr|A0A0B6TT92|A0A0B6TT92_9CORY UPF0033 domain-containing protein OS=Corynebacterium marinum DSM 44953 OX=1224162 GN=B840_09365	2	1	1	0	1	1	1	0	1	1	1	3.4	21.865	0	323.31		By MS/MS	By MS/MS	By matching	0	3.4	3.4	3.4	343910	0	30188	44018	11772	LNGPWWR
tr|A0A1I6II01|A0A1I6II01_9MICO;tr|A0A191WLJ5|A0A191WLJ5_9MICO	1;1	1;1	1;1	tr|A0A1I6II01|A0A1I6II01_9MICO Methyltransferase domain-containing protein OS=Agromyces sp. CF514 OX=1881031 GN=SAMN05428970_0025 PE=4 SV=1;tr|A0A191WLJ5|A0A191WLJ5_9MICO Methyltransferase domain-containing protein OS=Agromyces aureus OX=453304 GN=ATC03_18	2	1	1	1	1	0	0	1	1	0	0	3.1	24.615	0	323.31	By MS/MS	By MS/MS			3.1	3.1	0	0	345830	12465	22118	0	0	LLRWATR
tr|A0A1B3IR34|A0A1B3IR34_LACPN;sp|C7G1H4|PASM1_LACPN	1;1	1;1	1;1	tr|A0A1B3IR34|A0A1B3IR34_LACPN AsmF OS=Lactiplantibacillus plantarum OX=1590 GN=asmF PE=4 SV=1;sp|C7G1H4|PASM1_LACPN Bacteriocin plantaricin ASM1 OS=Lactiplantibacillus plantarum OX=1590 GN=bactA1 PE=1 SV=1	2	1	1	1	1	0	0	1	1	0	0	17.2	6.8908	0	323.31	By MS/MS	By MS/MS			17.2	17.2	0	0	346360	67794	105390	0	0	HSSGGGGSYHC
tr|A0A1D8JFS6|A0A1D8JFS6_9BACL	1	1	1	tr|A0A1D8JFS6|A0A1D8JFS6_9BACL Metallo-beta-lactamase domain-containing protein OS=Sporosarcina ureilytica OX=298596 GN=BI350_08460 PE=4 SV=1	1	1	1	1	1	0	0	1	1	0	0	3.7	31.133	0	323.31	By MS/MS	By MS/MS			3.7	3.7	0	0	347150	18428	10501	0	0	QPQRIPVYRK
tr|A0A2B9NXI9|A0A2B9NXI9_BACCE;tr|A0A2C0BJ21|A0A2C0BJ21_BACCE	1;1	1;1	1;1	tr|A0A2B9NXI9|A0A2B9NXI9_BACCE Collagen-binding protein (Fragment) OS=Bacillus cereus OX=1396 GN=CN984_30485 PE=4 SV=1;tr|A0A2C0BJ21|A0A2C0BJ21_BACCE Peptidoglycan-binding protein OS=Bacillus cereus OX=1396 GN=CN997_27025 PE=4 SV=1	2	1	1	1	1	0	1	1	1	0	1	1.4	57.39	0	323.31	By MS/MS	By MS/MS		By matching	1.4	1.4	0	1.4	348420	5910.8	5240.8	0	1753.1	LDQTPVK
tr|A0A843QPY1|A0A843QPY1_LACPE;tr|A0A7H4UCK8|A0A7H4UCK8_LACPN;tr|A0A2S9VIW1|A0A2S9VIW1_LACPE;tr|A0A241RL97|A0A241RL97_LACPE	1;1;1;1	1;1;1;1	1;1;1;1	tr|A0A843QPY1|A0A843QPY1_LACPE Prenyltransferase OS=Lactiplantibacillus pentosus OX=1589 GN=GA516_02155 PE=4 SV=1;tr|A0A7H4UCK8|A0A7H4UCK8_LACPN Prenyltransferase OS=Lactiplantibacillus plantarum OX=1590 GN=SN13T_0118 PE=4 SV=1;tr|A0A2S9VIW1|A0A2S9VIW1_LAC	4	1	1	0	1	0	0	0	1	0	0	5.6	34.227	0	323.31		By MS/MS			0	5.6	0	0	350310	0	43789	0	0	HAVDREGYAQNTNPIGR
tr|A0A7W4YDG2|A0A7W4YDG2_9MICO;tr|A0A2S5UX04|A0A2S5UX04_9MICO	1;1	1;1	1;1	tr|A0A7W4YDG2|A0A7W4YDG2_9MICO Geranylgeranyl diphosphate synthase type I OS=Pseudoclavibacter helvolus OX=255205 GN=FHX72_000501 PE=3 SV=1;tr|A0A2S5UX04|A0A2S5UX04_9MICO Geranylgeranyl pyrophosphate synthase OS=Pseudoclavibacter sp. AY1F1 OX=2080583 GN=C5	2	1	1	1	1	0	0	1	1	0	0	1.9	38.445	0	323.31	By MS/MS	By MS/MS			1.9	1.9	0	0	353310	14259	12919	0	0	AFAKHHR
tr|A0A7T4E5I5|A0A7T4E5I5_9BURK;tr|A0A0X8P0I8|A0A0X8P0I8_ALCXX;tr|A0A7U0I4I2|A0A7U0I4I2_ALCXX;tr|A0A1R1K346|A0A1R1K346_ALCXX;tr|A0A0M7H9T2|A0A0M7H9T2_ALCXX;tr|A0A0D6FII2|A0A0D6FII2_ALCXX;tr|A0A6J5A0N1|A0A6J5A0N1_9BURK;tr|A0A366G7N1|A0A366G7N1_9BURK;tr|A0A0M7HTT5|A0A0M7HTT5_9BURK	1;1;1;1;1;1;1;1;1	1;1;1;1;1;1;1;1;1	1;1;1;1;1;1;1;1;1	tr|A0A7T4E5I5|A0A7T4E5I5_9BURK TonB-dependent siderophore receptor OS=Achromobacter deleyi OX=1353891 GN=I6I07_05935 PE=3 SV=1;tr|A0A0X8P0I8|A0A0X8P0I8_ALCXX TonB-dependent siderophore receptor OS=Alcaligenes xylosoxydans xylosoxydans OX=85698 GN=AL504_175	9	1	1	1	1	1	0	1	1	1	0	1.1	78.74	0	323.31	By MS/MS	By MS/MS	By matching		1.1	1.1	1.1	0	356260	3745.9	3766	2384.1	0	WRFTLGGR
tr|C3PK37|C3PK37_CORA7;tr|A0A1F0VTE2|A0A1F0VTE2_9CORY	1;1	1;1	1;1	tr|C3PK37|C3PK37_CORA7 Uncharacterized protein OS=Corynebacterium aurimucosum (strain ATCC 700975 / DSM 44827 / CIP 107346 / CN-1) OX=548476 GN=cauri_2347 PE=4 SV=1;tr|A0A1F0VTE2|A0A1F0VTE2_9CORY Uncharacterized protein OS=Corynebacterium sp. HMSC072D12 OX	2	1	1	0	1	0	0	0	1	0	0	6.6	25.55	0	323.31		By MS/MS			0	6.6	0	0	357930	0	35793	0	0	AFQQQDIHSPMGGHR
sp|Q8FP91|MQO_COREF	1	1	1	sp|Q8FP91|MQO_COREF Probable malate:quinone oxidoreductase OS=Corynebacterium efficiens (strain DSM 44549 / YS-314 / AJ 12310 / JCM 11189 / NBRC 100395) OX=196164 GN=mqo PE=3 SV=1	1	1	1	0	1	0	0	0	1	0	0	1.4	70.125	0	323.31		By MS/MS			0	1.4	0	0	358280	0	10857	0	0	TSQFPGGDR
tr|A0A2C2VBD8|A0A2C2VBD8_9BACI;tr|A0A1Y6F530|A0A1Y6F530_9BACI	1;1	1;1	1;1	tr|A0A2C2VBD8|A0A2C2VBD8_9BACI Arginine decarboxylase OS=Bacillus sp. AFS031507 OX=2033496 GN=COE25_14260 PE=3 SV=1;tr|A0A1Y6F530|A0A1Y6F530_9BACI Lysine decarboxylase OS=Bacillus sp. OV166 OX=1882763 GN=SAMN05444673_1834 PE=3 SV=1	2	1	1	0	1	0	0	0	1	0	0	2	53.813	0	323.31		By MS/MS			0	2	0	0	359660	0	16348	0	0	TINLAQSMRK
tr|A0A2C0Z6B0|A0A2C0Z6B0_9BACI	1	1	1	tr|A0A2C0Z6B0|A0A2C0Z6B0_9BACI HTH cro/C1-type domain-containing protein OS=Bacillus sp. AFS041924 OX=2033503 GN=COC46_09100 PE=4 SV=1	1	1	1	1	1	0	0	1	1	0	0	1.7	49.922	0	323.31	By MS/MS	By MS/MS			1.7	1.7	0	0	360310	4210.2	8214.3	0	0	NLFHHVK
tr|A0A2A9DVN9|A0A2A9DVN9_9MICO	1	1	1	tr|A0A2A9DVN9|A0A2A9DVN9_9MICO Proline iminopeptidase OS=Microbacterium agarici OX=630514 GN=ATJ78_1355 PE=3 SV=1	1	1	1	1	1	0	0	1	1	0	0	2.8	35.781	0	323.31	By matching	By MS/MS			2.8	2.8	0	0	361830	12292	15541	0	0	LVSDMEQLR
tr|A0A1E8BBJ3|A0A1E8BBJ3_BACMY	1	1	1	tr|A0A1E8BBJ3|A0A1E8BBJ3_BACMY Uncharacterized protein OS=Bacillus mycoides OX=1405 GN=BWGOE8_12830 PE=4 SV=1	1	1	1	0	0	1	1	0	0	1	1	4.6	17.745	0	323.31			By MS/MS	By MS/MS	0	0	4.6	4.6	363180	0	0	15067	21251	NMLNKAF
tr|A0A2S9ADH2|A0A2S9ADH2_9MICO	1	1	1	tr|A0A2S9ADH2|A0A2S9ADH2_9MICO Oxidoreductase OS=Microbacterium sp. MYb72 OX=1848693 GN=CQ047_03705 PE=4 SV=1	1	1	1	1	1	0	0	1	1	0	0	2.2	44.499	0	323.31	By matching	By MS/MS			2.2	2.2	0	0	364990	7620.5	10629	0	0	DLAPYEQRK
tr|A0A432VD09|A0A432VD09_9SPHN;tr|A0A2K8MTU6|A0A2K8MTU6_9SPHN	1;1	1;1	1;1	tr|A0A432VD09|A0A432VD09_9SPHN Uncharacterized protein OS=Sphingomonas sp. TF3 OX=2495580 GN=EJC47_20140 PE=4 SV=1;tr|A0A2K8MTU6|A0A2K8MTU6_9SPHN Uncharacterized protein OS=Sphingomonas psychrotolerans OX=1327635 GN=CVN68_22755 PE=4 SV=1	2	1	1	0	0	0	1	0	0	0	1	6.4	12.216	0	323.31				By MS/MS	0	0	0	6.4	367780	0	0	0	122590	SLFGSIH
tr|A0A1B9MNB0|A0A1B9MNB0_9GAMM	1	1	1	tr|A0A1B9MNB0|A0A1B9MNB0_9GAMM Type II secretion system protein GspF domain-containing protein OS=Gilliamella apicola OX=1196095 GN=A9G40_01095 PE=4 SV=1	1	1	1	1	1	1	0	1	1	1	0	2.9	35.027	0	323.31	By matching	By MS/MS	By matching		2.9	2.9	2.9	0	368630	11069	16322	6120.6	0	LTKMLSNNR
tr|K1LPH4|K1LPH4_9BACL;tr|F2F416|F2F416_SOLSS;tr|B1I068|B1I068_LYSSC;tr|A0A410MV96|A0A410MV96_LYSSH;tr|A0A2S5D558|A0A2S5D558_LYSSH;tr|A0A0Q3S4F9|A0A0Q3S4F9_9BACI;tr|A0A0N0CX74|A0A0N0CX74_9BACI;tr|A0A0M8PY27|A0A0M8PY27_9BACI;tr|A0A0M4GHZ1|A0A0M4GHZ1_9BACI;tr|A0A060M6T3|A0A060M6T3_9BACI;tr|A0A268S5S5|A0A268S5S5_ALKCL;tr|A0A268NZD6|A0A268NZD6_ALKCL;sp|Q5WB52|KITH_ALKCK	1;1;1;1;1;1;1;1;1;1;1;1;1	1;1;1;1;1;1;1;1;1;1;1;1;1	1;1;1;1;1;1;1;1;1;1;1;1;1	tr|K1LPH4|K1LPH4_9BACL Thymidine kinase OS=Solibacillus isronensis B3W22 OX=1224748 GN=tdk PE=3 SV=1;tr|F2F416|F2F416_SOLSS Thymidine kinase OS=Solibacillus silvestris (strain StLB046) OX=1002809 GN=tdk PE=3 SV=1;tr|B1I068|B1I068_LYSSC Thymidine kinase OS=	13	1	1	0	1	0	0	0	1	0	0	4.2	21.798	0	323.31		By MS/MS			0	4.2	0	0	371490	0	28576	0	0	TICWFCHK
tr|A0A2M9P2N9|A0A2M9P2N9_9BACI	1	1	1	tr|A0A2M9P2N9|A0A2M9P2N9_9BACI BIG2 domain-containing protein OS=Bacillus sp. mrc49 OX=2054913 GN=CVN76_02965 PE=4 SV=1	1	1	1	0	1	1	1	0	1	1	1	2.4	75.931	0	323.31		By MS/MS	By matching	By matching	0	2.4	2.4	2.4	371730	0	5615.5	1814.2	2101.8	ASGTTTVTVVTKDGNFK
tr|A0A5P5ZKG5|A0A5P5ZKG5_9LACO;tr|A0A0D6A267|A0A0D6A267_9LACO	1;1	1;1	1;1	tr|A0A5P5ZKG5|A0A5P5ZKG5_9LACO ADP-dependent (S)-NAD(P)H-hydrate dehydratase OS=Lactobacillus acetotolerans OX=1600 GN=nnrD PE=3 SV=1;tr|A0A0D6A267|A0A0D6A267_9LACO ADP-dependent (S)-NAD(P)H-hydrate dehydratase OS=Lactobacillus acetotolerans OX=1600 GN=nnr	2	1	1	1	1	0	0	1	1	0	0	3.2	30.467	0	323.31	By MS/MS	By MS/MS			3.2	3.2	0	0	371930	15373	18439	0	0	LMKKYSGLN
tr|A0A6P1AUH2|A0A6P1AUH2_9BACT;tr|A0A7Y9BEZ3|A0A7Y9BEZ3_9BACI;tr|A0A268K7G8|A0A268K7G8_9BACI	1;1;1	1;1;1	1;1;1	tr|A0A6P1AUH2|A0A6P1AUH2_9BACT Thiazole biosynthesis adenylyltransferase ThiF OS=bacterium LRH843 OX=2681972 GN=GN156_08105 PE=4 SV=1;tr|A0A7Y9BEZ3|A0A7Y9BEZ3_9BACI ThiF family adenylyltransferase OS=Bacillus sp. EB106-08-02-XG196 OX=2737049 GN=MLOOGBEN_10	3	1	1	1	1	0	0	1	1	0	0	2.7	37.661	0	323.31	By matching	By MS/MS			2.7	2.7	0	0	374320	5872.5	12843	0	0	SLYSKYIGN
tr|A0A1B9ASE0|A0A1B9ASE0_9BACI	1	1	1	tr|A0A1B9ASE0|A0A1B9ASE0_9BACI MerR family transcriptional regulator OS=Bacillus sp. FJAT-27986 OX=1743146 GN=A8L44_05935 PE=4 SV=1	1	1	1	1	1	0	0	1	1	0	0	10	11.89	0	323.31	By matching	By MS/MS			10	10	0	0	374360	11011	63861	0	0	GQLNAHFRFR
tr|A0A098F502|A0A098F502_9BACI	1	1	1	tr|A0A098F502|A0A098F502_9BACI IS605 family transposase OrfB OS=Bacillus sp. B-jedd OX=1476857 GN=BN1002_03655 PE=3 SV=1	1	1	1	0	1	0	1	0	1	0	1	2.1	43.65	0	323.31		By MS/MS		By matching	0	2.1	0	2.1	377500	0	13694	0	7278.2	QNYPPRFK
tr|A0A229W0S3|A0A229W0S3_9BIFI	1	1	1	tr|A0A229W0S3|A0A229W0S3_9BIFI Peptidase_M78 domain-containing protein OS=Bifidobacterium vansinderenii OX=1984871 GN=Tam10B_0444 PE=4 SV=1	1	1	1	1	1	0	0	1	1	0	0	5.2	15.935	0	323.31	By MS/MS	By MS/MS			5.2	5.2	0	0	377740	29943	17275	0	0	MVRCYQR
tr|A0A1B3ZBX5|A0A1B3ZBX5_9SPHN;tr|A0A7X9WQI6|A0A7X9WQI6_9SPHN	1;1	1;1	1;1	tr|A0A1B3ZBX5|A0A1B3ZBX5_9SPHN Formate dehydrogenase OS=Sphingomonas panacis OX=1560345 GN=AWL63_14130 PE=3 SV=1;tr|A0A7X9WQI6|A0A7X9WQI6_9SPHN FdhF/YdeP family oxidoreductase OS=Sphingomonas sp. G-3-2-10 OX=2728838 GN=HHL13_19625 PE=3 SV=1	2	1	1	1	1	1	1	1	1	1	1	1.1	82.957	0	323.31	By matching	By MS/MS	By matching	By matching	1.1	1.1	1.1	1.1	378470	2014.9	2540.9	2388.8	1465.7	SVPVRIVT
tr|A0A2N8J4W2|A0A2N8J4W2_9BACI	1	1	1	tr|A0A2N8J4W2|A0A2N8J4W2_9BACI Uncharacterized protein OS=Bacillus sp. UFRGS-B20 OX=2070341 GN=CW304_25125 PE=4 SV=1	1	1	1	0	1	1	0	0	1	1	0	8.5	14.17	0	323.31		By MS/MS	By MS/MS		0	8.5	8.5	0	383770	0	61863	66060	0	WFYVVRNFYR
tr|A0A161V5R2|A0A161V5R2_9MICO;tr|A0A7C9LFZ7|A0A7C9LFZ7_9MICO;tr|A0A6L5QX14|A0A6L5QX14_9MICO;tr|A0A6I3M6D5|A0A6I3M6D5_9MICO;tr|A0A4Q2JN29|A0A4Q2JN29_9MICO;tr|A0A1H1SR86|A0A1H1SR86_9MICO;tr|A0A939QHD6|A0A939QHD6_9MICO	1;1;1;1;1;1;1	1;1;1;1;1;1;1	1;1;1;1;1;1;1	tr|A0A161V5R2|A0A161V5R2_9MICO Pseudouridine synthase OS=Agromyces sp. NDB4Y10 OX=1775951 GN=AVP42_00191 PE=3 SV=1;tr|A0A7C9LFZ7|A0A7C9LFZ7_9MICO Pseudouridine synthase OS=Agromyces luteolus OX=88373 GN=GLX25_05920 PE=3 SV=1;tr|A0A6L5QX14|A0A6L5QX14_9MICO	7	1	1	0	0	0	1	0	0	0	1	3.4	28.423	0	323.31				By MS/MS	0	0	0	3.4	384180	0	0	0	22599	RYFMLNKPR
tr|X5MGS3|X5MGS3_BARHN;tr|W3TXP9|W3TXP9_BARQI;tr|N6UY14|N6UY14_BARVB;tr|J1KEE4|J1KEE4_BAREL;tr|J1JQA2|J1JQA2_BARVI;tr|J1JB92|J1JB92_9HYPH;tr|J0ZYQ0|J0ZYQ0_BARTA;tr|J0ZCI6|J0ZCI6_9HYPH;tr|J0Z021|J0Z021_9HYPH;tr|J0QKK4|J0QKK4_9HYPH;tr|C6ACQ5|C6ACQ5_BARGA;tr|A0A840E3X6|A0A840E3X6_9HYPH;tr|A0A829Z3Z5|A0A829Z3Z5_BARHN;tr|A0A5S9I6P1|A0A5S9I6P1_BARQI;tr|A0A5B9CY94|A0A5B9CY94_9HYPH;tr|A0A3S5F8T0|A0A3S5F8…	1;1;1;1;1;1;1;1;1;1;1;1;1;1;1;1;1;1;1;1;1	1;1;1;1;1;1;1;1;1;1;1;1;1;1;1;1;1;1;1;1;1	1;1;1;1;1;1;1;1;1;1;1;1;1;1;1;1;1;1;1;1;1	tr|X5MGS3|X5MGS3_BARHN CTP synthase OS=Bartonella henselae OX=38323 GN=pyrG PE=3 SV=1;tr|W3TXP9|W3TXP9_BARQI CTP synthase OS=Bartonella quintana JK 73 OX=1402976 GN=pyrG PE=3 SV=1;tr|N6UY14|N6UY14_BARVB CTP synthase OS=Bartonella vinsonii subsp. berkhoffii	21	1	1	1	1	0	0	1	1	0	0	1.7	60.589	0	323.31	By MS/MS	By MS/MS			1.7	1.7	0	0	387260	7919.1	7571.4	0	0	LGAFAAELK
tr|A0A1Q8TPR0|A0A1Q8TPR0_PRIMG	1	1	1	tr|A0A1Q8TPR0|A0A1Q8TPR0_PRIMG DUF255 domain-containing protein OS=Priestia megaterium OX=1404 GN=BTA37_28970 PE=4 SV=1	1	1	1	0	0	0	1	0	0	0	1	1.2	80.117	0	323.31				By MS/MS	0	0	0	1.2	388700	0	0	0	12539	VAQLLNEK
tr|A0A1B9AES9|A0A1B9AES9_9BACI	1	1	1	tr|A0A1B9AES9|A0A1B9AES9_9BACI Octanoyl-[GcvH]:protein N-octanoyltransferase OS=Bacillus sp. FJAT-27225 OX=1743144 GN=lipL PE=3 SV=1	1	1	1	1	1	0	1	1	1	0	1	2.5	30.895	0	323.31	By MS/MS	By MS/MS		By matching	2.5	2.5	0	2.5	390640	11649	13087	0	3166.2	NALLEKP
tr|A0A7T0KMB1|A0A7T0KMB1_9CORY;tr|A0A2U1T906|A0A2U1T906_9CORY;tr|A0A1G9NRR0|A0A1G9NRR0_9CORY	1;1;1	1;1;1	1;1;1	tr|A0A7T0KMB1|A0A7T0KMB1_9CORY Acetyl-CoA C-acyltransferase OS=Corynebacterium qintianiae OX=2709392 GN=G7Y29_08275 PE=3 SV=1;tr|A0A2U1T906|A0A2U1T906_9CORY Acetyl-CoA C-acyltransferase OS=Corynebacterium yudongzhengii OX=2080740 GN=DF222_02350 PE=3 SV=1;t	3	1	1	0	1	0	0	0	1	0	0	3.1	39.348	0	323.31		By MS/MS			0	3.1	0	0	393340	0	26223	0	0	YMGLGPTVAVPK
tr|A0A2W5LJ47|A0A2W5LJ47_9CORY;tr|A0A1A0K3Z8|A0A1A0K3Z8_9CORY	1;1	1;1	1;1	tr|A0A2W5LJ47|A0A2W5LJ47_9CORY Siderophore-interacting protein OS=Corynebacterium propinquum OX=43769 GN=DI558_03500 PE=4 SV=1;tr|A0A1A0K3Z8|A0A1A0K3Z8_9CORY NADPH-dependent ferric siderophore reductase OS=Corynebacterium sp. EPI-003-04-2554_SCH2473622 OX=	2	1	1	1	1	0	1	1	1	0	1	2.6	34.172	0	323.31	By MS/MS	By MS/MS		By MS/MS	2.6	2.6	0	2.6	394330	10978	12880	0	4308.4	ALRSQRSA
tr|A0A2N0Z540|A0A2N0Z540_9BACI	1	1	1	tr|A0A2N0Z540|A0A2N0Z540_9BACI DNA-binding response regulator OS=Niallia nealsonii OX=115979 GN=CWS01_05010 PE=4 SV=1	1	1	1	0	1	0	0	0	1	0	0	1.8	60.36	0	323.31		By MS/MS			0	1.8	0	0	396110	0	17222	0	0	RIPAFEKQR
tr|A0A150F8R3|A0A150F8R3_9BACI	1	1	1	tr|A0A150F8R3|A0A150F8R3_9BACI Arginine repressor OS=Bacillus nakamurai OX=1793963 GN=argR PE=3 SV=1	1	1	1	0	1	0	0	0	1	0	0	6	16.857	0	323.31		By MS/MS			0	6	0	0	399650	0	57093	0	0	VPTNTGSYK
tr|A0A1G8ZI29|A0A1G8ZI29_ANEMI;tr|A0A848CUN5|A0A848CUN5_ANEAE;tr|A0A0D1VJ90|A0A0D1VJ90_ANEMI	1;1;1	1;1;1	1;1;1	tr|A0A1G8ZI29|A0A1G8ZI29_ANEMI tRNA-specific adenosine deaminase OS=Aneurinibacillus migulanus OX=47500 GN=tadA PE=3 SV=1;tr|A0A848CUN5|A0A848CUN5_ANEAE tRNA-specific adenosine deaminase OS=Aneurinibacillus aneurinilyticus OX=1391 GN=tadA PE=3 SV=1;tr|A0A0	3	1	1	1	1	0	0	1	1	0	0	6	16.581	0	323.31	By MS/MS	By MS/MS			6	6	0	0	402310	28968	11263	0	0	NFFRSLRER
tr|A0A094WHD0|A0A094WHD0_ALKAL	1	1	1	tr|A0A094WHD0|A0A094WHD0_ALKAL Lipase OS=Alkalihalobacillus alcalophilus ATCC 27647 = CGMCC 1.3604 OX=1218173 GN=AJ85_17630 PE=4 SV=1	1	1	1	0	0	0	1	0	0	0	1	4.1	21.903	0	323.31				By MS/MS	0	0	0	4.1	404400	0	0	0	40440	VIVQSQLK
tr|A0A1S8GF87|A0A1S8GF87_BACMY;tr|C2WC13|C2WC13_BACCE;tr|A0A2A8S1Z7|A0A2A8S1Z7_BACCE;tr|A0A2C2UT03|A0A2C2UT03_BACCE;tr|A0A2A7H4T7|A0A2A7H4T7_9BACI;tr|A0A2B0LTP8|A0A2B0LTP8_BACCE;tr|A0A2B1J9C3|A0A2B1J9C3_BACCE;tr|A0A2B6K4B8|A0A2B6K4B8_9BACI;tr|A0A2H3MT01|A0A2H3MT01_9BACI;tr|A0A2S1AF75|A0A2S1AF75_9BACI;tr|A0A7Z1JTD9|A0A7Z1JTD9_9BACI;tr|A0A854ZVX1|A0A854ZVX1_9BACI;tr|A7GSP0|A7GSP0_BACCN;tr|A0A1Y3MK0…	1;1;1;1;1;1;1;1;1;1;1;1;1;1;1;1;1;1	1;1;1;1;1;1;1;1;1;1;1;1;1;1;1;1;1;1	1;1;1;1;1;1;1;1;1;1;1;1;1;1;1;1;1;1	tr|A0A1S8GF87|A0A1S8GF87_BACMY YqhG OS=Bacillus mycoides OX=1405 GN=BTH41_00510 PE=4 SV=1;tr|C2WC13|C2WC13_BACCE YqhG OS=Bacillus cereus Rock3-44 OX=526986 GN=bcere0022_33800 PE=4 SV=1;tr|A0A2A8S1Z7|A0A2A8S1Z7_BACCE YqhG OS=Bacillus cereus OX=1396 GN=CN354	18	1	1	1	1	0	0	1	1	0	0	3.1	25.965	0	323.31	By MS/MS	By MS/MS			3.1	3.1	0	0	405000	20701	8227.8	0	0	VCYQCDR
tr|A0A927G4N8|A0A927G4N8_9BACI;tr|A0A2A8RUC5|A0A2A8RUC5_BACCE;tr|C3GRQ3|C3GRQ3_BACTU;tr|A0A854KPF8|A0A854KPF8_BACTU;tr|A0A7Z8SA43|A0A7Z8SA43_9BACI;tr|A0A380XUP8|A0A380XUP8_BACCE;tr|A0A2A8E6Z3|A0A2A8E6Z3_BACCE;tr|A0A4Q9YC78|A0A4Q9YC78_BACMY;tr|R8L1J7|R8L1J7_BACCE;tr|A0A231I236|A0A231I236_BACTU;tr|A0A0F6FTN8|A0A0F6FTN8_BACTK;tr|A0A1T2PJH8|A0A1T2PJH8_BACCE;tr|J7W9A9|J7W9A9_BACCE;tr|A0A2B3KNK6|A0A2B3…	1;1;1;1;1;1;1;1;1;1;1;1;1;1;1;1;1;1;1;1;1;1;1;1;1;1;1;1	1;1;1;1;1;1;1;1;1;1;1;1;1;1;1;1;1;1;1;1;1;1;1;1;1;1;1;1	1;1;1;1;1;1;1;1;1;1;1;1;1;1;1;1;1;1;1;1;1;1;1;1;1;1;1;1	tr|A0A927G4N8|A0A927G4N8_9BACI Glycosyltransferase family 2 protein OS=Bacillus sp. PS06 OX=2764176 GN=F7888_18325 PE=4 SV=1;tr|A0A2A8RUC5|A0A2A8RUC5_BACCE Glycosyl transferase OS=Bacillus cereus OX=1396 GN=CN354_19705 PE=4 SV=1;tr|C3GRQ3|C3GRQ3_BACTU Fami	28	1	1	1	1	1	0	1	1	1	0	2.8	29.02	0	323.31	By MS/MS	By MS/MS	By matching		2.8	2.8	2.8	0	405580	13991	11242	1805.3	0	VQMPNIR
tr|A0A2A9DPG0|A0A2A9DPG0_9CORY	1	1	1	tr|A0A2A9DPG0|A0A2A9DPG0_9CORY Mannose-6-phosphate isomerase-like protein (Cupin superfamily) OS=Corynebacterium renale OX=1724 GN=ATK06_1595 PE=4 SV=1	1	1	1	1	1	0	1	1	1	0	1	6.2	16.16	0	323.31	By MS/MS	By MS/MS		By matching	6.2	6.2	0	6.2	406880	19303	11773	0	9612.2	NDPQETDLV
tr|A0A2B2C127|A0A2B2C127_9BACI	1	1	1	tr|A0A2B2C127|A0A2B2C127_9BACI Uncharacterized protein OS=Bacillus sp. AFS073361 OX=2033511 GN=COJ96_19675 PE=4 SV=1	1	1	1	0	0	1	1	0	0	1	1	17	12.601	0	323.31			By matching	By MS/MS	0	0	17	17	407090	0	0	25384	42463	STAKNVFEYLEYQTVYQK
tr|A0A8F6TML6|A0A8F6TML6_9SPHN;tr|A0A7Y6B3U2|A0A7Y6B3U2_9SPHN;tr|A0A7W7ERI9|A0A7W7ERI9_9SPHN;tr|A0A1R1Z3W8|A0A1R1Z3W8_9SPHN;tr|A0A1P8PT69|A0A1P8PT69_9SPHN;tr|A0A147IKC5|A0A147IKC5_9SPHN;tr|A0A0Q4U216|A0A0Q4U216_9SPHN;tr|A0A0A1WB11|A0A0A1WB11_9SPHN;tr|A0A7Y7QTS2|A0A7Y7QTS2_9SPHN;tr|A0A147JB32|A0A147JB32_9SPHN;tr|A0A147J2D1|A0A147J2D1_9SPHN;tr|A0A147HXQ3|A0A147HXQ3_9SPHN	1;1;1;1;1;1;1;1;1;1;1;1	1;1;1;1;1;1;1;1;1;1;1;1	1;1;1;1;1;1;1;1;1;1;1;1	tr|A0A8F6TML6|A0A8F6TML6_9SPHN 2OG-Fe(II) oxygenase OS=Sphingomonas sanguinis OX=33051 GN=KV697_18585 PE=3 SV=1;tr|A0A7Y6B3U2|A0A7Y6B3U2_9SPHN 2OG-Fe(II) oxygenase OS=Sphingomonas zeae OX=1646122 GN=HP438_03090 PE=4 SV=1;tr|A0A7W7ERI9|A0A7W7ERI9_9SPHN Prol	12	1	1	1	0	1	1	1	0	1	1	3.5	25.779	0	323.31	By matching		By MS/MS	By MS/MS	3.5	0	3.5	3.5	409220	9352.2	0	21562	10008	VRVHGGQR
tr|A0A1E5LCF8|A0A1E5LCF8_9BACI	1	1	1	tr|A0A1E5LCF8|A0A1E5LCF8_9BACI tRNA epoxyqueuosine(34) reductase QueG OS=Bacillus solimangrovi OX=1305675 GN=BFG57_18100 PE=4 SV=1	1	1	1	1	1	0	0	1	1	0	0	2.3	42.963	0	323.31	By matching	By MS/MS			2.3	2.3	0	0	409810	4137.7	11624	0	0	IPYYHTNES
tr|A0A8T9Z5P0|A0A8T9Z5P0_9BACI;tr|A0A2C2IAD5|A0A2C2IAD5_BACCE;tr|A0A2A7X6U8|A0A2A7X6U8_9BACI;tr|A0A1C4EWW7|A0A1C4EWW7_BACTU;tr|C2NJR2|C2NJR2_BACCE;tr|A0RFX4|A0RFX4_BACAH;tr|A0A7D4D0Y4|A0A7D4D0Y4_BACCE;tr|A0A158RP89|A0A158RP89_BACC3;tr|A0A2H2XD71|A0A2H2XD71_BACCE	1;1;1;1;1;1;1;1;1	1;1;1;1;1;1;1;1;1	1;1;1;1;1;1;1;1;1	tr|A0A8T9Z5P0|A0A8T9Z5P0_9BACI ABC transporter permease OS=Bacillus sp. PGP15 OX=2933563 GN=MU858_15800 PE=3 SV=1;tr|A0A2C2IAD5|A0A2C2IAD5_BACCE ABC transporter permease OS=Bacillus cereus OX=1396 GN=CN284_08080 PE=3 SV=1;tr|A0A2A7X6U8|A0A2A7X6U8_9BACI ABC	9	1	1	0	1	0	0	0	1	0	0	1.5	74.729	0	323.31		By MS/MS			0	1.5	0	0	413830	0	14780	0	0	EIKTLELPQK
tr|A0A3D8U4S7|A0A3D8U4S7_BIFLN;tr|A0A3D8TXR1|A0A3D8TXR1_BIFLN;tr|A0A6N2U992|A0A6N2U992_BIFLN;tr|A0A1V8QIM7|A0A1V8QIM7_BIFLN	1;1;1;1	1;1;1;1	1;1;1;1	tr|A0A3D8U4S7|A0A3D8U4S7_BIFLN Hydrolase OS=Bifidobacterium longum OX=216816 GN=CE161_04580 PE=4 SV=1;tr|A0A3D8TXR1|A0A3D8TXR1_BIFLN Hydrolase OS=Bifidobacterium longum OX=216816 GN=CE169_08755 PE=4 SV=1;tr|A0A6N2U992|A0A6N2U992_BIFLN Bifunctional phosphat	4	1	1	1	1	0	0	1	1	0	0	4	30.148	0	323.31	By MS/MS	By MS/MS			4	4	0	0	415350	21645	16114	0	0	NALLHFGVLRD
tr|Q3ENF2|Q3ENF2_BACTI;tr|A0A1S7F4X2|A0A1S7F4X2_BACTU;tr|A0A242Y1B6|A0A242Y1B6_BACTU;tr|A0A2B0BMK7|A0A2B0BMK7_BACCE;tr|A0A2B1U9A8|A0A2B1U9A8_BACTU;tr|A0A2B2E0S3|A0A2B2E0S3_BACCE;tr|A0A1W6A7W0|A0A1W6A7W0_BACMY;tr|C2XT94|C2XT94_BACMY;tr|A0A2H3QGR4|A0A2H3QGR4_9BACI;tr|J8YWF0|J8YWF0_BACCE;tr|A0A2S8UIR5|A0A2S8UIR5_9BACI;tr|R8I2D9|R8I2D9_BACCE;tr|J8FTC5|J8FTC5_BACCE;tr|J8CWK1|J8CWK1_BACCE;tr|J8BC03|J8B…	1;1;1;1;1;1;1;1;1;1;1;1;1;1;1;1;1;1;1;1;1;1;1;1;1;1;1;1;1;1;1;1;1;1;1;1;1;1;1;1;1;1;1;1;1;1;1;1;1;1;1;1;1;1;1;1;1;1;1;1;1;1;1;1;1;1;1;1	1;1;1;1;1;1;1;1;1;1;1;1;1;1;1;1;1;1;1;1;1;1;1;1;1;1;1;1;1;1;1;1;1;1;1;1;1;1;1;1;1;1;1;1;1;1;1;1;1;1;1;1;1;1;1;1;1;1;1;1;1;1;1;1;1;1;1;1	1;1;1;1;1;1;1;1;1;1;1;1;1;1;1;1;1;1;1;1;1;1;1;1;1;1;1;1;1;1;1;1;1;1;1;1;1;1;1;1;1;1;1;1;1;1;1;1;1;1;1;1;1;1;1;1;1;1;1;1;1;1;1;1;1;1;1;1	tr|Q3ENF2|Q3ENF2_BACTI precorrin-2 dehydrogenase OS=Bacillus thuringiensis serovar israelensis ATCC 35646 OX=339854 GN=RBTH_01223 PE=4 SV=1;tr|A0A1S7F4X2|A0A1S7F4X2_BACTU precorrin-2 dehydrogenase OS=Bacillus thuringiensis OX=1428 GN=B4918_12185 PE=4 SV=1;	68	1	1	1	1	1	0	1	1	1	0	7.1	14.194	0	323.31	By MS/MS	By MS/MS	By MS/MS		7.1	7.1	7.1	0	418840	17875	13561	15103	0	VVVIVGGGK
tr|A0A0F4L6X6|A0A0F4L6X6_9LACO;tr|A0A3M0MRM9|A0A3M0MRM9_9LACO;tr|A0A0F4LNV9|A0A0F4LNV9_9LACO;tr|A0A3M0NGJ3|A0A3M0NGJ3_9LACO;tr|A0A8G0AK50|A0A8G0AK50_9LACO;tr|A0A837BW59|A0A837BW59_9LACO;tr|A0A3M0PSF4|A0A3M0PSF4_9LACO;tr|A0A3M0P6R9|A0A3M0P6R9_9LACO;tr|A0A3M0NU75|A0A3M0NU75_9LACO;tr|A0A3M0NDQ1|A0A3M0NDQ1_9LACO;tr|A0A3M0LWE7|A0A3M0LWE7_9LACO;tr|A0A8G0F1G0|A0A8G0F1G0_9LACO;tr|A0A396STQ6|A0A396STQ6_9L…	1;1;1;1;1;1;1;1;1;1;1;1;1;1;1;1;1;1;1;1;1	1;1;1;1;1;1;1;1;1;1;1;1;1;1;1;1;1;1;1;1;1	1;1;1;1;1;1;1;1;1;1;1;1;1;1;1;1;1;1;1;1;1	tr|A0A0F4L6X6|A0A0F4L6X6_9LACO Multicopper oxidase OS=Lactobacillus kullabergensis OX=1218493 GN=JF76_16340 PE=4 SV=1;tr|A0A3M0MRM9|A0A3M0MRM9_9LACO Copper oxidase OS=Lactobacillus sp. ESL0233 OX=2069354 GN=F5ESL0233_07135 PE=4 SV=1;tr|A0A0F4LNV9|A0A0F4LNV	21	1	1	0	1	0	0	0	1	0	0	2.1	60.022	0	323.31		By MS/MS			0	2.1	0	0	426920	0	19405	0	0	IFHEDNQFDYK
tr|A0A7Y8S2X6|A0A7Y8S2X6_BACSP;tr|A5A675|A5A675_BACLD;tr|T5HHH8|T5HHH8_BACLI;tr|A0A976XV00|A0A976XV00_9BACI;tr|A0A7G7UM23|A0A7G7UM23_9BACI;tr|A0A1Y0YSG6|A0A1Y0YSG6_BACLI	1;1;1;1;1;1	1;1;1;1;1;1	1;1;1;1;1;1	tr|A0A7Y8S2X6|A0A7Y8S2X6_BACSP Pre-toxin TG domain-containing protein OS=Bacillus sp OX=1409 GN=HLX44_22675 PE=4 SV=1;tr|A5A675|A5A675_BACLD Pre-toxin TG domain-containing protein OS=Bacillus licheniformis (strain ATCC 14580 / DSM 13 / JCM 2505 / CCUG 7422	6	1	1	1	1	1	0	1	1	1	0	5	15.18	0	323.31	By MS/MS	By MS/MS	By matching		5	5	5	0	434910	17829	38448	5852.6	0	VGKYAFK
tr|A0A6N8ERN1|A0A6N8ERN1_PAEMA;tr|A0A091A0C7|A0A091A0C7_PAEMA	1;1	1;1	1;1	tr|A0A6N8ERN1|A0A6N8ERN1_PAEMA Nucleotide sugar dehydrogenase OS=Paenibacillus macerans OX=44252 GN=GNQ08_09365 PE=3 SV=1;tr|A0A091A0C7|A0A091A0C7_PAEMA Nucleotide sugar dehydrogenase family protein OS=Paenibacillus macerans OX=44252 GN=DJ90_3618 PE=3 SV=1	2	1	1	0	1	0	0	0	1	0	0	2.6	50.345	0	323.31		By MS/MS			0	2.6	0	0	435890	0	17436	0	0	YVQTVVPVSSPK
tr|A0A177KSC0|A0A177KSC0_9BACI	1	1	1	tr|A0A177KSC0|A0A177KSC0_9BACI Cell division protein FtsK OS=Domibacillus aminovorans OX=29332 GN=AWH48_06165 PE=3 SV=1	1	1	1	1	1	0	0	1	1	0	0	1.6	83.234	0	323.31	By MS/MS	By MS/MS			1.6	1.6	0	0	439120	5885	4327.2	0	0	AVVQDEEDELFR
tr|A0A446CGW0|A0A446CGW0_9BURK;tr|A0A2N8KMD0|A0A2N8KMD0_9BURK	1;1	1;1	1;1	tr|A0A446CGW0|A0A446CGW0_9BURK UDP-glucuronate decarboxylase OS=Achromobacter veterisilvae OX=2069367 GN=galE1 PE=3 SV=1;tr|A0A2N8KMD0|A0A2N8KMD0_9BURK UDP-glucuronate decarboxylase OS=Achromobacter pulmonis OX=1389932 GN=C1I89_10555 PE=3 SV=1	2	1	1	1	0	0	1	1	0	0	1	2.4	36.928	0	323.31	By matching			By MS/MS	2.4	0	0	2.4	442090	3492.8	0	0	14928	RCLGWWPR
tr|A0A1V2EY62|A0A1V2EY62_9SPHN	1	1	1	tr|A0A1V2EY62|A0A1V2EY62_9SPHN Trehalase OS=Sphingomonas jeddahensis OX=1915074 GN=SPHI_00770 PE=4 SV=1	1	1	1	1	1	0	0	1	1	0	0	1.7	67.725	0	323.31	By MS/MS	By MS/MS			1.7	1.7	0	0	443410	9704.6	6131.4	0	0	TIDEWRHWVR
tr|A0A1I1L177|A0A1I1L177_9BACI	1	1	1	tr|A0A1I1L177|A0A1I1L177_9BACI SMI1 / KNR4 family (SUKH-1) OS=Bacillus sp. OV322 OX=1882764 GN=SAMN05443252_105165 PE=4 SV=1	1	1	1	0	0	0	1	0	0	0	1	4.6	20.455	0	323.31				By MS/MS	0	0	0	4.6	445470	0	0	0	40498	NLEQLQNK
tr|A0A2I8DH64|A0A2I8DH64_9BURK	1	1	1	tr|A0A2I8DH64|A0A2I8DH64_9BURK ABC transporter permease OS=Achromobacter sp. AONIH1 OX=1758194 GN=C2U31_11835 PE=4 SV=1	1	1	1	1	1	1	0	1	1	1	0	1.7	43.136	0	323.31	By matching	By MS/MS	By matching		1.7	1.7	1.7	0	446070	19382	13697	7472.6	0	RAWQIAR
tr|A0A2E2ZW21|A0A2E2ZW21_SPHSX	1	1	1	tr|A0A2E2ZW21|A0A2E2ZW21_SPHSX AI-2E family transporter OS=Sphingomonas sp OX=28214 GN=CMN73_12410 PE=3 SV=1	1	1	1	1	1	0	0	1	1	0	0	2.3	36.248	0	323.31	By matching	By MS/MS			2.3	2.3	0	0	448170	19795	69838	0	0	GIEHLFPK
tr|J8BEG6|J8BEG6_BACCE;tr|A0A2A7I143|A0A2A7I143_BACCE;tr|A0A1E8BLB9|A0A1E8BLB9_BACMY;tr|A0A1D3NDA8|A0A1D3NDA8_BACMY	1;1;1;1	1;1;1;1	1;1;1;1	tr|J8BEG6|J8BEG6_BACCE Solute-binding protein family 5 domain-containing protein OS=Bacillus cereus BAG6X1-2 OX=1053195 GN=IEQ_02974 PE=4 SV=1;tr|A0A2A7I143|A0A2A7I143_BACCE Peptide ABC transporter substrate-binding protein OS=Bacillus cereus OX=1396 GN=CO	4	1	1	1	1	0	0	1	1	0	0	2.8	63.793	0	323.31	By MS/MS	By MS/MS			2.8	2.8	0	0	451670	8892.1	5222.6	0	0	TSTDSSSSGDSKSGEK
tr|A0A263BTW8|A0A263BTW8_9BACI	1	1	1	tr|A0A263BTW8|A0A263BTW8_9BACI Dihydrolipoyllysine-residue succinyltransferase component of 2-oxoglutarate dehydrogenase complex OS=Lottiidibacillus patelloidae OX=2670334 GN=CIB95_10400 PE=3 SV=1	1	1	1	1	1	1	0	1	1	1	0	1.7	47.339	0	323.31	By matching	By MS/MS	By MS/MS		1.7	1.7	1.7	0	452640	4717.8	3732.5	11230	0	VGDFVNK
tr|A0A0D6FWF7|A0A0D6FWF7_ALCXX;tr|A0A0M7J369|A0A0M7J369_ALCXX;tr|A0A7T2VLP5|A0A7T2VLP5_ALCXX	1;1;1	1;1;1	1;1;1	tr|A0A0D6FWF7|A0A0D6FWF7_ALCXX Oligogalacturonate lyase OS=Alcaligenes xylosoxydans xylosoxydans OX=85698 GN=ERS451415_00697 PE=4 SV=1;tr|A0A0M7J369|A0A0M7J369_ALCXX Oligogalacturonate lyase OS=Alcaligenes xylosoxydans xylosoxydans OX=85698 GN=ERS369984_04	3	1	1	0	1	0	0	0	1	0	0	3.3	47.976	0	323.31		By MS/MS			0	3.3	0	0	452770	0	22638	0	0	LLVSYAELRNFHPR
tr|A0A177K3P2|A0A177K3P2_SPHYA	1	1	1	tr|A0A177K3P2|A0A177K3P2_SPHYA NodS family protein OS=Sphingobium yanoikuyae OX=13690 GN=AX777_16405 PE=4 SV=1	1	1	1	1	1	1	0	1	1	1	0	4.7	21.672	0	323.31	By matching	By MS/MS	By matching		4.7	4.7	4.7	0	454740	28535	65313	19838	0	MTGTSLTAK
tr|A0A1R0F8V0|A0A1R0F8V0_9HYPH;tr|N6VFJ0|N6VFJ0_9HYPH;tr|J0PZB0|J0PZB0_9HYPH;tr|A0A977S184|A0A977S184_9HYPH;tr|A0A977RUN6|A0A977RUN6_9HYPH;tr|A0A977RP57|A0A977RP57_9HYPH;tr|J0QWN3|J0QWN3_9HYPH;sp|P51064|IPYR_BARBK;tr|A0A380ZDP8|A0A380ZDP8_BARDO;tr|A0A1S6WSM0|A0A1S6WSM0_9HYPH;tr|E6YXY7|E6YXY7_BARSR;tr|A0A1U9M9T5|A0A1U9M9T5_9HYPH;tr|A0A024LRB3|A0A024LRB3_9HYPH;tr|J1JAE8|J1JAE8_9HYPH;tr|J1JFD0|J1JFD…	1;1;1;1;1;1;1;1;1;1;1;1;1;1;1;1;1;1;1;1;1	1;1;1;1;1;1;1;1;1;1;1;1;1;1;1;1;1;1;1;1;1	1;1;1;1;1;1;1;1;1;1;1;1;1;1;1;1;1;1;1;1;1	tr|A0A1R0F8V0|A0A1R0F8V0_9HYPH Inorganic pyrophosphatase OS=Bartonella apis OX=1686310 GN=ppa PE=3 SV=1;tr|N6VFJ0|N6VFJ0_9HYPH Inorganic pyrophosphatase OS=Bartonella bovis 91-4 OX=1094491 GN=ppa PE=3 SV=1;tr|J0PZB0|J0PZB0_9HYPH Inorganic pyrophosphatase O	21	1	1	1	0	0	1	1	0	0	1	4.6	19.808	0	323.31	By matching			By MS/MS	4.6	0	0	4.6	454830	8206.6	0	0	56769	IIAVPTPK
tr|A0A6B9FWL9|A0A6B9FWL9_PANCY;tr|A0A1X1ETB6|A0A1X1ETB6_PANCY	1;1	1;1	1;1	tr|A0A6B9FWL9|A0A6B9FWL9_PANCY Beta-glucosidase OS=Pantoea cypripedii OX=55209 GN=CUN67_07195 PE=4 SV=1;tr|A0A1X1ETB6|A0A1X1ETB6_PANCY Beta-glucosidase OS=Pantoea cypripedii OX=55209 GN=HA50_07480 PE=4 SV=1	2	1	1	0	0	0	1	0	0	0	1	2.1	44.175	0	323.31				By MS/MS	0	0	0	2.1	456430	0	0	0	35110	LLLQCWQR
tr|A0A2C0ZYW1|A0A2C0ZYW1_9BACI;tr|A0A2A7WZG2|A0A2A7WZG2_9BACI	1;1	1;1	1;1	tr|A0A2C0ZYW1|A0A2C0ZYW1_9BACI Aminoglycoside phosphotransferase OS=Bacillus sp. AFS041924 OX=2033503 GN=COC46_01905 PE=4 SV=1;tr|A0A2A7WZG2|A0A2A7WZG2_9BACI Aminoglycoside phosphotransferase OS=Bacillus sp. AFS002410 OX=2033481 GN=CN692_04705 PE=4 SV=1	2	1	1	1	1	0	0	1	1	0	0	2.8	37.292	0	323.31	By MS/MS	By MS/MS			2.8	2.8	0	0	458100	19791	12930	0	0	VIELCEELK
tr|C3GTH2|C3GTH2_BACTU;tr|A0A6A2T1A9|A0A6A2T1A9_9BACI;tr|A0A2B6CEZ6|A0A2B6CEZ6_BACAN;tr|D8H929|D8H929_BACAI;tr|A0A5C5A729|A0A5C5A729_9BACI;tr|C3G1C0|C3G1C0_BACTU;tr|C2S240|C2S240_BACCE;tr|C2NG02|C2NG02_BACCE;tr|C2MJ65|C2MJ65_BACCE;tr|A0A8T9ZGR0|A0A8T9ZGR0_9BACI;tr|A0A853XN22|A0A853XN22_9BACI;tr|A0A7Z8S9W0|A0A7Z8S9W0_9BACI;tr|A0A7X2AMY4|A0A7X2AMY4_BACTU;tr|A0A6H9I3V9|A0A6H9I3V9_9BACI;tr|A0A4Y8T9A9…	1;1;1;1;1;1;1;1;1;1;1;1;1;1;1;1;1;1;1;1;1;1;1;1;1;1;1;1;1;1;1;1;1;1;1;1;1;1;1;1;1;1;1;1;1;1;1;1;1;1;1;1;1;1;1;1;1;1	1;1;1;1;1;1;1;1;1;1;1;1;1;1;1;1;1;1;1;1;1;1;1;1;1;1;1;1;1;1;1;1;1;1;1;1;1;1;1;1;1;1;1;1;1;1;1;1;1;1;1;1;1;1;1;1;1;1	1;1;1;1;1;1;1;1;1;1;1;1;1;1;1;1;1;1;1;1;1;1;1;1;1;1;1;1;1;1;1;1;1;1;1;1;1;1;1;1;1;1;1;1;1;1;1;1;1;1;1;1;1;1;1;1;1;1	tr|C3GTH2|C3GTH2_BACTU Aspartate--ammonia ligase OS=Bacillus thuringiensis serovar pondicheriensis BGSC 4BA1 OX=527029 GN=asnA PE=3 SV=1;tr|A0A6A2T1A9|A0A6A2T1A9_9BACI Aspartate--ammonia ligase OS=Bacillus sp. B3-WWTP-C-10-D-3 OX=2653217 GN=asnA PE=3 SV=1;	58	1	1	1	1	1	1	1	1	1	1	3.1	37.464	0	323.31	By MS/MS	By MS/MS	By matching	By matching	3.1	3.1	3.1	3.1	458370	11403	6906.1	4125.2	4528.8	TVLTIYGIFK
tr|A0A1R4IT57|A0A1R4IT57_9MICO	1	1	1	tr|A0A1R4IT57|A0A1R4IT57_9MICO Threonine--tRNA ligase OS=Microbacterium esteraromaticum OX=57043 GN=thrS PE=3 SV=1	1	1	1	1	1	0	0	1	1	0	0	1.9	74.746	0	323.31	By MS/MS	By MS/MS			1.9	1.9	0	0	459130	8285.9	6061.9	0	0	GGIVRYEIERYMR
tr|A0A094YY20|A0A094YY20_ALKAL	1	1	1	tr|A0A094YY20|A0A094YY20_ALKAL Phosphate starvation protein PhoH OS=Alkalihalobacillus alcalophilus ATCC 27647 = CGMCC 1.3604 OX=1218173 GN=AJ85_02635 PE=4 SV=1	1	1	1	0	1	1	1	0	1	1	1	2.4	36.405	0	323.31		By MS/MS	By matching	By MS/MS	0	2.4	2.4	2.4	461360	0	17290	4280	4060.7	DDERPLLT
tr|A0A1S2H566|A0A1S2H566_9MICO	1	1	1	tr|A0A1S2H566|A0A1S2H566_9MICO Pyridine nucleotide-disulfide oxidoreductase OS=Curtobacterium sp. MCBA15_008 OX=1898736 GN=BIU96_08040 PE=4 SV=1	1	1	1	0	1	0	0	0	1	0	0	2.9	40.431	0	323.31		By MS/MS			0	2.9	0	0	463730	0	24407	0	0	HFEQHYDLKVR
tr|A0A5D4SG50|A0A5D4SG50_9BACI;tr|U5L4C8|U5L4C8_9BACI;tr|Q2BC56|Q2BC56_9BACI;tr|A0A2N5FQN3|A0A2N5FQN3_9BACI;tr|A0A231WB15|A0A231WB15_9BACI	1;1;1;1;1	1;1;1;1;1	1;1;1;1;1	tr|A0A5D4SG50|A0A5D4SG50_9BACI ABC transporter permease OS=Bacillus infantis OX=324767 GN=FZD47_19600 PE=4 SV=1;tr|U5L4C8|U5L4C8_9BACI ABC transporter permease OS=Bacillus infantis NRRL B-14911 OX=1367477 GN=N288_02260 PE=4 SV=1;tr|Q2BC56|Q2BC56_9BACI ABC	5	1	1	0	1	0	1	0	1	0	1	2.1	44.576	0	323.31		By MS/MS		By MS/MS	0	2.1	0	2.1	464600	0	30219	0	12018	NDLSSPER
tr|D5DPM4|D5DPM4_PRIM1;tr|D5DF82|D5DF82_PRIM3;tr|A0A8D4BQ44|A0A8D4BQ44_PRIMW;tr|A0A806U4H0|A0A806U4H0_PRIMG;tr|A0A6M6DSD4|A0A6M6DSD4_PRIMG;tr|A0A5B8Q4U8|A0A5B8Q4U8_PRIMG;tr|A0A3D8WZ56|A0A3D8WZ56_PRIMG;tr|A0A2C5HKI4|A0A2C5HKI4_9BACI;tr|A0A2B9QV52|A0A2B9QV52_PRIMG;tr|A0A1Q8UVZ2|A0A1Q8UVZ2_PRIMG;tr|A0A1I2WQL8|A0A1I2WQL8_PRIMG;tr|A0A0B6ATA9|A0A0B6ATA9_PRIM2	1;1;1;1;1;1;1;1;1;1;1;1	1;1;1;1;1;1;1;1;1;1;1;1	1;1;1;1;1;1;1;1;1;1;1;1	tr|D5DPM4|D5DPM4_PRIM1 Putative peptidoglycan binding domain protein OS=Priestia megaterium (strain ATCC 12872 / QMB1551) OX=545693 GN=BMQ_1916 PE=4 SV=1;tr|D5DF82|D5DF82_PRIM3 Putative peptidoglycan binding domain protein OS=Priestia megaterium (strain DS	12	1	1	0	1	0	0	0	1	0	0	4.8	21	0	323.31		By MS/MS			0	4.8	0	0	465110	0	46511	0	0	DNNDKAYYR
tr|A0A2N5GT09|A0A2N5GT09_9BACI	1	1	1	tr|A0A2N5GT09|A0A2N5GT09_9BACI Alpha/beta hydrolase OS=Bacillus sp. T33-2 OX=2054168 GN=CVD19_24125 PE=4 SV=1	1	1	1	0	1	0	0	0	1	0	0	2.8	31.53	0	323.31		By MS/MS			0	2.8	0	0	465670	0	31045	0	0	VDRPEELR
tr|A0A161XQM4|A0A161XQM4_SECCO	1	1	1	tr|A0A161XQM4|A0A161XQM4_SECCO Glutamate:protein symporter OS=Secundilactobacillus collinoides OX=33960 GN=TY91_16505 PE=3 SV=1	1	1	1	0	0	0	1	0	0	0	1	1.6	45.629	0	323.31				By MS/MS	0	0	0	1.6	466250	0	0	0	46625	VTNWIMK
tr|N6VEQ1|N6VEQ1_9HYPH;tr|N6UMN5|N6UMN5_9HYPH;sp|A1UT83|RL13_BARBK;tr|N6UIN4|N6UIN4_9HYPH;tr|M1NTE4|M1NTE4_BARAA;tr|J0QW20|J0QW20_9HYPH;tr|E6YZD5|E6YZD5_BARSR;tr|E6YVG1|E6YVG1_9HYPH;tr|E6YQX3|E6YQX3_9HYPH;tr|E6YLP1|E6YLP1_9HYPH;tr|E6YHQ2|E6YHQ2_BARC7;tr|A0A839GPS7|A0A839GPS7_9HYPH;tr|A0A1U9MHN9|A0A1U9MHN9_9HYPH;tr|A0A1U9MAQ1|A0A1U9MAQ1_9HYPH;tr|A0A1T3BLT7|A0A1T3BLT7_9HYPH;tr|A0A1S6WTW9|A0A1S6WTW9…	1;1;1;1;1;1;1;1;1;1;1;1;1;1;1;1;1;1;1;1	1;1;1;1;1;1;1;1;1;1;1;1;1;1;1;1;1;1;1;1	1;1;1;1;1;1;1;1;1;1;1;1;1;1;1;1;1;1;1;1	tr|N6VEQ1|N6VEQ1_9HYPH 50S ribosomal protein L13 OS=Bartonella schoenbuchensis m07a OX=1094496 GN=rplM PE=3 SV=1;tr|N6UMN5|N6UMN5_9HYPH 50S ribosomal protein L13 OS=Bartonella bovis m02 OX=1094492 GN=rplM PE=3 SV=1;sp|A1UT83|RL13_BARBK 50S ribosomal protei	20	1	1	0	0	0	1	0	0	0	1	5.2	17.465	0	323.31				By MS/MS	0	0	0	5.2	467010	0	0	0	77835	LATLVANR
tr|A0A4R5VMM1|A0A4R5VMM1_9BACI;tr|I3E5U5|I3E5U5_BACMT;tr|A0A1I6AJ61|A0A1I6AJ61_9BACI;tr|A0A5D4U7Z2|A0A5D4U7Z2_9BACI;tr|A0A5D4NPL8|A0A5D4NPL8_9BACI;tr|A0A5D4MDB5|A0A5D4MDB5_9BACI;tr|A0A5D4KKH0|A0A5D4KKH0_9BACI	1;1;1;1;1;1;1	1;1;1;1;1;1;1	1;1;1;1;1;1;1	tr|A0A4R5VMM1|A0A4R5VMM1_9BACI Hydrolase OS=Bacillus salipaludis OX=2547811 GN=E2K98_23185 PE=4 SV=1;tr|I3E5U5|I3E5U5_BACMT Hydrolase OS=Bacillus methanolicus PB1 OX=997296 GN=PB1_02965 PE=4 SV=1;tr|A0A1I6AJ61|A0A1I6AJ61_9BACI Hydrolase OS=Bacillus sp. cl9	7	1	1	1	0	0	1	1	0	0	1	3.3	28.116	0	323.31	By matching			By MS/MS	3.3	0	0	3.3	472180	7902.6	0	0	21609	FFYKKLMK
tr|A0A363E9S5|A0A363E9S5_LIMRT;tr|A0A1Y4NY85|A0A1Y4NY85_LIMRT	1;1	1;1	1;1	tr|A0A363E9S5|A0A363E9S5_LIMRT Uncharacterized protein OS=Limosilactobacillus reuteri OX=1598 GN=DB324_06085 PE=4 SV=1;tr|A0A1Y4NY85|A0A1Y4NY85_LIMRT Uncharacterized protein OS=Limosilactobacillus reuteri OX=1598 GN=B5F04_10405 PE=4 SV=1	2	1	1	0	1	0	0	0	1	0	0	3.6	24.622	0	323.31		By MS/MS			0	3.6	0	0	474860	0	31657	0	0	TTINQQFK
tr|A0A443JM51|A0A443JM51_9MICO;tr|A0A1V2NG31|A0A1V2NG31_9MICO	1;1	1;1	1;1	tr|A0A443JM51|A0A443JM51_9MICO Lsr2 family protein OS=Microbacterium enclense OX=993073 GN=D8Y23_03835 PE=4 SV=1;tr|A0A1V2NG31|A0A1V2NG31_9MICO Lsr2 family protein OS=Microbacterium sp. CSI-V OX=1933777 GN=CSIV_13880 PE=4 SV=1	2	1	1	1	1	0	1	1	1	0	1	11.6	12.18	0	323.31	By MS/MS	By MS/MS		By matching	11.6	11.6	0	11.6	475190	34317	45520	0	15201	ISATVLEAYDAAH
tr|A0A2A2A551|A0A2A2A551_9CORY;tr|A0A559HYP8|A0A559HYP8_9CORY;tr|A0A556QG70|A0A556QG70_9CORY;tr|A0A3M0UDE6|A0A3M0UDE6_9CORY;tr|A0A2A1ZZR0|A0A2A1ZZR0_9CORY;tr|A0A269PDU8|A0A269PDU8_9CORY	1;1;1;1;1;1	1;1;1;1;1;1	1;1;1;1;1;1	tr|A0A2A2A551|A0A2A2A551_9CORY Uncharacterized protein OS=Corynebacterium sp. NML 120412 OX=2029401 GN=CKJ84_03495 PE=4 SV=1;tr|A0A559HYP8|A0A559HYP8_9CORY Uncharacterized protein OS=Corynebacterium sp. NML180780 OX=2598459 GN=FPP74_04415 PE=4 SV=1;tr|A0A5	6	1	1	1	1	1	1	1	1	1	1	0.9	83.515	0	323.31	By MS/MS	By MS/MS	By MS/MS	By matching	0.9	0.9	0.9	0.9	477600	4351.7	6086.6	3409.1	1077.5	VLNDVLK
tr|Q5WJC0|Q5WJC0_ALKCK;tr|A0A268NWJ0|A0A268NWJ0_ALKCL	1;1	1;1	1;1	tr|Q5WJC0|Q5WJC0_ALKCK Ribosomal-protein-serine acetyltransferase OS=Alkalihalobacillus clausii (strain KSM-K16) OX=66692 GN=ABC0996 PE=4 SV=1;tr|A0A268NWJ0|A0A268NWJ0_ALKCL N-acetyltransferase OS=Alkalihalobacillus clausii OX=79880 GN=CHH72_16035 PE=4 SV=	2	1	1	1	1	0	0	1	1	0	0	6.7	24.001	0	323.31	By matching	By MS/MS			6.7	6.7	0	0	477620	19244	20557	0	0	ALMSYAFFTHDTHR
tr|A0A928APG7|A0A928APG7_BACSP;tr|A0A6M0P9B4|A0A6M0P9B4_9BACI;tr|A0A0A6VDI6|A0A0A6VDI6_9BACI	1;1;1	1;1;1	1;1;1	tr|A0A928APG7|A0A928APG7_BACSP PRD domain-containing protein OS=Bacillus sp OX=1409 GN=E7150_15390 PE=4 SV=1;tr|A0A6M0P9B4|A0A6M0P9B4_9BACI Transcription antiterminator OS=Weizmannia ginsengihumi OX=363870 GN=G4D61_15515 PE=4 SV=1;tr|A0A0A6VDI6|A0A0A6VDI6_	3	1	1	0	1	0	0	0	1	0	0	1.9	49	0	323.31		By MS/MS			0	1.9	0	0	479730	0	22844	0	0	YFVLDHTK
tr|A0A286HA82|A0A286HA82_RATRA	1	1	1	tr|A0A286HA82|A0A286HA82_RATRA Transposase OS=Rathayibacter rathayi NCPPB 2980 = VKM Ac-1601 OX=1328865 GN=SAMN06295924_103240 PE=4 SV=1	1	1	1	0	0	0	1	0	0	0	1	17.1	4.5572	0	323.31				By MS/MS	0	0	0	17.1	480110	0	0	0	120030	VLVFGTK
tr|C2SX23|C2SX23_BACCE;tr|Q81H75|Q81H75_BACCR;tr|A0A7D3YGE1|A0A7D3YGE1_BACCE;tr|A0A4P9F270|A0A4P9F270_9BACI;tr|A0A2N5GGV6|A0A2N5GGV6_9BACI;tr|A0A2K8ZR36|A0A2K8ZR36_9BACI;tr|A0A243D9W9|A0A243D9W9_BACTU	1;1;1;1;1;1;1	1;1;1;1;1;1;1	1;1;1;1;1;1;1	tr|C2SX23|C2SX23_BACCE Uncharacterized protein OS=Bacillus cereus BDRD-Cer4 OX=526978 GN=bcere0015_8110 PE=4 SV=1;tr|Q81H75|Q81H75_BACCR DUF3375 domain-containing protein OS=Bacillus cereus (strain ATCC 14579 / DSM 31 / CCUG 7414 / JCM 2152 / NBRC 15305 /	7	1	1	0	1	0	1	0	1	0	1	2.1	52.166	0	323.31		By MS/MS		By matching	0	2.1	0	2.1	483260	0	16958	0	2372.8	EEIENKEYR
tr|A0A4Q2JJC4|A0A4Q2JJC4_9MICO;tr|A0A4Q2M382|A0A4Q2M382_9MICO;tr|A0A852S151|A0A852S151_9MICO;tr|A0A917PAR8|A0A917PAR8_9MICO;tr|A0A1H1RYY2|A0A1H1RYY2_9MICO;tr|A0A5S4UWS7|A0A5S4UWS7_9MICO;tr|A0A6L5QX99|A0A6L5QX99_9MICO;tr|A0A6I3M4J8|A0A6I3M4J8_9MICO;tr|A0A7C9HH39|A0A7C9HH39_9MICO	1;1;1;1;1;1;1;1;1	1;1;1;1;1;1;1;1;1	1;1;1;1;1;1;1;1;1	tr|A0A4Q2JJC4|A0A4Q2JJC4_9MICO DNA primase (Fragment) OS=Agromyces binzhouensis OX=1817495 GN=ESO86_07850 PE=3 SV=1;tr|A0A4Q2M382|A0A4Q2M382_9MICO DNA primase OS=Agromyces atrinae OX=592376 GN=dnaG PE=3 SV=1;tr|A0A852S151|A0A852S151_9MICO DNA primase OS=Ag	9	1	1	0	1	0	0	0	1	0	0	2.1	47.408	0	323.31		By MS/MS			0	2.1	0	0	484560	0	21068	0	0	HFGVGFAPK
tr|A0A1I2XSR5|A0A1I2XSR5_9MICO;tr|A0A4Y8K4Z7|A0A4Y8K4Z7_9MICO;tr|A0A7W8ZZM5|A0A7W8ZZM5_9MICO	1;1;1	1;1;1	1;1;1	tr|A0A1I2XSR5|A0A1I2XSR5_9MICO MFS transporter OS=Cryobacterium levicorallinum OX=995038 GN=E3O11_07945 PE=4 SV=1;tr|A0A4Y8K4Z7|A0A4Y8K4Z7_9MICO MFS transporter OS=Cryobacterium sp. Hh7 OX=1259159 GN=E3T43_07575 PE=4 SV=1;tr|A0A7W8ZZM5|A0A7W8ZZM5_9MICO UMF	3	1	1	1	1	1	0	1	1	1	0	1.8	46.154	0	323.31	By MS/MS	By MS/MS	By matching		1.8	1.8	1.8	0	485950	47313	30273	19603	0	VPEYRAPK
tr|A0A1B3XI72|A0A1B3XI72_9BACI	1	1	1	tr|A0A1B3XI72|A0A1B3XI72_9BACI Dihydropyrimidine dehydrogenase OS=Peribacillus muralis OX=264697 GN=ABE28_001010 PE=4 SV=1	1	1	1	0	1	0	0	0	1	0	0	3.1	48.634	0	323.31		By MS/MS			0	3.1	0	0	486760	0	17384	0	0	ATKTGAISDKFIGK
tr|A0A1U9MGE5|A0A1U9MGE5_9HYPH;tr|A0A1U9MAM8|A0A1U9MAM8_9HYPH;tr|A0A1R0F835|A0A1R0F835_9HYPH	1;1;1	1;1;1	1;1;1	tr|A0A1U9MGE5|A0A1U9MGE5_9HYPH LPS-assembly protein LptD OS=Bartonella apis OX=1686310 GN=lptD PE=3 SV=1;tr|A0A1U9MAM8|A0A1U9MAM8_9HYPH LPS-assembly protein LptD OS=Bartonella apis OX=1686310 GN=lptD PE=3 SV=1;tr|A0A1R0F835|A0A1R0F835_9HYPH LPS-assembly pr	3	1	1	1	1	1	0	1	1	1	0	1	88.684	0	323.31	By matching	By MS/MS	By MS/MS		1	1	1	0	489100	2382.6	4866.4	3867	0	IIWNGATK
tr|A0A1G8BLB2|A0A1G8BLB2_9MICO	1	1	1	tr|A0A1G8BLB2|A0A1G8BLB2_9MICO Low temperature requirement protein LtrA OS=Microbacterium pygmaeum OX=370764 GN=SAMN04489810_2840 PE=4 SV=1	1	1	1	1	1	1	0	1	1	1	0	2.3	43.067	0	323.31	By MS/MS	By MS/MS	By MS/MS		2.3	2.3	2.3	0	493280	23059	29669	29485	0	LGLRRMQPR
tr|A0A154CFZ3|A0A154CFZ3_ECOLX	1	1	1	tr|A0A154CFZ3|A0A154CFZ3_ECOLX Transcription termination factor NusG OS=Escherichia coli OX=562 GN=C3F40_28125 PE=4 SV=1	1	1	1	0	1	0	0	0	1	0	0	8	19.347	0	323.31		By MS/MS			0	8	0	0	494920	0	61865	0	0	LVEIMLMDDPRKR
tr|A0A2C1KSL9|A0A2C1KSL9_9BACI	1	1	1	tr|A0A2C1KSL9|A0A2C1KSL9_9BACI Nickel import ATP-binding protein NikD OS=Bacillus sp. AFS040349 OX=2033502 GN=COD11_05845 PE=4 SV=1	1	1	1	1	1	1	0	1	1	1	0	3.3	30.338	0	323.31	By MS/MS	By MS/MS	By matching		3.3	3.3	3.3	0	495070	10781	18297	3927.3	0	VWDAHSGKK
tr|A0A1C3S7M9|A0A1C3S7M9_9BACI;tr|A0A2U8E7P4|A0A2U8E7P4_9BACI;tr|A0A267TPA8|A0A267TPA8_9BACI;tr|A0A090KMP5|A0A090KMP5_9BACI	1;1;1;1	1;1;1;1	1;1;1;1	tr|A0A1C3S7M9|A0A1C3S7M9_9BACI Transcriptional regulator OS=Bacillus glycinifermentans OX=1664069 GN=yazB1 PE=4 SV=1;tr|A0A2U8E7P4|A0A2U8E7P4_9BACI Transcriptional regulator OS=Caldibacillus thermoamylovorans OX=35841 GN=CQJ30_00425 PE=4 SV=1;tr|A0A267TPA8	4	1	1	1	1	0	0	1	1	0	0	10.1	7.8008	0	323.31	By matching	By MS/MS			10.1	10.1	0	0	504120	28004	72819	0	0	ETEIWGR
tr|A0A2A9CDZ0|A0A2A9CDZ0_9BACI	1	1	1	tr|A0A2A9CDZ0|A0A2A9CDZ0_9BACI Lamin tail-like protein OS=Bacillus sp. es.036 OX=1761764 GN=ATG70_0067 PE=4 SV=1	1	1	1	0	1	0	1	0	1	0	1	1.4	79.1	0	323.31		By MS/MS		By matching	0	1.4	0	1.4	504580	0	17131	0	889.5	EDFDDTFYHR
tr|A0A087BBM4|A0A087BBM4_9BIFI	1	1	1	tr|A0A087BBM4|A0A087BBM4_9BIFI Polypeptide deformylase OS=Bifidobacterium magnum OX=1692 GN=BMAGN_0385 PE=3 SV=1	1	1	1	1	1	0	0	1	1	0	0	5.6	15.809	0	323.31	By MS/MS	By MS/MS			5.6	5.6	0	0	506500	67181	17236	0	0	RGRHCHAR
tr|A0A916SNE5|A0A916SNE5_9MICO;tr|A0A841AS02|A0A841AS02_9MICO;tr|A0A1Y6F966|A0A1Y6F966_9MICO;tr|A0A1X7JHA9|A0A1X7JHA9_9MICO;tr|A0A6I2M9Z3|A0A6I2M9Z3_9BACI	1;1;1;1;1	1;1;1;1;1	1;1;1;1;1	tr|A0A916SNE5|A0A916SNE5_9MICO ABC transporter permease OS=Conyzicola nivalis OX=1477021 GN=GCM10010979_19610 PE=4 SV=1;tr|A0A841AS02|A0A841AS02_9MICO Multiple sugar transport system permease protein OS=Conyzicola lurida OX=1172621 GN=HD599_002779 PE=3 SV=	5	1	1	0	1	1	1	0	1	1	1	2.3	33.186	0	323.31		By matching	By MS/MS	By MS/MS	0	2.3	2.3	2.3	508300	0	7389.3	14629	41520	LDWTGWK
tr|M4RB27|M4RB27_9BIFI;tr|A0A2N3QN07|A0A2N3QN07_9BIFI	1;1	1;1	1;1	tr|M4RB27|M4RB27_9BIFI Bacterial Ig-like domain-containing protein OS=Bifidobacterium thermophilum RBL67 OX=1254439 GN=D805_0404 PE=4 SV=1;tr|A0A2N3QN07|A0A2N3QN07_9BIFI Bacterial Ig-like domain (Group 4) protein OS=Bifidobacterium thermophilum OX=33905 GN	2	1	1	1	1	1	0	1	1	1	0	1.4	67.632	0	323.31	By MS/MS	By MS/MS	By matching		1.4	1.4	1.4	0	509110	8633.9	7280.6	2941.7	0	QNMYRLYNK
tr|A0A2S5WEF4|A0A2S5WEF4_9MICO;tr|A0A160KU36|A0A160KU36_9MICO	1;1	1;1	1;1	tr|A0A2S5WEF4|A0A2S5WEF4_9MICO RNA polymerase sigma factor OS=Rathayibacter tritici OX=33888 GN=C5C18_03170 PE=3 SV=1;tr|A0A160KU36|A0A160KU36_9MICO RNA polymerase sigma factor OS=Rathayibacter tritici OX=33888 GN=A6122_2028 PE=3 SV=1	2	1	1	1	1	0	0	1	1	0	0	5.3	19.118	0	323.31	By matching	By MS/MS			5.3	5.3	0	0	510610	8855.7	42205	0	0	MYYGMRALK
tr|A0A2A8RUB5|A0A2A8RUB5_BACCE	1	1	1	tr|A0A2A8RUB5|A0A2A8RUB5_BACCE Uncharacterized protein OS=Bacillus cereus OX=1396 GN=CN354_20540 PE=4 SV=1	1	1	1	1	0	0	1	1	0	0	1	15.8	6.7691	0	323.31	By MS/MS			By MS/MS	15.8	0	0	15.8	511360	47786	0	0	80054	ALYCQLWQR
tr|A0A2N6PUC6|A0A2N6PUC6_9MICO;tr|A0A3M8AEZ5|A0A3M8AEZ5_9MICO;tr|A0A852WXU0|A0A852WXU0_9MICO	1;1;1	1;1;1	1;1;1	tr|A0A2N6PUC6|A0A2N6PUC6_9MICO Uncharacterized protein OS=Microbacterium sp. UMB0228 OX=2029109 GN=CJ226_13800 PE=4 SV=1;tr|A0A3M8AEZ5|A0A3M8AEZ5_9MICO MFS transporter OS=Agromyces tardus OX=2583849 GN=EDM22_09750 PE=4 SV=1;tr|A0A852WXU0|A0A852WXU0_9MICO E	3	1	1	0	1	0	1	0	1	0	1	3.2	22.008	0	323.31		By matching		By MS/MS	0	3.2	0	3.2	514080	0	36147	0	15262	VSGGRGR
tr|A0A1I5F5U1|A0A1I5F5U1_9SPHN	1	1	1	tr|A0A1I5F5U1|A0A1I5F5U1_9SPHN Uncharacterized protein OS=Sphingomonas sp. OK281 OX=1881067 GN=SAMN05428984_2634 PE=4 SV=1	1	1	1	1	1	1	1	1	1	1	1	3.6	23.896	0	323.31	By MS/MS	By matching	By MS/MS	By MS/MS	3.6	3.6	3.6	3.6	518310	17272	5953.6	17732	10874	FYLILLMR
tr|R8QLU2|R8QLU2_BACCE;tr|A0A243A0S0|A0A243A0S0_BACTU;tr|R8N5T0|R8N5T0_BACCX;tr|R8HS84|R8HS84_BACCE;tr|R8DDD1|R8DDD1_BACCE;tr|J9CQF3|J9CQF3_BACCE;tr|J8HVT8|J8HVT8_BACCE;tr|J8FPP1|J8FPP1_BACCE;tr|J8CU50|J8CU50_BACCE;tr|R8PDK3|R8PDK3_BACCE;tr|J7TMU7|J7TMU7_BACCE;tr|C3BHP8|C3BHP8_9BACI;tr|C3AJ70|C3AJ70_9BACI;tr|C2SH75|C2SH75_BACCE;tr|A9VKR1|A9VKR1_BACMK;tr|A0A7Z8S5V6|A0A7Z8S5V6_9BACI;tr|A0A366GKH9|A…	1;1;1;1;1;1;1;1;1;1;1;1;1;1;1;1;1;1;1;1;1;1;1;1;1;1;1;1;1;1;1;1;1;1	1;1;1;1;1;1;1;1;1;1;1;1;1;1;1;1;1;1;1;1;1;1;1;1;1;1;1;1;1;1;1;1;1;1	1;1;1;1;1;1;1;1;1;1;1;1;1;1;1;1;1;1;1;1;1;1;1;1;1;1;1;1;1;1;1;1;1;1	tr|R8QLU2|R8QLU2_BACCE Stage 0 sporulation regulatory protein OS=Bacillus cereus VD118 OX=1053231 GN=IIQ_00338 PE=4 SV=1;tr|A0A243A0S0|A0A243A0S0_BACTU Aspartyl-phosphate phosphatase Spo0E family protein OS=Bacillus thuringiensis serovar navarrensis OX=339	34	1	1	1	1	0	0	1	1	0	0	7.5	11.149	0	323.31	By MS/MS	By MS/MS			7.5	7.5	0	0	518350	49963	53707	0	0	LIVQYQR
tr|A0A2N0ZDH6|A0A2N0ZDH6_9BACI	1	1	1	tr|A0A2N0ZDH6|A0A2N0ZDH6_9BACI Sigma factor G inhibitor Gin OS=Cytobacillus horneckiae OX=549687 GN=CWS20_18435 PE=4 SV=1	1	1	1	0	1	0	0	0	1	0	0	11.9	7.6899	0	323.31		By MS/MS			0	11.9	0	0	519670	0	103930	0	0	CVICEESK
tr|A0A2A2SEQ3|A0A2A2SEQ3_9SPHN	1	1	1	tr|A0A2A2SEQ3|A0A2A2SEQ3_9SPHN Peptidase M48 Ste24p OS=Sphingomonas lenta OX=1141887 GN=CKY28_08530 PE=4 SV=1	1	1	1	1	1	0	1	1	1	0	1	1.7	51.379	0	323.31	By MS/MS	By MS/MS		By matching	1.7	1.7	0	1.7	519750	8354.1	12243	0	3027.3	HSRSRQTR
tr|A0A2A9CDC3|A0A2A9CDC3_9BACI;tr|A0A7Z2QAV2|A0A7Z2QAV2_9BACI	1;1	1;1	1;1	tr|A0A2A9CDC3|A0A2A9CDC3_9BACI Ferredoxin--NADP reductase OS=Bacillus sp. es.036 OX=1761764 GN=ATG70_0298 PE=3 SV=1;tr|A0A7Z2QAV2|A0A7Z2QAV2_9BACI Ferredoxin--NADP reductase OS=Bacillus sp. N1-1 OX=2682541 GN=GNK04_05645 PE=3 SV=1	2	1	1	1	1	0	0	1	1	0	0	2.4	36.528	0	323.31	By MS/MS	By MS/MS			2.4	2.4	0	0	522490	17383	13352	0	0	VTYFYPEK
tr|A0A087DB12|A0A087DB12_9BIFI	1	1	1	tr|A0A087DB12|A0A087DB12_9BIFI Adenylate cyclase OS=Bifidobacterium saguini DSM 23967 OX=1437607 GN=BISA_0404 PE=4 SV=1	1	1	1	1	1	0	1	1	1	0	1	4.8	23.89	0	323.31	By matching	By matching		By MS/MS	4.8	4.8	0	4.8	524230	16113	19130	0	8443.1	GPEFQPYFGK
tr|A0A0F0LAG1|A0A0F0LAG1_9MICO	1	1	1	tr|A0A0F0LAG1|A0A0F0LAG1_9MICO DUF6458 domain-containing protein OS=Microbacterium oxydans OX=82380 GN=RS83_01889 PE=4 SV=1	1	1	1	0	0	0	1	0	0	0	1	10.5	9.0835	0	323.31				By MS/MS	0	0	0	10.5	524320	0	0	0	524320	SVRNDDTIA
tr|A0A1H7TN32|A0A1H7TN32_9SPHN	1	1	1	tr|A0A1H7TN32|A0A1H7TN32_9SPHN Acyl-CoA dehydrogenase OS=Sphingomonas palmae OX=1855283 GN=SAMN05216382_2766 PE=3 SV=1	1	1	1	1	1	0	0	1	1	0	0	2.1	41.765	0	323.31	By MS/MS	By MS/MS			2.1	2.1	0	0	525150	10478	15779	0	0	RDWRAANL
tr|A0A3N1IWQ9|A0A3N1IWQ9_9MICO;tr|A0A2W1T6T8|A0A2W1T6T8_9MICO;tr|A0A1S2JIH7|A0A1S2JIH7_9MICO	1;1;1	1;1;1	1;1;1	tr|A0A3N1IWQ9|A0A3N1IWQ9_9MICO Peptide/nickel transport system substrate-binding protein OS=Curtobacterium sp. PhB115 OX=2485173 GN=EDF19_3659 PE=4 SV=1;tr|A0A2W1T6T8|A0A2W1T6T8_9MICO ABC transporter substrate-binding protein OS=Curtobacterium sp. MCLR17_0	3	1	1	0	1	1	0	0	1	1	0	1.5	56.556	0	323.31		By MS/MS	By MS/MS		0	1.5	1.5	0	526090	0	18586	5327.8	0	TIHRTPFR
tr|A0A2N9X9J2|A0A2N9X9J2_9NEIS	1	1	1	tr|A0A2N9X9J2|A0A2N9X9J2_9NEIS Uncharacterized protein OS=Snodgrassella alvi OX=1196083 GN=BHC54_01845 PE=4 SV=1	1	1	1	0	1	0	0	0	1	0	0	2.2	42.059	0	323.31		By MS/MS			0	2.2	0	0	542410	0	22601	0	0	YSFANWIK
tr|A0A1S8GRN2|A0A1S8GRN2_9PROT	1	1	1	tr|A0A1S8GRN2|A0A1S8GRN2_9PROT ABC transmembrane type-1 domain-containing protein OS=Bombella intestini OX=1539051 GN=AL01_01710 PE=3 SV=1	1	1	1	0	0	0	1	0	0	0	1	1.6	47.066	0	323.31				By MS/MS	0	0	0	1.6	543360	0	0	0	45280	MFWTLGK
tr|R6GML6|R6GML6_9BIFI;tr|K2MG87|K2MG87_BIFBI;tr|A0A0E2ZBV5|A0A0E2ZBV5_BIFBI	1;1;1	1;1;1	1;1;1	tr|R6GML6|R6GML6_9BIFI Glutamyl-Q tRNA(Asp) synthetase OS=Bifidobacterium bifidum CAG:234 OX=1263058 GN=BN549_01474 PE=3 SV=1;tr|K2MG87|K2MG87_BIFBI Glutamyl-Q tRNA(Asp) ligase OS=Bifidobacterium bifidum IPLA 20015 OX=1207543 GN=B217_03225 PE=3 SV=1;tr|A0A	3	1	1	1	1	1	0	1	1	1	0	3.4	35.442	0	323.31	By MS/MS	By MS/MS	By matching		3.4	3.4	3.4	0	544140	10577	10412	6217.8	0	LLRIEDIDTPR
tr|A0A261FRQ0|A0A261FRQ0_9BIFI	1	1	1	tr|A0A261FRQ0|A0A261FRQ0_9BIFI Uncharacterized protein OS=Bifidobacterium myosotis OX=1630166 GN=BMYO_0011 PE=4 SV=1	1	1	1	1	1	0	0	1	1	0	0	4.4	20.129	0	323.31	By matching	By MS/MS			4.4	4.4	0	0	545070	16867	37640	0	0	SGMAKNDK
tr|A0A2N5GV49|A0A2N5GV49_9BACI	1	1	1	tr|A0A2N5GV49|A0A2N5GV49_9BACI Uncharacterized protein OS=Bacillus sp. T33-2 OX=2054168 GN=CVD19_20610 PE=4 SV=1	1	1	1	0	1	0	0	0	1	0	0	6.1	14.006	0	323.31		By MS/MS			0	6.1	0	0	549530	0	274770	0	0	YPWVWRK
tr|A0A094YR01|A0A094YR01_ALKAL;tr|K4MWE7|K4MWE7_ALKAL	1;1	1;1	1;1	tr|A0A094YR01|A0A094YR01_ALKAL Putative aromatic acid exporter C-terminal domain-containing protein OS=Alkalihalobacillus alcalophilus ATCC 27647 = CGMCC 1.3604 OX=1218173 GN=AJ85_12035 PE=4 SV=1;tr|K4MWE7|K4MWE7_ALKAL Putative fusaric acid efflux transpor	2	1	1	1	1	0	0	1	1	0	0	3.6	39.048	0	323.31	By matching	By MS/MS			3.6	3.6	0	0	556660	4753.8	38066	0	0	YDDHYYQYFNMR
tr|A0A3E0WCL9|A0A3E0WCL9_9MICO;tr|A0A3E0VXF5|A0A3E0VXF5_9MICO;tr|A0A3E0VQD4|A0A3E0VQD4_9MICO;tr|A0A3E0VIH2|A0A3E0VIH2_9MICO;tr|A0A2S5W5Y0|A0A2S5W5Y0_9MICO	1;1;1;1;1	1;1;1;1;1	1;1;1;1;1	tr|A0A3E0WCL9|A0A3E0WCL9_9MICO Histidine phosphatase family protein OS=Subtercola boreus OX=120213 GN=B7R25_09305 PE=4 SV=1;tr|A0A3E0VXF5|A0A3E0VXF5_9MICO Histidine phosphatase family protein OS=Subtercola boreus OX=120213 GN=B7R22_09230 PE=4 SV=1;tr|A0A3E	5	1	1	0	0	1	1	0	0	1	1	4.5	22.28	0	323.31			By MS/MS	By MS/MS	0	0	4.5	4.5	558390	0	0	19791	26741	TGLADQQPY
tr|A0A256SRB2|A0A256SRB2_LIMRT	1	1	1	tr|A0A256SRB2|A0A256SRB2_LIMRT Peptidase S74 domain-containing protein OS=Limosilactobacillus reuteri OX=1598 GN=CBF96_04900 PE=4 SV=1	1	1	1	1	1	1	0	1	1	1	0	0.4	202.73	0	323.31	By MS/MS	By MS/MS	By MS/MS		0.4	0.4	0.4	0	559910	2616.1	1861.3	1479	0	SGIFISPK
tr|A0A261GCS5|A0A261GCS5_9BIFI	1	1	1	tr|A0A261GCS5|A0A261GCS5_9BIFI ABC transporter permease OS=Bifidobacterium eulemuris OX=1765219 GN=BE0216_02375 PE=4 SV=1	1	1	1	1	1	1	1	1	1	1	1	2.1	43.04	0	323.31	By matching	By matching	By MS/MS	By MS/MS	2.1	2.1	2.1	2.1	561970	17399	8615.9	14903	10171	MWHQRHNR
tr|A0A2B1KRC9|A0A2B1KRC9_BACCE	1	1	1	tr|A0A2B1KRC9|A0A2B1KRC9_BACCE Nucleotidyltransferase OS=Bacillus cereus OX=1396 GN=COJ50_05205 PE=4 SV=1	1	1	1	0	1	0	0	0	1	0	0	3.7	31.432	0	323.31		By MS/MS			0	3.7	0	0	565890	0	40421	0	0	GVNDIEDCCR
tr|A0A2T6EME4|A0A2T6EME4_9BACI;tr|A0A150LH74|A0A150LH74_9BACI	1;1	1;1	1;1	tr|A0A2T6EME4|A0A2T6EME4_9BACI Sporulation protein YqfD OS=Heyndrickxia sporothermodurans OX=46224 GN=B5V89_03210 PE=4 SV=1;tr|A0A150LH74|A0A150LH74_9BACI Sporulation protein YqfD OS=Heyndrickxia sporothermodurans OX=46224 GN=B4102_1498 PE=4 SV=1	2	1	1	0	0	1	1	0	0	1	1	2	45.598	0	323.31			By MS/MS	By MS/MS	0	0	2	2	566010	0	0	6695.5	19032	NIPEQPEK
tr|A0A3N0G4U0|A0A3N0G4U0_9GAMM;tr|A0A2K8VVL8|A0A2K8VVL8_9GAMM;tr|A0A2K8QPB8|A0A2K8QPB8_9GAMM	1;1;1	1;1;1	1;1;1	tr|A0A3N0G4U0|A0A3N0G4U0_9GAMM Amino acid adenylation domain-containing protein OS=Dickeya undicola OX=1577887 GN=EF878_06085 PE=4 SV=1;tr|A0A2K8VVL8|A0A2K8VVL8_9GAMM Peptide synthetase OS=Dickeya solani RNS 08.23.3.1.A OX=1240086 GN=D083_0946 PE=4 SV=1;tr	3	1	1	0	0	0	1	0	0	0	1	0.4	218.13	0	323.31				By MS/MS	0	0	0	0.4	569200	0	0	0	6254.9	VAVCTER
tr|A0A0E0Y0L0|A0A0E0Y0L0_ECO1C;tr|A0A086VNI7|A0A086VNI7_ECOLX	1;1	1;1	1;1	tr|A0A0E0Y0L0|A0A0E0Y0L0_ECO1C Dimethyl sulfoxide reductase subunit B OS=Escherichia coli O104:H4 (strain 2011C-3493) OX=1133852 GN=O3K_12675 PE=4 SV=1;tr|A0A086VNI7|A0A086VNI7_ECOLX Dimethyl sulfoxide reductase OS=Escherichia coli OX=562 GN=dmsB_2 PE=4 SV	2	1	1	0	1	0	0	0	1	0	0	18.9	4.1928	0	323.31		By MS/MS			0	18.9	0	0	571930	0	190640	0	0	VGYVSFK
tr|A0A258GUS7|A0A258GUS7_9SPHN	1	1	1	tr|A0A258GUS7|A0A258GUS7_9SPHN 4-diphosphocytidyl-2-C-methyl-D-erythritol kinase OS=Sphingomonas sp. 32-66-10 OX=1970437 GN=ispE PE=3 SV=1	1	1	1	0	1	0	0	0	1	0	0	3.6	28.917	0	323.31		By MS/MS			0	3.6	0	0	573580	0	40970	0	0	VEQPDWWCLK
tr|A0A3D5CH94|A0A3D5CH94_9MICO;tr|A0A2E9NEE3|A0A2E9NEE3_9MICO	1;1	1;1	1;1	tr|A0A3D5CH94|A0A3D5CH94_9MICO Ribonucleoside-triphosphate reductase activating protein (Fragment) OS=Microbacterium sp OX=51671 GN=DGU37_06070 PE=4 SV=1;tr|A0A2E9NEE3|A0A2E9NEE3_9MICO Ribonucleoside-triphosphate reductase activating protein OS=Microbacter	2	1	1	0	1	0	0	0	1	0	0	8.7	16.033	0	323.31		By MS/MS			0	8.7	0	0	573700	0	81957	0	0	CPGCFNPQFWGAR
tr|A0A556SBK5|A0A556SBK5_9GAMM;tr|A0A242NHP4|A0A242NHP4_9GAMM;tr|A0A1B9JK28|A0A1B9JK28_9GAMM	1;1;1	1;1;1	1;1;1	tr|A0A556SBK5|A0A556SBK5_9GAMM Phosphoglucosamine mutase OS=Gilliamella apicola OX=1196095 GN=glmM PE=3 SV=1;tr|A0A242NHP4|A0A242NHP4_9GAMM Phosphoglucosamine mutase OS=Gilliamella apicola OX=1196095 GN=glmM PE=3 SV=1;tr|A0A1B9JK28|A0A1B9JK28_9GAMM Phospho	3	1	1	1	1	0	0	1	1	0	0	2	48.045	0	323.31	By MS/MS	By MS/MS			2	2	0	0	576250	12908	9255.9	0	0	YVLEKMLEK
tr|A0A402GSJ3|A0A402GSJ3_BACCE;tr|A0A164QPF6|A0A164QPF6_BACCE	1;1	1;1	1;1	tr|A0A402GSJ3|A0A402GSJ3_BACCE Chemotaxis protein CheR OS=Bacillus cereus OX=1396 GN=cheR_3 PE=4 SV=1;tr|A0A164QPF6|A0A164QPF6_BACCE Chemotaxis protein methyltransferase CheR OS=Bacillus cereus OX=1396 GN=B4088_0454 PE=4 SV=1	2	1	1	1	1	1	0	1	1	1	0	2.7	31.228	0	323.31	By MS/MS	By MS/MS	By MS/MS		2.7	2.7	2.7	0	580000	24667	11877	11790	0	YAFKNYK
tr|A0A1H1LCC3|A0A1H1LCC3_9MICO	1	1	1	tr|A0A1H1LCC3|A0A1H1LCC3_9MICO Uncharacterized protein OS=Agromyces flavus OX=589382 GN=SAMN04489721_0084 PE=4 SV=1	1	1	1	1	1	0	1	1	1	0	1	2.6	34.968	0	323.31	By matching	By MS/MS		By MS/MS	2.6	2.6	0	2.6	580580	7160.4	16571	0	10420	NVEHEWHR
tr|A0A1Q3L6Q5|A0A1Q3L6Q5_9MICO;tr|A0A1E4CQW3|A0A1E4CQW3_9MICO	1;1	1;1	1;1	tr|A0A1Q3L6Q5|A0A1Q3L6Q5_9MICO Transcriptional regulator OS=Microbacterium sp. 69-10 OX=1895783 GN=BGN97_08440 PE=3 SV=1;tr|A0A1E4CQW3|A0A1E4CQW3_9MICO Transcriptional regulator OS=Microbacterium sp. SCN 70-27 OX=1660114 GN=ABS63_02525 PE=3 SV=1	2	1	1	1	1	0	0	1	1	0	0	2.1	40.336	0	323.31	By MS/MS	By MS/MS			2.1	2.1	0	0	582600	23183	7480.4	0	0	VTVVSLPR
tr|A0A177KYI0|A0A177KYI0_9BACI	1	1	1	tr|A0A177KYI0|A0A177KYI0_9BACI Fused isobutyryl-CoA mutase OS=Domibacillus aminovorans OX=29332 GN=icmF PE=3 SV=1	1	1	1	0	1	1	1	0	1	1	1	0.7	123.66	0	323.31		By MS/MS	By matching	By MS/MS	0	0.7	0.7	0.7	586970	0	4940.9	1640.4	4927.8	YLRQFPDR
tr|A0A2M9CLJ3|A0A2M9CLJ3_9MICO;tr|C8WVS7|C8WVS7_ALIAD;REV__tr|S5SWF4|S5SWF4_9CORY	1;1;1	1;1;1	1;1;1	tr|A0A2M9CLJ3|A0A2M9CLJ3_9MICO Putative membrane protein YgcG OS=Diaminobutyricimonas aerilata OX=1162967 GN=CLV46_2326 PE=4 SV=1;tr|C8WVS7|C8WVS7_ALIAD TrbL/VirB6 plasmid conjugal transfer protein OS=Alicyclobacillus acidocaldarius subsp. acidocaldarius (	3	1	1	0	1	1	0	0	1	1	0	1.2	70.882	0.0023419	323.31		By MS/MS	By matching		0	1.2	1.2	0	589210	0	18242	4420.5	0	SSSSGSRR
tr|A0A940LWD0|A0A940LWD0_SPHSX;tr|A0A2K8MAR1|A0A2K8MAR1_9SPHN	1;1	1;1	1;1	tr|A0A940LWD0|A0A940LWD0_SPHSX Ti-type conjugative transfer relaxase TraA OS=Sphingomonas sp OX=28214 GN=traA PE=4 SV=1;tr|A0A2K8MAR1|A0A2K8MAR1_9SPHN Ti-type conjugative transfer relaxase TraA OS=Sphingomonas psychrotolerans OX=1327635 GN=traA PE=3 SV=1	2	1	1	1	1	0	0	1	1	0	0	0.9	112.35	0	323.31	By MS/MS	By MS/MS			0.9	0.9	0	0	590840	5326.7	4687.6	0	0	FVQTWQQLR
tr|A0A2W6WN06|A0A2W6WN06_9MICO;tr|A0A1F2FEP2|A0A1F2FEP2_9CORY	1;1	1;1	1;1	tr|A0A2W6WN06|A0A2W6WN06_9MICO Tail assembly chaperone OS=Microbacterium sp OX=51671 GN=DI573_10130 PE=4 SV=1;tr|A0A1F2FEP2|A0A1F2FEP2_9CORY Tail assembly chaperone OS=Corynebacterium sp. HMSC11E11 OX=1581089 GN=HMPREF3121_01205 PE=4 SV=1	2	1	1	1	1	1	0	1	1	1	0	6.8	13.566	0	323.31	By MS/MS	By MS/MS	By matching		6.8	6.8	6.8	0	592460	45326	29460	9851.3	0	DQLWEIWR
tr|A0A1T2PPM6|A0A1T2PPM6_BACCE;tr|A0RGN4|A0RGN4_BACAH	1;1	1;1	1;1	tr|A0A1T2PPM6|A0A1T2PPM6_BACCE Citrate transporter-like domain-containing protein OS=Bacillus cereus OX=1396 GN=BHL25_23965 PE=3 SV=1;tr|A0RGN4|A0RGN4_BACAH Possible tyrosine transporter P-protein OS=Bacillus thuringiensis (strain Al Hakam) OX=412694 GN=BA	2	1	1	1	1	0	1	1	1	0	1	1.8	47.698	0	323.31	By MS/MS	By matching		By MS/MS	1.8	1.8	0	1.8	592940	73200	5964.8	0	19658	TTHEQIEK
tr|B9IX40|B9IX40_BACCQ;tr|A0A427RL90|A0A427RL90_BACSP;tr|A0A437SNN4|A0A437SNN4_BACTU;tr|D8H933|D8H933_BACAI;tr|C3GTH8|C3GTH8_BACTU;tr|C2VS41|C2VS41_BACCE;tr|C2S246|C2S246_BACCE;tr|C2NG06|C2NG06_BACCE;tr|C2MJ70|C2MJ70_BACCE;tr|J8GF38|J8GF38_BACCS;tr|B7JIX8|B7JIX8_BACC0;tr|A0RCI1|A0RCI1_BACAH;tr|A0A6L8PTH4|A0A6L8PTH4_BACAN;tr|A0A6I6YRD3|A0A6I6YRD3_9BACI;tr|A0A6H9IIG9|A0A6H9IIG9_9BACI;tr|A0A5M9H517|…	1;1;1;1;1;1;1;1;1;1;1;1;1;1;1;1;1;1;1;1;1;1;1;1;1;1;1;1;1;1;1;1;1;1;1;1;1;1;1	1;1;1;1;1;1;1;1;1;1;1;1;1;1;1;1;1;1;1;1;1;1;1;1;1;1;1;1;1;1;1;1;1;1;1;1;1;1;1	1;1;1;1;1;1;1;1;1;1;1;1;1;1;1;1;1;1;1;1;1;1;1;1;1;1;1;1;1;1;1;1;1;1;1;1;1;1;1	tr|B9IX40|B9IX40_BACCQ DUF4166 domain-containing protein OS=Bacillus cereus (strain Q1) OX=361100 GN=yndH PE=4 SV=1;tr|A0A427RL90|A0A427RL90_BACSP DUF4166 domain-containing protein OS=Bacillus sp OX=1409 GN=EGS86_06165 PE=4 SV=1;tr|A0A437SNN4|A0A437SNN4_BA	39	1	1	1	1	1	0	1	1	1	0	4.9	19.743	0	323.31	By MS/MS	By MS/MS	By matching		4.9	4.9	4.9	0	597180	47957	25169	12185	0	TFYFRNKK
tr|A0A2N5FPQ5|A0A2N5FPQ5_9BACI	1	1	1	tr|A0A2N5FPQ5|A0A2N5FPQ5_9BACI Uncharacterized protein OS=Bacillus sp. UMB0728 OX=2066052 GN=CYJ37_23325 PE=4 SV=1	1	1	1	1	1	1	0	1	1	1	0	3.4	41.062	0	323.31	By matching	By MS/MS	By MS/MS		3.4	3.4	3.4	0	602120	10919	19783	12306	0	NKCIIIEWMEHR
tr|A0A1R1QIK1|A0A1R1QIK1_9BACI;tr|W7RKJ3|W7RKJ3_9BACI;tr|T5HJU0|T5HJU0_BACLI;tr|Q65F05|Q65F05_BACLD;tr|A0A976XSF8|A0A976XSF8_9BACI;tr|A0A7G7UR54|A0A7G7UR54_9BACI;tr|A0A6C1XI35|A0A6C1XI35_BACLI;tr|A0A415J7T7|A0A415J7T7_BACLI;tr|A0A5M8RU46|A0A5M8RU46_9BACI;tr|A0A6I7F8N9|A0A6I7F8N9_9BACI;tr|A0A6C1W0J2|A0A6C1W0J2_BACLI	1;1;1;1;1;1;1;1;1;1;1	1;1;1;1;1;1;1;1;1;1;1	1;1;1;1;1;1;1;1;1;1;1	tr|A0A1R1QIK1|A0A1R1QIK1_9BACI Helicase OS=Bacillus swezeyi OX=1925020 GN=BTA30_08390 PE=4 SV=1;tr|W7RKJ3|W7RKJ3_9BACI Helicase OS=Bacillus haynesii OX=1925021 GN=M769_0113190 PE=4 SV=1;tr|T5HJU0|T5HJU0_BACLI Helicase OS=Bacillus licheniformis CG-B52 OX=13	11	1	1	0	1	0	0	0	1	0	0	0.9	89.927	0	323.31		By MS/MS			0	0.9	0	0	617130	0	16240	0	0	QFYSQLK
tr|A0A558KMU4|A0A558KMU4_9LACO;tr|A0A2Z6Q0H3|A0A2Z6Q0H3_9LACO;tr|A0A8A4V159|A0A8A4V159_LACGS;tr|A0A1V3Y5I3|A0A1V3Y5I3_LACGS;tr|A0A6P1ER43|A0A6P1ER43_9LACO;tr|A0A6B2G1A3|A0A6B2G1A3_9LACO;tr|A0A366KJ52|A0A366KJ52_LACGS	1;1;1;1;1;1;1	1;1;1;1;1;1;1	1;1;1;1;1;1;1	tr|A0A558KMU4|A0A558KMU4_9LACO Uncharacterized protein (Fragment) OS=Lactobacillus paragasseri OX=2107999 GN=FOF78_06030 PE=4 SV=1;tr|A0A2Z6Q0H3|A0A2Z6Q0H3_9LACO Uncharacterized protein OS=Lactobacillus paragasseri OX=2107999 GN=LJCM1130_01400 PE=4 SV=1;tr	7	1	1	0	1	0	0	0	1	0	0	5.6	23.095	0	323.31		By MS/MS			0	5.6	0	0	619030	0	44216	0	0	KENHYLTAMVR
tr|A0A087CGS5|A0A087CGS5_9BIFI	1	1	1	tr|A0A087CGS5|A0A087CGS5_9BIFI Proteasome component OS=Bifidobacterium psychraerophilum OX=218140 GN=BPSY_1325 PE=3 SV=1	1	1	1	1	1	1	1	1	1	1	1	1.8	62.429	0	323.31	By MS/MS	By MS/MS	By MS/MS	By matching	1.8	1.8	1.8	1.8	622380	5044.2	5884.7	5029.6	4118.1	WQVLEQLRRR
tr|A0A259S6E4|A0A259S6E4_9MICO;tr|A0A2S9A4S6|A0A2S9A4S6_9MICO;tr|A0A259S3R6|A0A259S3R6_9MICO;tr|A0A0F0LC62|A0A0F0LC62_9MICO	1;1;1;1	1;1;1;1	1;1;1;1	tr|A0A259S6E4|A0A259S6E4_9MICO HTH cro/C1-type domain-containing protein (Fragment) OS=Microbacterium sp. 13-71-7 OX=1970399 GN=B7X32_17550 PE=4 SV=1;tr|A0A2S9A4S6|A0A2S9A4S6_9MICO Transcriptional regulator OS=Microbacterium sp. MYb64 OX=1848691 GN=CQ044_0	4	1	1	1	1	1	0	1	1	1	0	9.4	9.3994	0	323.31	By MS/MS	By MS/MS	By matching		9.4	9.4	9.4	0	624150	22464	58344	8356.2	0	NVVGELLR
tr|A0A2S9A767|A0A2S9A767_9MICO	1	1	1	tr|A0A2S9A767|A0A2S9A767_9MICO Uncharacterized protein OS=Microbacterium sp. MYb72 OX=1848693 GN=CQ047_11210 PE=4 SV=1	1	1	1	0	1	0	0	0	1	0	0	6.9	22.981	0	323.31		By MS/MS			0	6.9	0	0	624230	0	89176	0	0	VQVESAERESEWAR
tr|A0A1B8W932|A0A1B8W932_9BACI	1	1	1	tr|A0A1B8W932|A0A1B8W932_9BACI DUF11 domain-containing protein OS=Bacillus sp. FJAT-26390 OX=1743142 GN=A7975_09540 PE=4 SV=1	1	1	1	0	1	0	1	0	1	0	1	1.6	59.112	0	323.31		By MS/MS		By MS/MS	0	1.6	0	1.6	626650	0	26476	0	10386	NPSAYDGNR
tr|A0A1E5LG99|A0A1E5LG99_9BACI	1	1	1	tr|A0A1E5LG99|A0A1E5LG99_9BACI NADPH-dependent oxidoreductase OS=Bacillus solimangrovi OX=1305675 GN=BFG57_13690 PE=3 SV=1	1	1	1	0	1	1	0	0	1	1	0	2.7	29.598	0	323.31		By MS/MS	By MS/MS		0	2.7	2.7	0	628500	0	49225	20608	0	RYMDDPK
tr|A0A2N5FJ61|A0A2N5FJ61_9BACI	1	1	1	tr|A0A2N5FJ61|A0A2N5FJ61_9BACI Phospholipase OS=Bacillus sp. UMB0893 OX=2066053 GN=CYJ36_05935 PE=4 SV=1	1	1	1	1	1	0	1	1	1	0	1	3.4	29.854	0	323.31	By MS/MS	By MS/MS		By matching	3.4	3.4	0	3.4	629530	13774	20131	0	8063.1	WECDDQNPK
tr|A0A1X9LLB4|A0A1X9LLB4_9MICO	1	1	1	tr|A0A1X9LLB4|A0A1X9LLB4_9MICO Rhamnan synthesis protein F OS=Cnuibacter physcomitrellae OX=1619308 GN=B5808_12750 PE=4 SV=1	1	1	1	0	0	0	1	0	0	0	1	3	30.579	0	323.31				By MS/MS	0	0	0	3	633910	0	0	0	37289	AAPTVLER
tr|A0A2A4E8A6|A0A2A4E8A6_9MICO	1	1	1	tr|A0A2A4E8A6|A0A2A4E8A6_9MICO Uncharacterized protein OS=Microbacterium sp. SZ1 OX=1849736 GN=AUC47_04925 PE=4 SV=1	1	1	1	0	1	1	0	0	1	1	0	2.5	53.411	0	323.31		By MS/MS	By MS/MS		0	2.5	2.5	0	636090	0	16743	18595	0	DVTLAWDDMRDR
tr|A0A1S2QX91|A0A1S2QX91_9BACI	1	1	1	tr|A0A1S2QX91|A0A1S2QX91_9BACI Glycosyltransferase OS=Bacillus sp. MUM 116 OX=1678002 GN=BIV60_21895 PE=4 SV=1	1	1	1	0	1	0	0	0	1	0	0	2.6	39.764	0	323.31		By MS/MS			0	2.6	0	0	637160	0	37480	0	0	KSTAQGFYK
tr|A0A2K8MJG4|A0A2K8MJG4_9SPHN;tr|A0A4S1XKQ3|A0A4S1XKQ3_9SPHN	1;1	1;1	1;1	tr|A0A2K8MJG4|A0A2K8MJG4_9SPHN Esterase OS=Sphingomonas psychrotolerans OX=1327635 GN=CVN68_20355 PE=4 SV=1;tr|A0A4S1XKQ3|A0A4S1XKQ3_9SPHN Alpha/beta hydrolase OS=Sphingomonas gei OX=1395960 GN=E5A73_01155 PE=4 SV=1	2	1	1	1	1	0	0	1	1	0	0	3.7	32.898	0	323.31	By MS/MS	By MS/MS			3.7	3.7	0	0	639480	28314	14318	0	0	ILGYMKADLGK
tr|A0A245ZJN4|A0A245ZJN4_9SPHN	1	1	1	tr|A0A245ZJN4|A0A245ZJN4_9SPHN Alpha/beta hydrolase fold protein OS=Sphingomonas mucosissima OX=370959 GN=SPMU_23840 PE=4 SV=1	1	1	1	1	1	1	0	1	1	1	0	3.1	30.372	0	323.31	By matching	By MS/MS	By matching		3.1	3.1	3.1	0	645370	7651.7	45920	5098.5	0	ADAWMPCRR
tr|A0A5E5A2R7|A0A5E5A2R7_9BURK;tr|A0A5E5B7M4|A0A5E5B7M4_9BURK;tr|A0A5E4W1A1|A0A5E4W1A1_9BURK;tr|A0A239SKT5|A0A239SKT5_9BURK;tr|A0A5E4TU59|A0A5E4TU59_9BURK;tr|A0A5E4WH83|A0A5E4WH83_9BURK;tr|A0A378YZH1|A0A378YZH1_PANPU	1;1;1;1;1;1;1	1;1;1;1;1;1;1	1;1;1;1;1;1;1	tr|A0A5E5A2R7|A0A5E5A2R7_9BURK Sporulation protein OS=Pandoraea anapnoica OX=2508301 GN=PAN31117_02632 PE=4 SV=1;tr|A0A5E5B7M4|A0A5E5B7M4_9BURK Sporulation protein OS=Pandoraea sputorum OX=93222 GN=PSP31121_03513 PE=4 SV=1;tr|A0A5E4W1A1|A0A5E4W1A1_9BURK Sp	7	1	1	0	1	1	1	0	1	1	1	2	36.123	0	323.31		By MS/MS	By MS/MS	By MS/MS	0	2	2	2	645830	0	25222	13243	15354	RMTHRMR
tr|A0A268S1L8|A0A268S1L8_ALKCL;tr|Q5WI33|Q5WI33_ALKCK;tr|A0A268NX23|A0A268NX23_ALKCL	1;1;1	1;1;1	1;1;1	tr|A0A268S1L8|A0A268S1L8_ALKCL Glycosyl transferase family 8 OS=Alkalihalobacillus clausii OX=79880 GN=CHH61_08350 PE=4 SV=1;tr|Q5WI33|Q5WI33_ALKCK Lipopolysaccharide glycosyltransferase OS=Alkalihalobacillus clausii (strain KSM-K16) OX=66692 GN=gspA PE=4	3	1	1	1	1	0	0	1	1	0	0	3	31.929	0	323.31	By MS/MS	By MS/MS			3	3	0	0	650160	51776	20464	0	0	YYRYYKLK
tr|A0A087CQ11|A0A087CQ11_BIFRU	1	1	1	tr|A0A087CQ11|A0A087CQ11_BIFRU Bacterial SCP orthologue domain-containing protein OS=Bifidobacterium ruminantium OX=78346 GN=BRUM_1726 PE=4 SV=1	1	1	1	1	1	0	0	1	1	0	0	6.2	16.252	0	323.31	By MS/MS	By MS/MS			6.2	6.2	0	0	661030	43303	30146	0	0	LGFFPRLPR
tr|A0A0A8X5T0|A0A0A8X5T0_9BACI	1	1	1	tr|A0A0A8X5T0|A0A0A8X5T0_9BACI Uncharacterized protein OS=Mesobacillus selenatarsenatis SF-1 OX=1321606 GN=SAMD00020551_2521 PE=4 SV=1	1	1	1	1	1	0	0	1	1	0	0	8	10.312	0	323.31	By MS/MS	By MS/MS			8	8	0	0	661430	76444	33795	0	0	SFLQPIL
tr|A0A2S9ACL3|A0A2S9ACL3_9MICO	1	1	1	tr|A0A2S9ACL3|A0A2S9ACL3_9MICO Acyl-CoA desaturase OS=Microbacterium sp. MYb62 OX=1848690 GN=CQ042_16975 PE=4 SV=1	1	1	1	0	1	0	1	0	1	0	1	1.9	41.281	0	323.31		By MS/MS		By matching	0	1.9	0	1.9	668520	0	34035	0	5290.2	SLSTAVA
tr|A0A1S6XGK8|A0A1S6XGK8_9HYPH	1	1	1	tr|A0A1S6XGK8|A0A1S6XGK8_9HYPH DUF2062 domain-containing protein OS=Bartonella sp. JB15 OX=1933906 GN=BJB15x_003680 PE=4 SV=1	1	1	1	0	1	0	0	0	1	0	0	8.2	22.953	0	323.31		By MS/MS			0	8.2	0	0	668590	0	95513	0	0	FWPCRLFIHSFYYMRK
tr|A0A2S6NB61|A0A2S6NB61_RHOGL	1	1	1	tr|A0A2S6NB61|A0A2S6NB61_RHOGL 3-hydroxyacyl-CoA dehydrogenase OS=Rhodopila globiformis OX=1071 GN=CCS01_16405 PE=3 SV=1	1	1	1	1	1	0	0	1	1	0	0	3.3	32.439	0	323.31	By MS/MS	By MS/MS			3.3	3.3	0	0	669610	20177	11709	0	0	NIAMDMQRYK
tr|A0A846SQD6|A0A846SQD6_9CORY;tr|A0A1H4JLS7|A0A1H4JLS7_9CORY;tr|A0A7H0JY55|A0A7H0JY55_9CORY	1;1;1	1;1;1	1;1;1	tr|A0A846SQD6|A0A846SQD6_9CORY Sortase family protein OS=Corynebacterium coyleae OX=53374 GN=HC138_08870 PE=4 SV=1;tr|A0A1H4JLS7|A0A1H4JLS7_9CORY Sortase family protein OS=Corynebacterium coyleae OX=53374 GN=SAMN04488531_0655 PE=4 SV=1;tr|A0A7H0JY55|A0A7H0	3	1	1	1	1	0	0	1	1	0	0	3	25.477	0	323.31	By MS/MS	By MS/MS			3	3	0	0	676630	20156	31892	0	0	WVYHVRR
tr|A0A2C1K5A6|A0A2C1K5A6_9BACI	1	1	1	tr|A0A2C1K5A6|A0A2C1K5A6_9BACI Uncharacterized protein OS=Bacillus sp. AFS040349 OX=2033502 GN=COD11_19170 PE=4 SV=1	1	1	1	1	1	0	0	1	1	0	0	1.8	43.432	0	323.31	By MS/MS	By MS/MS			1.8	1.8	0	0	677430	12997	16456	0	0	VQNVNDK
tr|A0A261G707|A0A261G707_9BIFI	1	1	1	tr|A0A261G707|A0A261G707_9BIFI Pseudouridine synthase OS=Bifidobacterium aquikefiri OX=1653207 GN=BAQU_1047 PE=3 SV=1	1	1	1	1	1	0	1	1	1	0	1	2.7	29.158	0	323.31	By MS/MS	By MS/MS		By matching	2.7	2.7	0	2.7	677540	21340	12708	0	3593.4	VQIGPIK
tr|A0A1R0F6M2|A0A1R0F6M2_9HYPH;tr|A0A1U9MGV6|A0A1U9MGV6_9HYPH;tr|A0A1U9MC83|A0A1U9MC83_9HYPH	1;1;1	1;1;1	1;1;1	tr|A0A1R0F6M2|A0A1R0F6M2_9HYPH Elongation factor Tu (Fragment) OS=Bartonella apis OX=1686310 GN=PEB0149_000010 PE=3 SV=1;tr|A0A1U9MGV6|A0A1U9MGV6_9HYPH Elongation factor Tu OS=Bartonella apis OX=1686310 GN=tuf PE=3 SV=1;tr|A0A1U9MC83|A0A1U9MC83_9HYPH Elong	3	1	1	0	1	1	0	0	1	1	0	3.9	42.541	0	323.31		By MS/MS	By matching		0	3.9	3.9	0	682470	0	29825	1196.2	0	VGDEVEIVGIRPTTK
tr|A0A225C642|A0A225C642_9MICO;tr|A0A154V538|A0A154V538_9MICO;tr|A0A542FSZ2|A0A542FSZ2_9MICO	1;1;1	1;1;1	1;1;1	tr|A0A225C642|A0A225C642_9MICO MFS transporter OS=Clavibacter michiganensis subsp. tessellarius OX=31965 GN=B5P24_03865 PE=4 SV=1;tr|A0A154V538|A0A154V538_9MICO MFS transporter OS=Clavibacter michiganensis subsp. tessellarius OX=31965 GN=AWH51_03675 PE=4 S	3	1	1	0	0	1	1	0	0	1	1	1.7	40.894	0	323.31			By MS/MS	By MS/MS	0	0	1.7	1.7	683760	0	0	34050	22929	TAAPAAA
tr|A0A6B9G211|A0A6B9G211_PANCY;tr|A0A1X1EHH8|A0A1X1EHH8_PANCY	1;1	1;1	1;1	tr|A0A6B9G211|A0A6B9G211_PANCY GntR family transcriptional regulator OS=Pantoea cypripedii OX=55209 GN=CUN67_20950 PE=4 SV=1;tr|A0A1X1EHH8|A0A1X1EHH8_PANCY GntR family transcriptional regulator OS=Pantoea cypripedii OX=55209 GN=HA50_30335 PE=4 SV=1	2	1	1	1	1	1	0	1	1	1	0	3.2	27.864	0	323.31	By MS/MS	By MS/MS	By MS/MS		3.2	3.2	3.2	0	684560	7550.7	26229	15117	0	EQQILPVK
tr|A0A1D7MPT5|A0A1D7MPT5_PAEPO	1	1	1	tr|A0A1D7MPT5|A0A1D7MPT5_PAEPO Multidrug ABC transporter ATP-binding protein OS=Paenibacillus polymyxa OX=1406 GN=AOU00_25370 PE=4 SV=1	1	1	1	1	1	0	0	1	1	0	0	2.4	38.039	0	323.31	By matching	By MS/MS			2.4	2.4	0	0	686560	4508.1	28185	0	0	HIMNVQVR
tr|A0A0A8JGH4|A0A0A8JGH4_BACSX	1	1	1	tr|A0A0A8JGH4|A0A0A8JGH4_BACSX Type I restriction-modification system specificity subunit OS=Bacillus sp. (strain OxB-1) OX=98228 GN=OXB_1069 PE=3 SV=1	1	1	1	1	1	0	0	1	1	0	0	2	45.351	0	323.31	By MS/MS	By MS/MS			2	2	0	0	687010	26740	11427	0	0	YLNKIPGK
tr|A0A2M9H6T6|A0A2M9H6T6_9BIFI	1	1	1	tr|A0A2M9H6T6|A0A2M9H6T6_9BIFI Amidohydrolase 3 domain-containing protein OS=Bifidobacterium primatium OX=2045438 GN=CS006_10265 PE=4 SV=1	1	1	1	1	1	0	0	1	1	0	0	1.9	61.673	0	323.31	By MS/MS	By MS/MS			1.9	1.9	0	0	687540	12409	12146	0	0	IAFVGDEDEAR
tr|A0A1B8WJJ0|A0A1B8WJJ0_9BACI	1	1	1	tr|A0A1B8WJJ0|A0A1B8WJJ0_9BACI UPF0637 protein A7975_02180 OS=Bacillus sp. FJAT-26390 OX=1743142 GN=A7975_02180 PE=3 SV=1	1	1	1	0	1	1	1	0	1	1	1	5.1	24.276	0	323.31		By MS/MS	By matching	By matching	0	5.1	5.1	5.1	690790	0	50998	14642	11115	QDWKDALVRFR
tr|A0A4R5VNB0|A0A4R5VNB0_9BACI;tr|A0A1S2REN0|A0A1S2REN0_9BACI	1;1	1;1	1;1	tr|A0A4R5VNB0|A0A4R5VNB0_9BACI Membrane dipeptidase OS=Bacillus salipaludis OX=2547811 GN=E2K98_17705 PE=4 SV=1;tr|A0A1S2REN0|A0A1S2REN0_9BACI Diguanylate cyclase OS=Bacillus sp. MUM 116 OX=1678002 GN=BIV60_05585 PE=4 SV=1	2	1	1	1	1	0	0	1	1	0	0	2.3	34.845	0	323.31	By MS/MS	By MS/MS			2.3	2.3	0	0	705360	22545	11044	0	0	TLCNHRR
tr|M4KQV8|M4KQV8_BACIU;tr|G4EXB4|G4EXB4_BACIU;tr|D4FVM2|D4FVM2_BACNB;tr|A0A8G0XA56|A0A8G0XA56_BACIU;tr|A0A8F7XGZ3|A0A8F7XGZ3_9BACI;tr|A0A8E0S9C6|A0A8E0S9C6_9BACI;tr|A0A809FMR7|A0A809FMR7_BACIU;tr|A0A6M4JRA5|A0A6M4JRA5_BACSU;tr|A0A6H0H1Y3|A0A6H0H1Y3_BACIU;tr|A0A5F2KN39|A0A5F2KN39_BACIU;tr|A0A5D4N425|A0A5D4N425_BACIU;tr|A0A410WNW3|A0A410WNW3_BACVA;tr|A0A0D1L8V6|A0A0D1L8V6_BACIU;sp|P49851|YKHA_BACSU	1;1;1;1;1;1;1;1;1;1;1;1;1;1	1;1;1;1;1;1;1;1;1;1;1;1;1;1	1;1;1;1;1;1;1;1;1;1;1;1;1;1	tr|M4KQV8|M4KQV8_BACIU HotDog ACOT-type domain-containing protein OS=Bacillus subtilis XF-1 OX=1233100 GN=C663_1341 PE=3 SV=1;tr|G4EXB4|G4EXB4_BACIU Putative acyl-CoA hydrolase OS=Bacillus subtilis subsp. subtilis str. SC-8 OX=1089443 GN=BSSC8_29940 PE=3 S	14	1	1	0	0	1	1	0	0	1	1	7.6	19.27	0	323.31			By MS/MS	By MS/MS	0	0	7.6	7.6	714850	0	0	33994	45434	METPETRFCKESK
tr|A0A095UYY0|A0A095UYY0_9BURK	1	1	1	tr|A0A095UYY0|A0A095UYY0_9BURK Sulfur carrier protein FdhD OS=Achromobacter sp. RTa OX=1532557 GN=fdhD PE=3 SV=1	1	1	1	1	1	0	1	1	1	0	1	4.1	28.24	0	323.31	By matching	By MS/MS		By MS/MS	4.1	4.1	0	4.1	715430	5351	16687	0	32995	AGDGIVAVSSR
tr|A0A1L7CJL6|A0A1L7CJL6_CORFL	1	1	1	tr|A0A1L7CJL6|A0A1L7CJL6_CORFL Membrane protein OS=Corynebacterium flavescens OX=28028 GN=CFLV_01450 PE=4 SV=1	1	1	1	1	1	0	0	1	1	0	0	6	17.851	0	323.31	By MS/MS	By MS/MS			6	6	0	0	716530	101380	18046	0	0	SLDKGSGLFT
tr|A0A1Q8UTT3|A0A1Q8UTT3_ALKPS	1	1	1	tr|A0A1Q8UTT3|A0A1Q8UTT3_ALKPS MarR family transcriptional regulator OS=Alkalihalophilus pseudofirmus OX=79885 GN=BTR23_09360 PE=4 SV=1	1	1	1	1	1	0	0	1	1	0	0	4.5	18.199	0	323.31	By MS/MS	By MS/MS			4.5	4.5	0	0	716710	44160	27511	0	0	LLEHFPK
tr|A0A0D0IPB1|A0A0D0IPB1_9MICO	1	1	1	tr|A0A0D0IPB1|A0A0D0IPB1_9MICO Sugar ABC transporter ATP-binding protein OS=Leucobacter komagatae OX=55969 GN=SD72_15770 PE=3 SV=1	1	1	1	1	1	0	1	1	1	0	1	2.4	41.232	0	323.31	By MS/MS	By MS/MS		By MS/MS	2.4	2.4	0	2.4	718520	13669	15646	0	6610.5	MLEMREQGK
tr|A0A5J5G9L8|A0A5J5G9L8_9BACL;tr|A0A3S0APJ8|A0A3S0APJ8_9BACL;tr|A0A1B8VY27|A0A1B8VY27_9BACI	1;1;1	1;1;1	1;1;1	tr|A0A5J5G9L8|A0A5J5G9L8_9BACL Transglutaminase family protein OS=Paenibacillus spiritus OX=2496557 GN=F4V43_12195 PE=4 SV=1;tr|A0A3S0APJ8|A0A3S0APJ8_9BACL Transglutaminase family protein OS=Paenibacillus whitsoniae OX=2496558 GN=EJQ19_13575 PE=4 SV=1;tr|A	3	1	1	1	1	0	1	1	1	0	1	2.8	33.321	0	323.31	By MS/MS	By MS/MS		By matching	2.8	2.8	0	2.8	721580	25226	24310	0	2004.6	YVKLGHGR
tr|A0A1D7QX50|A0A1D7QX50_9BACI	1	1	1	tr|A0A1D7QX50|A0A1D7QX50_9BACI Uncharacterized protein OS=Salisediminibacterium beveridgei OX=632773 GN=BBEV_2225 PE=4 SV=1	1	1	1	1	1	0	0	1	1	0	0	6.6	12.402	0	323.31	By MS/MS	By MS/MS			6.6	6.6	0	0	725060	58320	45261	0	0	FDKHLWR
tr|A0A1S9YRT5|A0A1S9YRT5_BACCE	1	1	1	tr|A0A1S9YRT5|A0A1S9YRT5_BACCE Uncharacterized protein OS=Bacillus cereus OX=1396 GN=BLX06_16340 PE=4 SV=1	1	1	1	0	1	1	0	0	1	1	0	8.6	10.856	0	323.31		By MS/MS	By matching		0	8.6	8.6	0	736340	0	175200	8883.9	0	DNMKRPPR
tr|X5MGK2|X5MGK2_BARHN;tr|N6UPQ3|N6UPQ3_9HYPH;tr|A0A024LQT1|A0A024LQT1_9HYPH;tr|A0A1S6WSX4|A0A1S6WSX4_9HYPH;tr|A0A1S6XNW6|A0A1S6XNW6_BARSR;tr|A0A1T3BK75|A0A1T3BK75_9HYPH;tr|J0QYE9|J0QYE9_9HYPH;tr|A0A840NZN7|A0A840NZN7_9HYPH;tr|J0PYH7|J0PYH7_9HYPH;tr|J0RB39|J0RB39_BARTA;tr|J0RM53|J0RM53_BAREL;tr|J1J240|J1J240_9HYPH;tr|J1JSW5|J1JSW5_BARVI;tr|J1JQT4|J1JQT4_9HYPH;tr|E6YY67|E6YY67_BARSR;tr|N6ULS9|N6UL…	1;1;1;1;1;1;1;1;1;1;1;1;1;1;1;1;1;1;1;1;1;1;1;1;1;1;1;1;1;1;1;1;1	1;1;1;1;1;1;1;1;1;1;1;1;1;1;1;1;1;1;1;1;1;1;1;1;1;1;1;1;1;1;1;1;1	1;1;1;1;1;1;1;1;1;1;1;1;1;1;1;1;1;1;1;1;1;1;1;1;1;1;1;1;1;1;1;1;1	tr|X5MGK2|X5MGK2_BARHN UPF0301 protein BM1374165_00424 OS=Bartonella henselae OX=38323 GN=BM1374165_00424 PE=3 SV=1;tr|N6UPQ3|N6UPQ3_9HYPH UPF0301 protein BBbe_03830 OS=Bartonella bovis 91-4 OX=1094491 GN=BBbe_03830 PE=3 SV=1;tr|A0A024LQT1|A0A024LQT1_9HYPH	33	1	1	0	0	0	1	0	0	0	1	4.6	21.268	0	323.31				By MS/MS	0	0	0	4.6	739080	0	0	0	82120	YGGPVDPSR
tr|A0A261GCD2|A0A261GCD2_9BIFI	1	1	1	tr|A0A261GCD2|A0A261GCD2_9BIFI Transfer complex protein OS=Bifidobacterium aquikefiri OX=1653207 GN=BAQU_0116 PE=4 SV=1	1	1	1	0	1	0	1	0	1	0	1	0.9	86.747	0	323.31		By matching		By MS/MS	0	0.9	0	0.9	742490	0	1520.7	0	18019	TAYNRKR
tr|A0A2R3JWU4|A0A2R3JWU4_9LACO	1	1	1	tr|A0A2R3JWU4|A0A2R3JWU4_9LACO L-ascorbate 6-phosphate lactonase OS=Lactobacillus sp. CBA3606 OX=2099789 GN=C5Z26_07960 PE=4 SV=1	1	1	1	1	1	0	1	1	1	0	1	2.8	40.471	0	323.31	By MS/MS	By MS/MS		By MS/MS	2.8	2.8	0	2.8	744780	18771	12631	0	7797.3	PEKNISNVTR
tr|A0A5F0MNW2|A0A5F0MNW2_CARDV;tr|A0A5F0MH11|A0A5F0MH11_CARDV;tr|A0A4R9CJ24|A0A4R9CJ24_CARDV;tr|A0A2R7ZUR6|A0A2R7ZUR6_CARDV	1;1;1;1	1;1;1;1	1;1;1;1	tr|A0A5F0MNW2|A0A5F0MNW2_CARDV Sugar ABC transporter substrate-binding protein OS=Carnobacterium divergens OX=2748 GN=CKN67_02895 PE=4 SV=1;tr|A0A5F0MH11|A0A5F0MH11_CARDV Sugar ABC transporter substrate-binding protein OS=Carnobacterium divergens OX=2748 G	4	1	1	1	1	1	0	1	1	1	0	2.2	54.667	0	323.31	By MS/MS	By MS/MS	By matching		2.2	2.2	2.2	0	745750	12437	10679	3517.6	0	SITDEQIEKRK
tr|A0A2N5J295|A0A2N5J295_9BIFI;tr|A0A2D3D735|A0A2D3D735_9BIFI;tr|A0A087AFL3|A0A087AFL3_9BIFI	1;1;1	1;1;1	1;1;1	tr|A0A2N5J295|A0A2N5J295_9BIFI Transcriptional regulator OS=Bifidobacterium anseris OX=2020963 GN=CGZ88_0480 PE=4 SV=1;tr|A0A2D3D735|A0A2D3D735_9BIFI HTH cro/C1-type domain-containing protein OS=Bifidobacterium choerinum OX=35760 GN=BcFMB_06725 PE=4 SV=1;t	3	1	1	1	1	1	1	1	1	1	1	2.4	31.307	0	323.31	By MS/MS	By MS/MS	By MS/MS	By MS/MS	2.4	2.4	2.4	2.4	756740	16614	18004	9003.4	10432	LDVVVNR
tr|A0A2B3UJ94|A0A2B3UJ94_BACCE;tr|A0A150BCT6|A0A150BCT6_BACCE	1;1	1;1	1;1	tr|A0A2B3UJ94|A0A2B3UJ94_BACCE N-acetyl-gamma-glutamyl-phosphate reductase OS=Bacillus cereus OX=1396 GN=argC PE=3 SV=1;tr|A0A150BCT6|A0A150BCT6_BACCE N-acetyl-gamma-glutamyl-phosphate reductase OS=Bacillus cereus OX=1396 GN=argC PE=3 SV=1	2	1	1	1	1	1	1	1	1	1	1	2.9	38.584	0	323.31	By MS/MS	By MS/MS	By MS/MS	By MS/MS	2.9	2.9	2.9	2.9	761450	17881	8049.9	7484.3	6661.8	REMEVEQLQK
tr|A0A1T4XW39|A0A1T4XW39_9MICO	1	1	1	tr|A0A1T4XW39|A0A1T4XW39_9MICO Glycosyl transferase family 2 OS=Agreia bicolorata OX=110935 GN=SAMN06295879_1790 PE=4 SV=1	1	1	1	1	1	1	0	1	1	1	0	3.8	27.344	0	323.31	By MS/MS	By MS/MS	By MS/MS		3.8	3.8	3.8	0	762670	33716	19215	23336	0	RPLRPGYNR
tr|A0A086P8N7|A0A086P8N7_SPHHM	1	1	1	tr|A0A086P8N7|A0A086P8N7_SPHHM Acetyltransferase component of pyruvate dehydrogenase complex OS=Sphingobium herbicidovorans (strain ATCC 700291 / DSM 11019 / NBRC 16415 / MH) OX=1219045 GN=BV98_002564 PE=3 SV=1	1	1	1	1	1	0	0	1	1	0	0	3	44.316	0	323.31	By matching	By MS/MS			3	3	0	0	773680	8545.5	26622	0	0	AAATPKADPVPAK
tr|A0A1J9U0B4|A0A1J9U0B4_9BACI	1	1	1	tr|A0A1J9U0B4|A0A1J9U0B4_9BACI Uncharacterized protein OS=Bacillus albus OX=2026189 GN=BAU25_19655 PE=4 SV=1	1	1	1	0	0	1	1	0	0	1	1	8.9	11.033	0	323.31			By MS/MS	By MS/MS	0	0	8.9	8.9	778800	0	0	83019	46780	RRHSNLYK
tr|A0A2H4IBC6|A0A2H4IBC6_9CAUD	1	1	1	tr|A0A2H4IBC6|A0A2H4IBC6_9CAUD J domain-containing protein OS=Erwinia phage vB_EamM_Y3 OX=1983553 GN=Y3_160 PE=4 SV=1	1	1	1	1	1	0	0	1	1	0	0	4.3	32.29	0	323.31	By MS/MS	By MS/MS			4.3	4.3	0	0	782060	27653	32505	0	0	YGESVADEQYRK
tr|A0A2X1JHP4|A0A2X1JHP4_ECOLX;sp|P36678|GSPM_ECOLI;tr|A0A8E2SA06|A0A8E2SA06_ECOLX;tr|A0A8S0FJH0|A0A8S0FJH0_ECOLX;tr|A0A8E0IX65|A0A8E0IX65_ECOLX;tr|A0A826L938|A0A826L938_ECOLX;tr|A0A826R8C4|A0A826R8C4_ECOLX;tr|A0A7U9ARI3|A0A7U9ARI3_ECOLX;tr|A0A8F9HBS4|A0A8F9HBS4_9ESCH;tr|V0VQJ1|V0VQJ1_ECOLX;tr|A0A8F9I4Q9|A0A8F9I4Q9_ECOLX;tr|A0A8H8ZUY4|A0A8H8ZUY4_ECOLX;tr|B7MCU9|B7MCU9_ECO45;tr|E3PLE2|E3PLE2_ECOH1…	1;1;1;1;1;1;1;1;1;1;1;1;1;1;1;1;1;1;1;1;1;1;1;1;1;1;1;1;1;1;1;1;1;1;1;1;1;1;1;1;1;1;1;1;1;1;1;1;1;1;1;1;1;1;1;1;1;1;1;1;1;1;1;1;1;1;1;1;1;1	1;1;1;1;1;1;1;1;1;1;1;1;1;1;1;1;1;1;1;1;1;1;1;1;1;1;1;1;1;1;1;1;1;1;1;1;1;1;1;1;1;1;1;1;1;1;1;1;1;1;1;1;1;1;1;1;1;1;1;1;1;1;1;1;1;1;1;1;1;1	1;1;1;1;1;1;1;1;1;1;1;1;1;1;1;1;1;1;1;1;1;1;1;1;1;1;1;1;1;1;1;1;1;1;1;1;1;1;1;1;1;1;1;1;1;1;1;1;1;1;1;1;1;1;1;1;1;1;1;1;1;1;1;1;1;1;1;1;1;1	tr|A0A2X1JHP4|A0A2X1JHP4_ECOLX General secretion pathway protein M OS=Escherichia coli OX=562 GN=NCTC11126_02733 PE=4 SV=1;sp|P36678|GSPM_ECOLI Putative type II secretion system protein M OS=Escherichia coli (strain K12) OX=83333 GN=gspM PE=2 SV=2;tr|A0A8E	70	1	1	1	1	0	0	1	1	0	0	12.5	7.973	0	323.31	By MS/MS	By MS/MS			12.5	12.5	0	0	782270	114200	81371	0	0	NILLEEAKR
tr|A0A1R0FC88|A0A1R0FC88_9HYPH	1	1	1	tr|A0A1R0FC88|A0A1R0FC88_9HYPH 50S ribosomal protein L20 OS=Bartonella apis OX=1686310 GN=rplT PE=3 SV=1	1	1	1	1	0	1	1	1	0	1	1	8.3	15.084	0	323.31	By MS/MS		By matching	By MS/MS	8.3	0	8.3	8.3	785620	25875	0	4364.3	81993	TTPNAFEGAVK
tr|A0A243GU40|A0A243GU40_BACTF	1	1	1	tr|A0A243GU40|A0A243GU40_BACTF GNAT family N-acetyltransferase OS=Bacillus thuringiensis subsp. finitimus OX=29337 GN=BK772_04335 PE=4 SV=1	1	1	1	0	0	0	1	0	0	0	1	4.1	19.602	0	323.31				By MS/MS	0	0	0	4.1	790970	0	0	0	71907	LNEDLLR
tr|A0A090ZCB3|A0A090ZCB3_PAEMA	1	1	1	tr|A0A090ZCB3|A0A090ZCB3_PAEMA Type II/IV secretion system family protein OS=Paenibacillus macerans OX=44252 GN=DJ90_1707 PE=3 SV=1	1	1	1	0	1	1	0	0	1	1	0	1.6	71.869	0	323.31		By MS/MS	By MS/MS		0	1.6	1.6	0	794880	0	1141.7	20938	0	DADGHRYIER
tr|A0A1B9AR05|A0A1B9AR05_9BACI	1	1	1	tr|A0A1B9AR05|A0A1B9AR05_9BACI Peptide ABC transporter permease OS=Bacillus sp. FJAT-27986 OX=1743146 GN=A8L44_08080 PE=3 SV=1	1	1	1	1	1	0	0	1	1	0	0	1.4	55.057	0	323.31	By MS/MS	By MS/MS			1.4	1.4	0	0	802560	20550	24037	0	0	MLKKFYK
tr|A0A1V2ZHH0|A0A1V2ZHH0_9MICO;tr|A0A4V3IQN8|A0A4V3IQN8_9MICO	1;1	1;1	1;1	tr|A0A1V2ZHH0|A0A1V2ZHH0_9MICO Alkaline shock response membrane anchor protein AmaP OS=Rathayibacter sp. VKM Ac-2630 OX=1938617 GN=B0T42_00980 PE=4 SV=1;tr|A0A4V3IQN8|A0A4V3IQN8_9MICO Alkaline shock response membrane anchor protein AmaP OS=Cryobacterium sp	2	1	1	1	1	1	0	1	1	1	0	5	21.249	0	323.31	By MS/MS	By MS/MS	By matching		5	5	5	0	809650	33711	84822	16409	0	MTTTNRALNR
tr|A0A2U8EE22|A0A2U8EE22_9BACI;tr|A0A267TRL5|A0A267TRL5_9BACI;tr|A0A0D0G723|A0A0D0G723_9BACI;tr|A0A0D0FIM3|A0A0D0FIM3_9BACI	1;1;1;1	1;1;1;1	1;1;1;1	tr|A0A2U8EE22|A0A2U8EE22_9BACI Malate dehydrogenase OS=Caldibacillus thermoamylovorans OX=35841 GN=mdh PE=3 SV=1;tr|A0A267TRL5|A0A267TRL5_9BACI Malate dehydrogenase OS=Caldibacillus hisashii OX=996558 GN=mdh PE=3 SV=1;tr|A0A0D0G723|A0A0D0G723_9BACI Malate	4	1	1	1	1	0	0	1	1	0	0	2.3	33.441	0	323.31	By matching	By MS/MS			2.3	2.3	0	0	813220	45085	17470	0	0	NVLGVLV
tr|A0A829T1L2|A0A829T1L2_9VIBR;tr|S5IRV7|S5IRV7_VIBPH;tr|Q87JZ6|Q87JZ6_VIBPA;tr|A0A8I2AU72|A0A8I2AU72_VIBPH;tr|A0A8H9N6X4|A0A8H9N6X4_VIBPH;tr|A0A7Z2MWU5|A0A7Z2MWU5_VIBPH;tr|A0A7Y3Q9H5|A0A7Y3Q9H5_9VIBR;tr|A0A7Y0X6Q2|A0A7Y0X6Q2_VIBPH;tr|A0A7Y0SDH3|A0A7Y0SDH3_VIBPH;tr|A0A7H5D1Z4|A0A7H5D1Z4_VIBPH;tr|A0A6F8VQG1|A0A6F8VQG1_VIBAL;tr|A0A2S1MHH1|A0A2S1MHH1_VIBPH;tr|A0A2L2KAR9|A0A2L2KAR9_9VIBR;tr|A0A249VX9…	1;1;1;1;1;1;1;1;1;1;1;1;1;1;1;1	1;1;1;1;1;1;1;1;1;1;1;1;1;1;1;1	1;1;1;1;1;1;1;1;1;1;1;1;1;1;1;1	tr|A0A829T1L2|A0A829T1L2_9VIBR Putative isomerase OS=Vibrio sp. JCM 18905 OX=1298600 GN=JCM18905_40 PE=4 SV=1;tr|S5IRV7|S5IRV7_VIBPH Glycosyl hydrolase OS=Vibrio parahaemolyticus O1:Kuk str. FDA_R31 OX=1338034 GN=M634_18590 PE=4 SV=1;tr|Q87JZ6|Q87JZ6_VIBPA	16	1	1	0	1	0	0	0	1	0	0	0.9	100.45	0	323.31		By MS/MS			0	0.9	0	0	834090	0	20344	0	0	FIDEMYPK
tr|A0A2N0X8J6|A0A2N0X8J6_9CORY	1	1	1	tr|A0A2N0X8J6|A0A2N0X8J6_9CORY Addiction module protein OS=Corynebacterium mastitidis OX=161890 GN=CXB45_04175 PE=4 SV=1	1	1	1	1	1	0	0	1	1	0	0	2.2	40.64	0	323.31	By matching	By MS/MS			2.2	2.2	0	0	837820	15153	37211	0	0	AALAALTA
tr|A0A168DVF0|A0A168DVF0_PAEMC	1	1	1	tr|A0A168DVF0|A0A168DVF0_PAEMC Uncharacterized protein OS=Paenibacillus macquariensis OX=1468 GN=PMSM_11850 PE=4 SV=1	1	1	1	0	1	1	0	0	1	1	0	3.3	38.952	0	323.31		By MS/MS	By matching		0	3.3	3.3	0	843810	0	49229	3509.2	0	DLDFKQLWNER
tr|A0A7C9HHR6|A0A7C9HHR6_9MICO;tr|A0A6L5R0I8|A0A6L5R0I8_9MICO;tr|A0A4Q2JTL7|A0A4Q2JTL7_9MICO;tr|A0A1H1X9J6|A0A1H1X9J6_9MICO	1;1;1;1	1;1;1;1	1;1;1;1	tr|A0A7C9HHR6|A0A7C9HHR6_9MICO Alkaline phosphatase family protein OS=Agromyces luteolus OX=88373 GN=GLX25_09140 PE=4 SV=1;tr|A0A6L5R0I8|A0A6L5R0I8_9MICO Alkaline phosphatase family protein OS=Agromyces kandeliae OX=2666141 GN=GJR97_06695 PE=4 SV=1;tr|A0A4	4	1	1	0	0	0	1	0	0	0	1	1.3	63.008	0	323.31				By MS/MS	0	0	0	1.3	844290	0	0	0	32473	LAYGSCR
tr|A0A6N0X3I9|A0A6N0X3I9_9SPHN;tr|A0A1M3DD61|A0A1M3DD61_9SPHN	1;1	1;1	1;1	tr|A0A6N0X3I9|A0A6N0X3I9_9SPHN Glyoxalase OS=Sphingomonas sp. CL5.1 OX=2653203 GN=F9288_06480 PE=4 SV=1;tr|A0A1M3DD61|A0A1M3DD61_9SPHN Glyoxalase OS=Sphingomonas sp. 67-36 OX=1895849 GN=BGO24_15785 PE=4 SV=1	2	1	1	1	1	1	0	1	1	1	0	2.3	39.063	0	323.31	By MS/MS	By MS/MS	By MS/MS		2.3	2.3	2.3	0	856200	10139	7117	54094	0	WVVRARPR
tr|A0A5E4RH20|A0A5E4RH20_9BURK;tr|A0A5E5AWI4|A0A5E5AWI4_9BURK;tr|A0A5E4ZYE6|A0A5E4ZYE6_9BURK;tr|A0A0U2Y473|A0A0U2Y473_9BURK;tr|A0A0E3YES4|A0A0E3YES4_9BURK	1;1;1;1;1	1;1;1;1;1	1;1;1;1;1	tr|A0A5E4RH20|A0A5E4RH20_9BURK Toxin HipA OS=Pandoraea commovens OX=2508289 GN=PCO31010_00116 PE=3 SV=1;tr|A0A5E5AWI4|A0A5E5AWI4_9BURK Toxin HipA OS=Pandoraea sputorum OX=93222 GN=PSP31121_01101 PE=3 SV=1;tr|A0A5E4ZYE6|A0A5E4ZYE6_9BURK Toxin HipA OS=Pandor	5	1	1	1	1	0	0	1	1	0	0	2.3	48.43	0	323.31	By matching	By MS/MS			2.3	2.3	0	0	857070	3997.3	31714	0	0	ALSIWANNQR
tr|A0A1H8HUN1|A0A1H8HUN1_9SPHN	1	1	1	tr|A0A1H8HUN1|A0A1H8HUN1_9SPHN Capsular exopolysaccharide family OS=Sphingomonas gellani OX=1166340 GN=SAMN05192583_3111 PE=4 SV=1	1	1	1	1	1	1	0	1	1	1	0	1	74.472	0	323.31	By MS/MS	By MS/MS	By matching		1	1	1	0	858390	11724	13896	1204.3	0	LGYPDQR
tr|A0A556QHD2|A0A556QHD2_9CORY;tr|A0A269PEP1|A0A269PEP1_9CORY	1;1	1;1	1;1	tr|A0A556QHD2|A0A556QHD2_9CORY DNA repair protein RecN OS=Corynebacterium godavarianum OX=2054421 GN=recN PE=3 SV=1;tr|A0A269PEP1|A0A269PEP1_9CORY DNA repair protein RecN OS=Corynebacterium hadale OX=2026255 GN=recN PE=3 SV=1	2	1	1	0	1	0	0	0	1	0	0	2.6	60.854	0	323.31		By MS/MS			0	2.6	0	0	861190	0	37443	0	0	LERIDTSDEAIEQLR
tr|B9ITZ3|B9ITZ3_BACCQ;tr|C2MHL5|C2MHL5_BACCE;tr|A0A5M9GZW2|A0A5M9GZW2_9BACI;tr|A0A4Y8T398|A0A4Y8T398_BACTU;tr|J8GBK2|J8GBK2_BACCS;tr|D8H5K3|D8H5K3_BACAI;tr|C3GFN0|C3GFN0_BACTU;tr|C3FZS5|C3FZS5_BACTU;tr|C2VQH1|C2VQH1_BACCE;tr|C2S0I8|C2S0I8_BACCE;tr|C2NEG7|C2NEG7_BACCE;tr|B7I0A5|B7I0A5_BACC7;tr|A0A2K9A5N9|A0A2K9A5N9_9BACI;tr|Q6HLY9|Q6HLY9_BACHK;tr|A0RB22|A0RB22_BACAH;tr|A0A7X2AJN2|A0A7X2AJN2_BACTU…	1;1;1;1;1;1;1;1;1;1;1;1;1;1;1;1;1;1;1;1;1;1;1;1;1;1;1;1;1;1;1;1;1;1;1;1;1;1;1;1;1;1;1;1;1;1	1;1;1;1;1;1;1;1;1;1;1;1;1;1;1;1;1;1;1;1;1;1;1;1;1;1;1;1;1;1;1;1;1;1;1;1;1;1;1;1;1;1;1;1;1;1	1;1;1;1;1;1;1;1;1;1;1;1;1;1;1;1;1;1;1;1;1;1;1;1;1;1;1;1;1;1;1;1;1;1;1;1;1;1;1;1;1;1;1;1;1;1	tr|B9ITZ3|B9ITZ3_BACCQ Possible competence protein OS=Bacillus cereus (strain Q1) OX=361100 GN=coiA PE=4 SV=1;tr|C2MHL5|C2MHL5_BACCE Competence protein OS=Bacillus cereus m1293 OX=526973 GN=bcere0001_10620 PE=4 SV=1;tr|A0A5M9GZW2|A0A5M9GZW2_9BACI Competenc	46	1	1	1	1	1	0	1	1	1	0	1.8	45.893	0	323.31	By MS/MS	By MS/MS	By MS/MS		1.8	1.8	1.8	0	862310	21041	21474	19078	0	YVCSYIK
tr|A0A177J691|A0A177J691_SPHYA	1	1	1	tr|A0A177J691|A0A177J691_SPHYA Transposase OS=Sphingobium yanoikuyae OX=13690 GN=AX777_25480 PE=4 SV=1	1	1	1	0	1	1	1	0	1	1	1	1.6	55.577	0	323.31		By MS/MS	By MS/MS	By matching	0	1.6	1.6	1.6	863530	0	27809	12480	2887	DTISKMCR
tr|A0A2A5LF26|A0A2A5LF26_PAELA;tr|A0A328W3W5|A0A328W3W5_PAELA;tr|A0A385TFA7|A0A385TFA7_PAELA	1;1;1	1;1;1	1;1;1	tr|A0A2A5LF26|A0A2A5LF26_PAELA YhgE/Pip domain-containing protein OS=Paenibacillus lautus OX=1401 GN=CPZ30_24620 PE=4 SV=1;tr|A0A328W3W5|A0A328W3W5_PAELA YhgE/Pip domain-containing protein OS=Paenibacillus lautus OX=1401 GN=DP091_26105 PE=4 SV=1;tr|A0A385T	3	1	1	1	1	0	0	1	1	0	0	1.5	78.244	0	323.31	By MS/MS	By MS/MS			1.5	1.5	0	0	877870	9275.9	17326	0	0	GKDFNWQFVNR
tr|A0A4U2ZUL9|A0A4U2ZUL9_BACMY;tr|A0A6L5LRJ5|A0A6L5LRJ5_BACTU;tr|A0A1Q4LG25|A0A1Q4LG25_BACCE;tr|J9BWS2|J9BWS2_BACCE;tr|J8EXB6|J8EXB6_BACCE;tr|J8CCP2|J8CCP2_BACCE;tr|J8BMC1|J8BMC1_BACCE;tr|G2TQE4|G2TQE4_WEICA;tr|J9CQV2|J9CQV2_BACCE;tr|A0A6B3VVU0|A0A6B3VVU0_9BACI;tr|A0A2S9XEM6|A0A2S9XEM6_9BACI;tr|J8FQB4|J8FQB4_BACCE;tr|A0A243ARI7|A0A243ARI7_BACTU;tr|A0A243AJZ5|A0A243AJZ5_BACTU;tr|A0A1W6AF41|A0A1W6A…	1;1;1;1;1;1;1;1;1;1;1;1;1;1;1;1;1;1;1;1;1	1;1;1;1;1;1;1;1;1;1;1;1;1;1;1;1;1;1;1;1;1	1;1;1;1;1;1;1;1;1;1;1;1;1;1;1;1;1;1;1;1;1	tr|A0A4U2ZUL9|A0A4U2ZUL9_BACMY Group II intron reverse transcriptase/maturase (Fragment) OS=Bacillus mycoides OX=1405 GN=ltrA PE=4 SV=1;tr|A0A6L5LRJ5|A0A6L5LRJ5_BACTU Group II intron reverse transcriptase/maturase OS=Bacillus thuringiensis OX=1428 GN=ltrA	21	1	1	1	1	0	0	1	1	0	0	2.9	28.618	0	323.31	By MS/MS	By MS/MS			2.9	2.9	0	0	878440	23789	49414	0	0	VVQMATK
tr|A0A5F0MCL2|A0A5F0MCL2_CARDV;tr|A0A5E9H519|A0A5E9H519_CARDV;tr|A0A4R9CHC3|A0A4R9CHC3_CARDV;tr|A0A2R8A0T5|A0A2R8A0T5_CARDV	1;1;1;1	1;1;1;1	1;1;1;1	tr|A0A5F0MCL2|A0A5F0MCL2_CARDV UvrABC system protein B OS=Carnobacterium divergens OX=2748 GN=uvrB PE=3 SV=1;tr|A0A5E9H519|A0A5E9H519_CARDV UvrABC system protein B OS=Carnobacterium divergens OX=2748 GN=uvrB PE=3 SV=1;tr|A0A4R9CHC3|A0A4R9CHC3_CARDV UvrABC	4	1	1	1	1	0	0	1	1	0	0	1.5	75.687	0	323.31	By MS/MS	By MS/MS			1.5	1.5	0	0	879580	14078	9068.7	0	0	EIRDLISITK
tr|A0A2A8VDC0|A0A2A8VDC0_9BACI	1	1	1	tr|A0A2A8VDC0|A0A2A8VDC0_9BACI Serine/threonine protein kinase OS=Bacillus sp. AFS015802 OX=2033486 GN=CN378_06035 PE=4 SV=1	1	1	1	1	1	0	0	1	1	0	0	1.8	58.012	0	323.31	By MS/MS	By MS/MS			1.8	1.8	0	0	881210	26264	8985	0	0	ILYIVAYQK
tr|A0A269PCE4|A0A269PCE4_9CORY	1	1	1	tr|A0A269PCE4|A0A269PCE4_9CORY Ribonucleoside hydrolase OS=Corynebacterium hadale OX=2026255 GN=rihB PE=4 SV=1	1	1	1	0	1	0	1	0	1	0	1	2.2	33.218	0	323.31		By MS/MS		By MS/MS	0	2.2	0	2.2	882900	0	33514	0	76848	TDVPVFR
tr|A0A5B8PUX6|A0A5B8PUX6_BACCE;tr|A0A855DFG8|A0A855DFG8_BACTU;tr|A0A1Q9I8T2|A0A1Q9I8T2_BACCE	1;1;1	1;1;1	1;1;1	tr|A0A5B8PUX6|A0A5B8PUX6_BACCE RNA-dependent DNA polymerase (Fragment) OS=Bacillus cereus OX=1396 GN=D0437_32755 PE=4 SV=1;tr|A0A855DFG8|A0A855DFG8_BACTU RNA-dependent DNA polymerase OS=Bacillus thuringiensis OX=1428 GN=CN899_29245 PE=4 SV=1;tr|A0A1Q9I8T2|	3	1	1	1	1	0	0	1	1	0	0	2.7	60.577	0	323.31	By MS/MS	By MS/MS			2.7	2.7	0	0	892800	20198	18619	0	0	NMPWGITDDPEFIR
tr|A0A0A6D4I0|A0A0A6D4I0_9SPHN;tr|A0A4R2SU93|A0A4R2SU93_9SPHN;tr|A0A8I0IM44|A0A8I0IM44_9SPHN;tr|A0A0Q4HXC3|A0A0Q4HXC3_9SPHN;tr|A0A654DP58|A0A654DP58_9SPHN;tr|A0A2T4YTR7|A0A2T4YTR7_9SPHN;tr|A0A7W5S8V0|A0A7W5S8V0_9SPHN;tr|A0A6J4BWB0|A0A6J4BWB0_9SPHN;tr|A0A4R2TUI7|A0A4R2TUI7_9SPHN;tr|A0A4R2T6M0|A0A4R2T6M0_9SPHN;tr|A0A4R2RTJ2|A0A4R2RTJ2_9SPHN;tr|A0A0Q4L321|A0A0Q4L321_9SPHN;tr|A0A4R1U4X9|A0A4R1U4X9_9S…	1;1;1;1;1;1;1;1;1;1;1;1;1;1;1;1;1;1;1;1;1	1;1;1;1;1;1;1;1;1;1;1;1;1;1;1;1;1;1;1;1;1	1;1;1;1;1;1;1;1;1;1;1;1;1;1;1;1;1;1;1;1;1	tr|A0A0A6D4I0|A0A0A6D4I0_9SPHN DUF4230 domain-containing protein OS=Sphingomonas sp. Ant20 OX=104605 GN=NI18_00915 PE=4 SV=1;tr|A0A4R2SU93|A0A4R2SU93_9SPHN Uncharacterized protein DUF4230 OS=Sphingomonas sp. PP-CE-1A-559 OX=2135657 GN=C8J42_10286 PE=4 SV=1	21	1	1	0	0	0	1	0	0	0	1	4	24.39	0	323.31				By MS/MS	0	0	0	4	895590	0	0	0	59706	SLQDVLGNR
tr|A0A846SXD8|A0A846SXD8_9CORY;tr|A0A7W2EC14|A0A7W2EC14_9CORY;tr|A0A433G8I2|A0A433G8I2_9CORY;tr|A0A2I1W9D3|A0A2I1W9D3_9CORY;tr|A0A1S1ED49|A0A1S1ED49_9CORY;tr|A0A1S1BID8|A0A1S1BID8_9CORY;tr|A0A1H4K4K1|A0A1H4K4K1_9CORY;tr|A0A1F1UVI0|A0A1F1UVI0_9CORY;tr|A0A7V8USJ0|A0A7V8USJ0_9CORY	1;1;1;1;1;1;1;1;1	1;1;1;1;1;1;1;1;1	1;1;1;1;1;1;1;1;1	tr|A0A846SXD8|A0A846SXD8_9CORY ATP-binding protein OS=Corynebacterium coyleae OX=53374 GN=HC138_07310 PE=4 SV=1;tr|A0A7W2EC14|A0A7W2EC14_9CORY AAA family ATPase OS=Corynebacterium haemomassiliense OX=2754726 GN=H0193_08320 PE=4 SV=1;tr|A0A433G8I2|A0A433G8I	9	1	1	0	1	1	1	0	1	1	1	0.7	122.43	0	323.31		By MS/MS	By MS/MS	By MS/MS	0	0.7	0.7	0.7	899390	0	5737.8	6709.8	2058.7	TAIERYHR
tr|A0A0M7H1U9|A0A0M7H1U9_ACHAE;tr|A0A2N8KDN0|A0A2N8KDN0_9BURK;tr|A0A424W4X9|A0A424W4X9_ALCXX;tr|A0A095V1H3|A0A095V1H3_9BURK	1;1;1;1	1;1;1;1	1;1;1;1	tr|A0A0M7H1U9|A0A0M7H1U9_ACHAE ATP-dependent Clp protease proteolytic subunit OS=Achromobacter aegrifaciens OX=1287736 GN=clpP_2 PE=3 SV=1;tr|A0A2N8KDN0|A0A2N8KDN0_9BURK ATP-dependent Clp protease proteolytic subunit OS=Achromobacter pulmonis OX=1389932 GN	4	1	1	1	1	0	0	1	1	0	0	2.2	38.153	0	323.31	By MS/MS	By MS/MS			2.2	2.2	0	0	905360	54941	20506	0	0	KSGLDSDK
tr|A0A7X9GF70|A0A7X9GF70_9BIFI;tr|A0A921IXL1|A0A921IXL1_9BIFI;tr|A0A7V8HPG3|A0A7V8HPG3_9BIFI;tr|A0A4P6DTM7|A0A4P6DTM7_9BIFI;tr|A0A087D0B1|A0A087D0B1_9BIFI;tr|A0A087APE0|A0A087APE0_9BIFI	1;1;1;1;1;1	1;1;1;1;1;1	1;1;1;1;1;1	tr|A0A7X9GF70|A0A7X9GF70_9BIFI HdeD family acid-resistance protein OS=Bifidobacterium sp OX=41200 GN=GX953_01305 PE=4 SV=1;tr|A0A921IXL1|A0A921IXL1_9BIFI HdeD family acid-resistance protein OS=Bifidobacterium pullorum subsp. gallinarum OX=78344 GN=K8U73_05	6	1	1	0	1	0	0	0	1	0	0	4	28.459	0	323.31		By MS/MS			0	4	0	0	918870	0	306290	0	0	LFEQMLPQQAK
tr|A0A2I0FMH5|A0A2I0FMH5_9BACL;tr|A0A1C7DJ11|A0A1C7DJ11_9BACL;tr|A0A0B4RBF2|A0A0B4RBF2_9BACL;tr|A0A098EN26|A0A098EN26_9BACL;tr|E7RJV4|E7RJV4_9BACL;tr|A0A5B0CU02|A0A5B0CU02_9BACL;tr|A0A1C7EIN0|A0A1C7EIN0_9BACL;tr|A0A1C7DMD0|A0A1C7DMD0_9BACL	1;1;1;1;1;1;1;1	1;1;1;1;1;1;1;1	1;1;1;1;1;1;1;1	tr|A0A2I0FMH5|A0A2I0FMH5_9BACL DNA polymerase I OS=Planomicrobium sp. MB-3u-38 OX=2058318 GN=polA PE=3 SV=1;tr|A0A1C7DJ11|A0A1C7DJ11_9BACL DNA polymerase I OS=Planococcus antarcticus DSM 14505 OX=1185653 GN=polA PE=3 SV=1;tr|A0A0B4RBF2|A0A0B4RBF2_9BACL DNA	8	1	1	1	1	0	1	1	1	0	1	0.8	97.931	0	323.31	By MS/MS	By MS/MS		By matching	0.8	0.8	0	0.8	920430	10649	7076.8	0	1059	YTVEHIK
tr|A0A8F6TR71|A0A8F6TR71_9SPHN;tr|A0A7W7ENE4|A0A7W7ENE4_9SPHN;tr|A0A1R1Z3G0|A0A1R1Z3G0_9SPHN;tr|A0A1P8PRM5|A0A1P8PRM5_9SPHN;tr|A0A147IW57|A0A147IW57_9SPHN;tr|A0A0Q4USP3|A0A0Q4USP3_9SPHN;tr|A0A0A1WBX9|A0A0A1WBX9_9SPHN	1;1;1;1;1;1;1	1;1;1;1;1;1;1	1;1;1;1;1;1;1	tr|A0A8F6TR71|A0A8F6TR71_9SPHN M28 family peptidase OS=Sphingomonas sanguinis OX=33051 GN=KV697_09700 PE=4 SV=1;tr|A0A7W7ENE4|A0A7W7ENE4_9SPHN Zn-dependent M28 family amino/carboxypeptidase OS=Sphingomonas yabuuchiae OX=172044 GN=GGQ89_000186 PE=4 SV=1;tr|	7	1	1	0	1	0	0	0	1	0	0	1.5	58.758	0	323.31		By MS/MS			0	1.5	0	0	934670	0	32230	0	0	DQSRKNVQ
tr|A0A0A8FAD4|A0A0A8FAD4_9GAMM	1	1	1	tr|A0A0A8FAD4|A0A0A8FAD4_9GAMM Thioester reductase OS=Dickeya zeae EC1 OX=1427366 GN=W909_06740 PE=4 SV=1	1	1	1	1	0	1	1	1	0	1	1	0.2	465.48	0	323.31	By MS/MS		By MS/MS	By MS/MS	0.2	0	0.2	0.2	943020	3736.2	0	660.86	1388.4	QQVLEADR
tr|A0A1I6PLK7|A0A1I6PLK7_9BACI	1	1	1	tr|A0A1I6PLK7|A0A1I6PLK7_9BACI histidine kinase OS=Bacillus sp. 103mf OX=1761751 GN=SAMN04488145_101340 PE=4 SV=1	1	1	1	1	1	0	1	1	1	0	1	3	69.623	0	323.31	By matching	By matching		By MS/MS	3	3	0	3	946990	5010.5	2661.1	0	19385	GAHIEEEQIDKIWERFYR
tr|A0A1V8Q8M1|A0A1V8Q8M1_BIFAD;tr|A0A7J5MW07|A0A7J5MW07_BIFAD;tr|A1A2S8|A1A2S8_BIFAA;tr|A0A412K8F6|A0A412K8F6_BIFAD;tr|A0A1X2ZZP4|A0A1X2ZZP4_BIFAD	1;1;1;1;1	1;1;1;1;1	1;1;1;1;1	tr|A0A1V8Q8M1|A0A1V8Q8M1_BIFAD Helicase OS=Bifidobacterium adolescentis OX=1680 GN=B5789_1632 PE=4 SV=1;tr|A0A7J5MW07|A0A7J5MW07_BIFAD Helicase SNF2 (Fragment) OS=Bifidobacterium adolescentis OX=1680 GN=GA752_09970 PE=4 SV=1;tr|A1A2S8|A1A2S8_BIFAA Helicase	5	1	1	1	1	0	1	1	1	0	1	1.3	63.907	0	323.31	By matching	By matching		By MS/MS	1.3	1.3	0	1.3	949400	17114	12249	0	3375.5	YMGVALK
tr|A0A0A7RV22|A0A0A7RV22_9CAUD;tr|A0A0A7RSL1|A0A0A7RSL1_9CAUD	1;1	1;1	1;1	tr|A0A0A7RV22|A0A0A7RV22_9CAUD Baseplate hub protein OS=Escherichia phage DT571/2 OX=1567007 GN=stfC PE=4 SV=1;tr|A0A0A7RSL1|A0A0A7RSL1_9CAUD Baseplate hub protein OS=Escherichia phage DT57C OX=2681606 GN=stfC PE=4 SV=1	2	1	1	1	1	0	0	1	1	0	0	1.3	106.97	0	323.31	By MS/MS	By MS/MS			1.3	1.3	0	0	953280	12135	8588.1	0	0	YVGWTNPLAENR
tr|J9WDP3|J9WDP3_MYCIP;sp|O69548|TOP1_MYCLE	1;1	1;1	1;1	tr|J9WDP3|J9WDP3_MYCIP DNA topoisomerase 1 OS=Mycobacterium indicus pranii (strain DSM 45239 / MTCC 9506) OX=1232724 GN=topA PE=3 SV=1;sp|O69548|TOP1_MYCLE DNA topoisomerase 1 OS=Mycobacterium leprae (strain TN) OX=272631 GN=topA PE=3 SV=1	2	1	1	1	1	0	0	1	1	0	0	1	102.87	0	323.31	By matching	By MS/MS			1	1	0	0	974330	12336	6047.2	0	0	IIVQRERDR
tr|A0A2N3QX75|A0A2N3QX75_9BIFI	1	1	1	tr|A0A2N3QX75|A0A2N3QX75_9BIFI Pentose ABC transporter ATP binding protein OS=Bifidobacterium pseudolongum subsp. globosum OX=1690 GN=CQR56_0772 PE=4 SV=1	1	1	1	0	1	0	0	0	1	0	0	3	28.691	0	323.31		By MS/MS			0	3	0	0	978780	0	69913	0	0	HMRTRASR
tr|A0A0D6ZC70|A0A0D6ZC70_9BACI	1	1	1	tr|A0A0D6ZC70|A0A0D6ZC70_9BACI Uncharacterized protein OS=Mesobacillus subterraneus OX=285983 GN=UB32_04645 PE=4 SV=1	1	1	1	1	1	0	1	1	1	0	1	3.8	27.357	0	323.31	By matching	By MS/MS		By matching	3.8	3.8	0	3.8	981520	30271	46294	0	5228.1	YCFGFPKFK
tr|A0A1S2RAU7|A0A1S2RAU7_9BACI	1	1	1	tr|A0A1S2RAU7|A0A1S2RAU7_9BACI histidine kinase OS=Bacillus sp. MUM 116 OX=1678002 GN=BIV60_08065 PE=4 SV=1	1	1	1	0	0	1	1	0	0	1	1	1.6	51.609	0	323.31			By matching	By MS/MS	0	0	1.6	1.6	981850	0	0	854.66	34212	NIMKMHR
tr|Q8G7H9|Q8G7H9_BIFLO;tr|C5E8L6|C5E8L6_BIFLI;tr|A0A6I2T3J6|A0A6I2T3J6_9BIFI;tr|A0A6I1DQ32|A0A6I1DQ32_BIFLN;tr|A0A6A2SVV5|A0A6A2SVV5_BIFLN;tr|A0A6A2SDS4|A0A6A2SDS4_BIFLN;tr|A0A4P8A753|A0A4P8A753_BIFLN;tr|A0A3E4S746|A0A3E4S746_BIFLN;tr|A0A3D8U649|A0A3D8U649_BIFLN;tr|A0A395XZE9|A0A395XZE9_BIFLN;tr|A0A2U2RRI5|A0A2U2RRI5_BIFLN;tr|A0A269T7T9|A0A269T7T9_BIFLN	1;1;1;1;1;1;1;1;1;1;1;1	1;1;1;1;1;1;1;1;1;1;1;1	1;1;1;1;1;1;1;1;1;1;1;1	tr|Q8G7H9|Q8G7H9_BIFLO Nicotinate phosphoribosyltransferase OS=Bifidobacterium longum (strain NCC 2705) OX=206672 GN=BL0287 PE=3 SV=1;tr|C5E8L6|C5E8L6_BIFLI Nicotinate phosphoribosyltransferase OS=Bifidobacterium longum subsp. infantis CCUG 52486 OX=537937	12	1	1	1	1	1	0	1	1	1	0	1.8	49.034	0	323.31	By MS/MS	By MS/MS	By matching		1.8	1.8	1.8	0	983960	24632	16783	5439.9	0	MQLHHLCR
tr|U5Q0U2|U5Q0U2_9CAUD;tr|A0A1X9SFT2|A0A1X9SFT2_9CAUD;tr|A0A1X9SGD2|A0A1X9SGD2_9CAUD	1;1;1	1;1;1	1;1;1	tr|U5Q0U2|U5Q0U2_9CAUD Tail assembly chaperone OS=Bacillus phage Spock OX=1406791 GN=Spock_88 PE=4 SV=1;tr|A0A1X9SFT2|A0A1X9SFT2_9CAUD Tail assembly chaperone OS=Bacillus phage Flapjack OX=1983465 GN=FLAPJACK_88 PE=4 SV=1;tr|A0A1X9SGD2|A0A1X9SGD2_9CAUD Tai	3	1	1	0	1	0	1	0	1	0	1	5.6	16.564	0	323.31		By MS/MS		By MS/MS	0	5.6	0	5.6	996370	0	96371	0	69691	TNLQNIQK
tr|A0A258SK18|A0A258SK18_9SPHN	1	1	1	tr|A0A258SK18|A0A258SK18_9SPHN NAD(P)-dependent oxidoreductase OS=Sphingomonas sp. 28-62-20 OX=1970433 GN=B7Y43_00295 PE=4 SV=1	1	1	1	1	1	0	0	1	1	0	0	4.3	29.925	0	323.31	By MS/MS	By MS/MS			4.3	4.3	0	0	997960	47548	29218	0	0	LLGWQPRYRDYR
tr|A0A1U9M8A0|A0A1U9M8A0_9HYPH;tr|A0A1U9MEJ7|A0A1U9MEJ7_9HYPH;tr|A0A1R0FC06|A0A1R0FC06_9HYPH	1;1;1	1;1;1	1;1;1	tr|A0A1U9M8A0|A0A1U9M8A0_9HYPH DUF992 domain-containing protein OS=Bartonella apis OX=1686310 GN=BBC0178_001710 PE=4 SV=1;tr|A0A1U9MEJ7|A0A1U9MEJ7_9HYPH DUF992 domain-containing protein OS=Bartonella apis OX=1686310 GN=BBC0122_001740 PE=4 SV=1;tr|A0A1R0FC0	3	1	1	1	1	0	0	1	1	0	0	5.6	20.563	0	323.31	By MS/MS	By MS/MS			5.6	5.6	0	0	1002000	122290	128200	0	0	GGIGQFVSSSK
tr|A0A6S6G0U3|A0A6S6G0U3_9SPHN;tr|A0A4Q7T506|A0A4Q7T506_9SPHN;tr|A0A2R7IQE2|A0A2R7IQE2_9SPHN	1;1;1	1;1;1	1;1;1	tr|A0A6S6G0U3|A0A6S6G0U3_9SPHN Flagellin OS=Sphingomonas sp. HMP6 OX=1517551 GN=HMP06_1728 PE=3 SV=1;tr|A0A4Q7T506|A0A4Q7T506_9SPHN Flagellin OS=Sphingomonas sp. BK036 OX=2512122 GN=EV283_2657 PE=3 SV=1;tr|A0A2R7IQE2|A0A2R7IQE2_9SPHN Flagellin OS=Sphingomo	3	1	1	1	1	0	1	1	1	0	1	3.9	28.748	0	323.31	By MS/MS	By MS/MS		By matching	3.9	3.9	0	3.9	1002600	39543	33612	0	10392	ITTGMNVASTK
tr|A0A6I4Q3U2|A0A6I4Q3U2_9GAMM;tr|A0A1B9LKQ1|A0A1B9LKQ1_9GAMM	1;1	1;1	1;1	tr|A0A6I4Q3U2|A0A6I4Q3U2_9GAMM Uncharacterized protein OS=Gilliamella sp. Pra-s60 OX=2687315 GN=GQ596_00965 PE=4 SV=1;tr|A0A1B9LKQ1|A0A1B9LKQ1_9GAMM Uncharacterized protein OS=Gilliamella apicola OX=1196095 GN=A9G32_11410 PE=4 SV=1	2	1	1	1	1	0	0	1	1	0	0	1.5	65.736	0	323.31	By MS/MS	By MS/MS			1.5	1.5	0	0	1008000	12519	13328	0	0	LTNTNIQAK
tr|A0A2I8DKF7|A0A2I8DKF7_9BURK	1	1	1	tr|A0A2I8DKF7|A0A2I8DKF7_9BURK Uncharacterized protein OS=Achromobacter sp. AONIH1 OX=1758194 GN=C2U31_18780 PE=4 SV=1	1	1	1	1	1	1	1	1	1	1	1	5.1	19.88	0	323.31	By MS/MS	By MS/MS	By MS/MS	By MS/MS	5.1	5.1	5.1	5.1	1018900	20634	37382	12687	31188	LTETGVTLL
tr|A0A292G3W5|A0A292G3W5_BIFBI	1	1	1	tr|A0A292G3W5|A0A292G3W5_BIFBI Glucose-1-phosphate adenylyltransferase OS=Bifidobacterium bifidum OX=1681 GN=glgC PE=3 SV=1	1	1	1	0	0	0	1	0	0	0	1	1.9	41.712	0	323.31				By MS/MS	0	0	0	1.9	1030100	0	0	0	79235	CIIPCCR
tr|A0A164DHF1|A0A164DHF1_9MICO;tr|A0A7G9S4M7|A0A7G9S4M7_9MICO;tr|A0A4Q2JMS8|A0A4Q2JMS8_9MICO;tr|A0A4Q7TXG2|A0A4Q7TXG2_9MICO;tr|A0A4R6S4D1|A0A4R6S4D1_9MICO;tr|A0A934QCQ4|A0A934QCQ4_9MICO;tr|A0A1R4HYX3|A0A1R4HYX3_9MICO;tr|A0A6I2F4E2|A0A6I2F4E2_9MICO;tr|A0A852R7F8|A0A852R7F8_9MICO;tr|A0A7J5C1K1|A0A7J5C1K1_9MICO;tr|A0A7C9LV85|A0A7C9LV85_9MICO;tr|A0A0D0IIV2|A0A0D0IIV2_9MICO;tr|A0A6L5R5Y4|A0A6L5R5Y4_9M…	1;1;1;1;1;1;1;1;1;1;1;1;1;1;1;1;1;1;1;1;1	1;1;1;1;1;1;1;1;1;1;1;1;1;1;1;1;1;1;1;1;1	1;1;1;1;1;1;1;1;1;1;1;1;1;1;1;1;1;1;1;1;1	tr|A0A164DHF1|A0A164DHF1_9MICO Glyceraldehyde-3-phosphate dehydrogenase OS=Agromyces sp. NDB4Y10 OX=1775951 GN=gap2_1 PE=3 SV=1;tr|A0A7G9S4M7|A0A7G9S4M7_9MICO Glyceraldehyde-3-phosphate dehydrogenase OS=Leucobacter denitrificans OX=683042 GN=gap PE=3 SV=1;	21	1	1	1	0	0	1	1	0	0	1	2.4	35.154	0	323.31	By matching			By MS/MS	2.4	0	0	2.4	1032400	26742	0	0	42083	VLVSAPSK
tr|A0A2L2BQD6|A0A2L2BQD6_9MICO	1	1	1	tr|A0A2L2BQD6|A0A2L2BQD6_9MICO Zn-ribbon nucleic acid-binding protein OS=Pontimonas salivibrio OX=1159327 GN=C3B54_11909 PE=4 SV=1	1	1	1	1	1	1	1	1	1	1	1	3.7	27.243	0	323.31	By MS/MS	By MS/MS	By matching	By MS/MS	3.7	3.7	3.7	3.7	1034100	15328	33824	5475	6202.6	KAQPADQAK
tr|A0A7W0CXM0|A0A7W0CXM0_9SPHN;tr|A0A6I4J3R3|A0A6I4J3R3_9SPHN;tr|A0A0E9MPA8|A0A0E9MPA8_9SPHN;tr|A0A7Y3JV95|A0A7Y3JV95_9SPHN	1;1;1;1	1;1;1;1	1;1;1;1	tr|A0A7W0CXM0|A0A7W0CXM0_9SPHN DNA polymerase Y family protein OS=Sphingomonas sp. CGMCC 1.13658 OX=2755554 GN=HZF04_06180 PE=4 SV=1;tr|A0A6I4J3R3|A0A6I4J3R3_9SPHN DNA polymerase Y family protein OS=Sphingomonas horti OX=2682842 GN=GON01_15260 PE=4 SV=1;tr	4	1	1	1	1	1	1	1	1	1	1	1.4	55.02	0	323.31	By MS/MS	By MS/MS	By matching	By matching	1.4	1.4	1.4	1.4	1054100	21523	9429.4	3196.1	3497.8	VDRQQQR
tr|A0A8E7L417|A0A8E7L417_9CAUD;tr|A0A8E7G1R6|A0A8E7G1R6_9CAUD;tr|A0A8E7G1I2|A0A8E7G1I2_9CAUD;tr|A0A8E7G003|A0A8E7G003_9CAUD;tr|A0A7T8EQ99|A0A7T8EQ99_9CAUD;tr|A0A1B2IFS7|A0A1B2IFS7_9CAUD;tr|A0A1B2IF39|A0A1B2IF39_9CAUD;tr|A0A1B2IDG7|A0A1B2IDG7_9CAUD;tr|A0A1B2IBZ5|A0A1B2IBZ5_9CAUD;tr|A0A1B2IBA7|A0A1B2IBA7_9CAUD	1;1;1;1;1;1;1;1;1;1	1;1;1;1;1;1;1;1;1;1	1;1;1;1;1;1;1;1;1;1	tr|A0A8E7L417|A0A8E7L417_9CAUD Virion structural protein OS=Erwinia phage pEa_SNUABM_4 OX=2835894 GN=pEaSNUABM4_00248 PE=4 SV=1;tr|A0A8E7G1R6|A0A8E7G1R6_9CAUD Uncharacterized protein OS=Erwinia phage pEa_SNUABM_6 OX=2835896 GN=pEaSNUABM6_00234 PE=4 SV=1;tr	10	1	1	1	1	0	1	1	1	0	1	3.2	24.996	0	323.31	By MS/MS	By MS/MS		By MS/MS	3.2	3.2	0	3.2	1064800	26626	28628	0	11297	LYFTEPK
tr|A0A0A8JLY4|A0A0A8JLY4_BACSX	1	1	1	tr|A0A0A8JLY4|A0A0A8JLY4_BACSX Penicillin-binding protein 1f OS=Bacillus sp. (strain OxB-1) OX=98228 GN=OXB_3309 PE=4 SV=1	1	1	1	0	1	0	0	0	1	0	0	1.3	110.09	0	323.31		By MS/MS			0	1.3	0	0	1069500	0	22756	0	0	DGKRVGAVSSASR
tr|G4P1E9|G4P1E9_BACS4;tr|E0U4B6|E0U4B6_BACSH;tr|B7ZDN4|B7ZDN4_BACSC;tr|A0A8U0I827|A0A8U0I827_9BACI;tr|A0A8F7SMF7|A0A8F7SMF7_9BACI;tr|A0A8E0VNU7|A0A8E0VNU7_9BACI;tr|A0A6M3ZHK0|A0A6M3ZHK0_BACSU;tr|A0A6H0H8C5|A0A6H0H8C5_BACIU;tr|A0A5F2KQN5|A0A5F2KQN5_BACIU;tr|A0A063XEU3|A0A063XEU3_BACIU;sp|O32268|TUAG_BACSU;tr|M4KXU7|M4KXU7_BACIU;tr|G4EQM5|G4EQM5_BACIU;tr|A0A857HMI2|A0A857HMI2_BACIU	1;1;1;1;1;1;1;1;1;1;1;1;1;1	1;1;1;1;1;1;1;1;1;1;1;1;1;1	1;1;1;1;1;1;1;1;1;1;1;1;1;1	tr|G4P1E9|G4P1E9_BACS4 Putative teichuronic acid biosynthesis glycosyl transferase TuaG OS=Bacillus spizizenii (strain DSM 15029 / JCM 12233 / NBRC 101239 / NRRL B-23049 / TU-B-10) OX=1052585 GN=GYO_3907 PE=4 SV=1;tr|E0U4B6|E0U4B6_BACSH Putative glycosyltr	14	1	1	1	1	0	0	1	1	0	0	4.4	29.285	0	323.31	By MS/MS	By MS/MS			4.4	4.4	0	0	1072300	59085	23403	0	0	LEKQLEFMMER
tr|A0A853KM09|A0A853KM09_LACRH;tr|A0A6L3UJA6|A0A6L3UJA6_LACCA;tr|A0A508YMV1|A0A508YMV1_LACRH;tr|A0A249DC99|A0A249DC99_LACRH;tr|A0A179YKV7|A0A179YKV7_LACRH	1;1;1;1;1	1;1;1;1;1	1;1;1;1;1	tr|A0A853KM09|A0A853KM09_LACRH ABC transporter permease subunit OS=Lacticaseibacillus rhamnosus OX=47715 GN=GFB59_00735 PE=4 SV=1;tr|A0A6L3UJA6|A0A6L3UJA6_LACCA ABC transporter permease subunit OS=Lactobacillus casei OX=1582 GN=F9B82_06005 PE=4 SV=1;tr|A0A	5	1	1	0	0	0	1	0	0	0	1	2.8	27.987	0	323.31				By MS/MS	0	0	0	2.8	1073700	0	0	0	107370	LLPELLK
tr|A0A2X0S645|A0A2X0S645_BROTH;tr|A0A1D2KQW6|A0A1D2KQW6_BROTH	1;1	1;1	1;1	tr|A0A2X0S645|A0A2X0S645_BROTH Putative two-component sensor kinase YesM OS=Brochothrix thermosphacta OX=2756 GN=BTBSAS_20062 PE=4 SV=1;tr|A0A1D2KQW6|A0A1D2KQW6_BROTH Sensor histidine kinase OS=Brochothrix thermosphacta OX=2756 GN=CNY62_00285 PE=4 SV=1	2	1	1	1	1	1	1	1	1	1	1	1.8	65.236	0	323.31	By matching	By matching	By MS/MS	By MS/MS	1.8	1.8	1.8	1.8	1075200	4632.8	3749.4	16413	13604	LTFEEEITDV
tr|X2H685|X2H685_9NEIS;tr|A0A1H8I5U9|A0A1H8I5U9_9SPHN	1;1	1;1	1;1	tr|X2H685|X2H685_9NEIS Type IV pilus biogenesis protein PilE OS=Snodgrassella alvi wkB2 OX=1196094 GN=SALWKB2_1542 PE=3 SV=1;tr|A0A1H8I5U9|A0A1H8I5U9_9SPHN Serine/threonine protein phosphatase 1 OS=Sphingomonas gellani OX=1166340 GN=SAMN05192583_3209 PE=4	2	1	1	0	1	1	0	0	1	1	0	5.2	15.914	0	323.31		By MS/MS	By MS/MS		0	5.2	5.2	0	1081500	0	122920	57328	0	VSASIATK
tr|A0A2A4I7H1|A0A2A4I7H1_9SPHN;tr|A0A2A4HWX4|A0A2A4HWX4_9SPHN	1;1	1;1	1;1	tr|A0A2A4I7H1|A0A2A4I7H1_9SPHN Alkene reductase OS=Sphingomonas adhaesiva OX=28212 GN=COA07_12635 PE=4 SV=1;tr|A0A2A4HWX4|A0A2A4HWX4_9SPHN Alkene reductase OS=Sphingomonas ginsenosidimutans OX=862134 GN=COA17_09035 PE=4 SV=1	2	1	1	1	1	1	0	1	1	1	0	3.6	38.905	0	323.31	By MS/MS	By MS/MS	By MS/MS		3.6	3.6	3.6	0	1090400	26058	16446	9418.1	0	FRRDAALNTPNPK
tr|A0A1Q8UYV5|A0A1Q8UYV5_ALKPS	1	1	1	tr|A0A1Q8UYV5|A0A1Q8UYV5_ALKPS Rad50/SbcC-type AAA domain-containing protein OS=Alkalihalophilus pseudofirmus OX=79885 GN=BTR23_05680 PE=4 SV=1	1	1	1	1	1	0	0	1	1	0	0	1.7	55.99	0	323.31	By MS/MS	By MS/MS			1.7	1.7	0	0	1094100	24228	25505	0	0	TCKHWILK
tr|A0A6A2VY49|A0A6A2VY49_9BIFI;tr|A0A087E2N6|A0A087E2N6_9BIFI	1;1	1;1	1;1	tr|A0A6A2VY49|A0A6A2VY49_9BIFI Oxidoreductase OS=Bifidobacterium apri OX=1769423 GN=DSM100238_0815 PE=4 SV=1;tr|A0A087E2N6|A0A087E2N6_9BIFI Aldo/keto reductase family oxidoreductase OS=Bifidobacterium thermacidophilum subsp. thermacidophilum OX=79262 GN=TH	2	1	1	1	1	0	1	1	1	0	1	2	37.833	0	323.31	By MS/MS	By MS/MS		By matching	2	2	0	2	1094500	24606	28863	0	4134	QTMAAAL
tr|A0A7D4BYI3|A0A7D4BYI3_BACCE;tr|A0A2G6Q589|A0A2G6Q589_9BACI	1;1	1;1	1;1	tr|A0A7D4BYI3|A0A7D4BYI3_BACCE Apea-like HEPN domain-containing protein OS=Bacillus cereus OX=1396 GN=FOC96_01110 PE=4 SV=1;tr|A0A2G6Q589|A0A2G6Q589_9BACI Apea-like HEPN domain-containing protein OS=Bacillus fungorum OX=2039284 GN=CO726_29055 PE=4 SV=1	2	1	1	0	1	1	1	0	1	1	1	3.6	45.642	0	323.31		By MS/MS	By matching	By matching	0	3.6	3.6	3.6	1099600	0	43875	3557	2548.3	QVLCNVDESNSLVR
tr|A0A268S254|A0A268S254_ALKCL;tr|Q5WKH9|Q5WKH9_ALKCK	1;1	1;1	1;1	tr|A0A268S254|A0A268S254_ALKCL Tautomerase OS=Alkalihalobacillus clausii OX=79880 GN=CHH61_08130 PE=3 SV=1;tr|Q5WKH9|Q5WKH9_ALKCK Tautomerase OS=Alkalihalobacillus clausii (strain KSM-K16) OX=66692 GN=ABC0586 PE=3 SV=1	2	1	1	0	1	0	0	0	1	0	0	17.4	7.5466	0	323.31		By MS/MS			0	17.4	0	0	1136300	0	284070	0	0	GVTNLLAETLNK
tr|A0A2B2BT11|A0A2B2BT11_9BACI;tr|A0A0M7EQA4|A0A0M7EQA4_ALCXX;tr|A0A6S7E9T6|A0A6S7E9T6_9BURK;tr|A0A0M7DW75|A0A0M7DW75_ALCXX;tr|A0A0D6HRP8|A0A0D6HRP8_ALCXX;tr|A0A5K4ZQU1|A0A5K4ZQU1_ALCXX;tr|A0A6S7AT94|A0A6S7AT94_9BURK;tr|A0A6S7C1Q2|A0A6S7C1Q2_9BURK;tr|F7T8H7|F7T8H7_9BURK;tr|A0A848NKH4|A0A848NKH4_9BURK;tr|A0A7T4E2U0|A0A7T4E2U0_9BURK;tr|A0A6S7F103|A0A6S7F103_9BURK;tr|A0A6J5AZA5|A0A6J5AZA5_9BURK;tr|A…	1;1;1;1;1;1;1;1;1;1;1;1;1;1;1;1;1;1;1;1;1;1;1;1;1;1;1;1;1;1;1;1;1;1;1;1;1;1;1;1;1;1;1;1;1;1;1;1;1;1;1;1	1;1;1;1;1;1;1;1;1;1;1;1;1;1;1;1;1;1;1;1;1;1;1;1;1;1;1;1;1;1;1;1;1;1;1;1;1;1;1;1;1;1;1;1;1;1;1;1;1;1;1;1	1;1;1;1;1;1;1;1;1;1;1;1;1;1;1;1;1;1;1;1;1;1;1;1;1;1;1;1;1;1;1;1;1;1;1;1;1;1;1;1;1;1;1;1;1;1;1;1;1;1;1;1	tr|A0A2B2BT11|A0A2B2BT11_9BACI Pseudaminic acid synthase OS=Bacillus sp. AFS073361 OX=2033511 GN=pseI PE=4 SV=1;tr|A0A0M7EQA4|A0A0M7EQA4_ALCXX Spore coat polysaccharide biosynthesis protein spsE OS=Alcaligenes xylosoxydans xylosoxydans OX=85698 GN=spsE PE=	52	1	1	0	1	1	1	0	1	1	1	2	39.003	0	323.31		By MS/MS	By MS/MS	By MS/MS	0	2	2	2	1141500	0	20455	20606	19017	AWEALGK
tr|A0A0D6HXS4|A0A0D6HXS4_ALCXX	1	1	1	tr|A0A0D6HXS4|A0A0D6HXS4_ALCXX AAA family ATPase OS=Alcaligenes xylosoxydans xylosoxydans OX=85698 GN=ERS451415_03529 PE=4 SV=1	1	1	1	1	1	1	1	1	1	1	1	1.2	63.141	0	323.31	By MS/MS	By MS/MS	By matching	By matching	1.2	1.2	1.2	1.2	1144100	7470.5	20036	1086.1	2328.7	YEVQYGK
tr|A0A2T7X166|A0A2T7X166_9MICO;tr|A0A2A4EAN6|A0A2A4EAN6_9MICO;tr|A0A0F2CEJ0|A0A0F2CEJ0_9MICO	1;1;1	1;1;1	1;1;1	tr|A0A2T7X166|A0A2T7X166_9MICO Sugar ABC transporter substrate-binding protein OS=Microbacterium sp. TPD7012 OX=2171975 GN=DC434_11580 PE=4 SV=1;tr|A0A2A4EAN6|A0A2A4EAN6_9MICO Sugar ABC transporter substrate-binding protein OS=Microbacterium sp. SZ1 OX=184	3	1	1	0	1	0	0	0	1	0	0	2.3	35.184	0	323.31		By MS/MS			0	2.3	0	0	1146900	0	95573	0	0	NGTELPPK
tr|A0A087AHM7|A0A087AHM7_9BIFI;tr|A0A2D3D3G9|A0A2D3D3G9_9BIFI;tr|A0A366KD72|A0A366KD72_9BIFI;tr|A0A318MZJ7|A0A318MZJ7_9BIFI;tr|A0A6N7TZ26|A0A6N7TZ26_9BIFI;tr|A0A556RBJ0|A0A556RBJ0_9BIFI;tr|A0A318MLK0|A0A318MLK0_9BIFI;tr|K4J072|K4J072_BIFAP;tr|A0A0F4M3P0|A0A0F4M3P0_9BIFI;tr|A0A0F4L267|A0A0F4L267_9BIFI;tr|A0A0F4L2X7|A0A0F4L2X7_9BIFI;tr|A0A421L2R0|A0A421L2R0_9BIFI;tr|A0A556R406|A0A556R406_9BIFI;tr|A…	1;1;1;1;1;1;1;1;1;1;1;1;1;1;1;1;1;1;1;1	1;1;1;1;1;1;1;1;1;1;1;1;1;1;1;1;1;1;1;1	1;1;1;1;1;1;1;1;1;1;1;1;1;1;1;1;1;1;1;1	tr|A0A087AHM7|A0A087AHM7_9BIFI ATP-dependent helicase HrpA OS=Bifidobacterium choerinum OX=35760 GN=BCHO_0361 PE=4 SV=1;tr|A0A2D3D3G9|A0A2D3D3G9_9BIFI ATP-dependent RNA helicase HrpA OS=Bifidobacterium choerinum OX=35760 GN=BcFMB_00215 PE=4 SV=1;tr|A0A366K	20	1	1	1	1	0	0	1	1	0	0	0.7	149.14	0	323.31	By MS/MS	By MS/MS			0.7	0.7	0	0	1149900	9152	5977.8	0	0	YVVDPGLAR
tr|A0A2A8V9G2|A0A2A8V9G2_9BACI	1	1	1	tr|A0A2A8V9G2|A0A2A8V9G2_9BACI Phage tail tape measure protein OS=Bacillus sp. AFS015802 OX=2033486 GN=CN378_12645 PE=4 SV=1	1	1	1	0	1	0	0	0	1	0	0	1.4	108.77	0	323.31		By MS/MS			0	1.4	0	0	1153700	0	21767	0	0	GSGALAENTQMLEK
tr|A0A2A8RWG5|A0A2A8RWG5_BACCE;tr|A7GMH3|A7GMH3_BACCN;tr|A0A2S1A8A7|A0A2S1A8A7_9BACI	1;1;1	1;1;1	1;1;1	tr|A0A2A8RWG5|A0A2A8RWG5_BACCE Peptidase M6 OS=Bacillus cereus OX=1396 GN=CN354_15250 PE=4 SV=1;tr|A7GMH3|A7GMH3_BACCN Peptidase M6 immune inhibitor A OS=Bacillus cytotoxicus (strain DSM 22905 / CIP 110041 / 391-98 / NVH 391-98) OX=315749 GN=Bcer98_1005 PE	3	1	1	1	1	1	1	1	1	1	1	1.1	86.853	0	323.31	By MS/MS	By MS/MS	By matching	By MS/MS	1.1	1.1	1.1	1.1	1162400	13642	9553.5	2797	4597.7	VPTTPAKAK
tr|A0A7I0E7W8|A0A7I0E7W8_9MICO;tr|A0A4R8WC44|A0A4R8WC44_9MICO;tr|A0A2S3ZN78|A0A2S3ZN78_9MICO;tr|A0A2S3Z6K5|A0A2S3Z6K5_9MICO	1;1;1;1	1;1;1;1	1;1;1;1	tr|A0A7I0E7W8|A0A7I0E7W8_9MICO DUF1761 domain-containing protein OS=Cryobacterium sp. TMT4-31 OX=1259259 GN=E3T19_11935 PE=4 SV=1;tr|A0A4R8WC44|A0A4R8WC44_9MICO DUF1761 domain-containing protein OS=Cryobacterium sp. RHLS22-1 OX=1259189 GN=E3O42_06275 PE=4	4	1	1	1	1	1	1	1	1	1	1	7.7	13.691	0	323.31	By MS/MS	By MS/MS	By MS/MS	By matching	7.7	7.7	7.7	7.7	1175400	255520	169000	97597	65568	AAGVTDEQLK
tr|A0A1Q8USQ6|A0A1Q8USQ6_ALKPS	1	1	1	tr|A0A1Q8USQ6|A0A1Q8USQ6_ALKPS Diacylglycerol kinase OS=Alkalihalophilus pseudofirmus OX=79885 GN=BTR23_11605 PE=3 SV=1	1	1	1	1	1	0	0	1	1	0	0	7.5	15.178	0	323.31	By matching	By MS/MS			7.5	7.5	0	0	1182100	22924	213490	0	0	YVIRFEQNMR
tr|A0A1G7PZ35|A0A1G7PZ35_9SPHN	1	1	1	tr|A0A1G7PZ35|A0A1G7PZ35_9SPHN Maleylacetoacetate isomerase OS=Sphingomonas carotinifaciens OX=1166323 GN=maiA PE=3 SV=1	1	1	1	0	1	0	0	0	1	0	0	6.5	23.81	0	323.31		By MS/MS			0	6.5	0	0	1184300	0	131590	0	0	HPYPALLPSTSVDR
tr|A0A095VK49|A0A095VK49_9BURK	1	1	1	tr|A0A095VK49|A0A095VK49_9BURK LysR family transcriptional regulator OS=Achromobacter sp. RTa OX=1532557 GN=JL37_27635 PE=3 SV=1	1	1	1	1	1	1	0	1	1	1	0	3.9	33.119	0	323.31	By MS/MS	By MS/MS	By MS/MS		3.9	3.9	3.9	0	1188300	14953	41084	9980.7	0	LTMAPKAPEAGE
tr|A0A2A4B6C8|A0A2A4B6C8_9SPHN	1	1	1	tr|A0A2A4B6C8|A0A2A4B6C8_9SPHN Fumarylacetoacetate hydrolase OS=Sphingomonas spermidinifaciens OX=1141889 GN=COC42_03825 PE=4 SV=1	1	1	1	1	1	1	1	1	1	1	1	2.9	40.323	0	323.31	By MS/MS	By matching	By matching	By MS/MS	2.9	2.9	2.9	2.9	1199500	15965	3298.5	3555.1	34299	SVKPGSEEAAR
tr|A0A164DDS4|A0A164DDS4_9MICO	1	1	1	tr|A0A164DDS4|A0A164DDS4_9MICO Adenylosuccinate lyase OS=Agromyces sp. NDB4Y10 OX=1775951 GN=purB PE=4 SV=1	1	1	1	0	1	1	1	0	1	1	1	1.9	50.849	0	323.31		By MS/MS	By MS/MS	By MS/MS	0	1.9	1.9	1.9	1219600	0	12108	19502	17174	LIGLAHEHR
tr|A0A8B5Y2V4|A0A8B5Y2V4_9BACI;tr|A0A223EEQ1|A0A223EEQ1_9BACI	1;1	1;1	1;1	tr|A0A8B5Y2V4|A0A8B5Y2V4_9BACI Dihydrolipoamide acetyltransferase component of pyruvate dehydrogenase complex OS=Peribacillus simplex OX=1478 GN=FQP34_05775 PE=3 SV=1;tr|A0A223EEQ1|A0A223EEQ1_9BACI Dihydrolipoamide acetyltransferase component of pyruvate d	2	1	1	1	1	1	0	1	1	1	0	2.3	48.129	0	323.31	By MS/MS	By MS/MS	By matching		2.3	2.3	2.3	0	1224200	21504	24792	4711.9	0	TIFELADEIR
tr|A0A402GKC9|A0A402GKC9_BACCE;tr|A0A164LBJ8|A0A164LBJ8_BACCE	1;1	1;1	1;1	tr|A0A402GKC9|A0A402GKC9_BACCE Uncharacterized protein OS=Bacillus cereus OX=1396 GN=BC2903_30000 PE=4 SV=1;tr|A0A164LBJ8|A0A164LBJ8_BACCE DUF448 domain-containing protein OS=Bacillus cereus OX=1396 GN=B4088_5382 PE=4 SV=1	2	1	1	0	1	0	0	0	1	0	0	8.9	9.276	0	323.31		By MS/MS			0	8.9	0	0	1234200	0	411390	0	0	NLRRHHR
sp|P95598|ROX_RHOHA	1	1	1	sp|P95598|ROX_RHOHA Rifampicin monooxygenase OS=Rhodococcus hoagii OX=43767 GN=iri PE=1 SV=1	1	1	1	1	0	0	1	1	0	0	1	2.1	51.884	0	323.31	By MS/MS			By MS/MS	2.1	0	0	2.1	1238700	26219	0	0	30086	ATPTTLDDIK
tr|A0A1F1Z8H2|A0A1F1Z8H2_9CORY	1	1	1	tr|A0A1F1Z8H2|A0A1F1Z8H2_9CORY Secreted protein OS=Corynebacterium sp. HMSC29G08 OX=1581069 GN=HMPREF3101_05795 PE=4 SV=1	1	1	1	1	1	1	1	1	1	1	1	10.4	8.3456	0	323.31	By MS/MS	By MS/MS	By MS/MS	By MS/MS	10.4	10.4	10.4	10.4	1242100	246640	177330	88826	108260	IVNHQDQY
tr|A0A2S5WL97|A0A2S5WL97_9MICO	1	1	1	tr|A0A2S5WL97|A0A2S5WL97_9MICO FUSC family protein OS=Pseudoclavibacter sp. RFBG4 OX=2080575 GN=C5E10_12885 PE=4 SV=1	1	1	1	1	1	1	1	1	1	1	1	2.6	35.722	0	323.31	By MS/MS	By MS/MS	By MS/MS	By MS/MS	2.6	2.6	2.6	2.6	1243700	87324	36300	29317	24734	MAELPHPRR
tr|A0A2N5GBM8|A0A2N5GBM8_9BACI	1	1	1	tr|A0A2N5GBM8|A0A2N5GBM8_9BACI Histidinol dehydrogenase OS=Bacillus sp. V3-13 OX=2053728 GN=hisD PE=3 SV=1	1	1	1	1	1	0	0	1	1	0	0	2.1	45.608	0	323.31	By MS/MS	By MS/MS			2.1	2.1	0	0	1249100	26755	32726	0	0	AVEARFHEK
tr|A0A285CY45|A0A285CY45_9BACI	1	1	1	tr|A0A285CY45|A0A285CY45_9BACI Channel protein (Hemolysin III family) OS=Bacillus oleivorans OX=1448271 GN=SAMN05877753_10672 PE=3 SV=1	1	1	1	1	1	1	1	1	1	1	1	3.7	23.94	0	323.31	By MS/MS	By MS/MS	By MS/MS	By MS/MS	3.7	3.7	3.7	3.7	1250000	83468	35996	143290	49737	LIWFQMPR
tr|C4FDM0|C4FDM0_9BIFI;tr|A0A087BGJ2|A0A087BGJ2_9BIFI	1;1	1;1	1;1	tr|C4FDM0|C4FDM0_9BIFI Uncharacterized protein OS=Bifidobacterium angulatum DSM 20098 = JCM 7096 OX=518635 GN=BIFANG_02407 PE=4 SV=1;tr|A0A087BGJ2|A0A087BGJ2_9BIFI Sugar ABC transporter periplasmic protein OS=Bifidobacterium merycicum OX=78345 GN=BMERY_150	2	1	1	1	1	0	0	1	1	0	0	1.1	80.917	0	323.31	By MS/MS	By MS/MS			1.1	1.1	0	0	1251400	28105	18245	0	0	MIKPATTR
tr|A0A074TJY0|A0A074TJY0_9MICO;tr|A0A8F9ICC7|A0A8F9ICC7_ECOLX;tr|A0A8T6BE90|A0A8T6BE90_ECOLX;tr|A0A827N4Z6|A0A827N4Z6_ECOLX;tr|A0A828M599|A0A828M599_ECOLX;tr|A0A828H249|A0A828H249_ECOLX;tr|A0A828GEK2|A0A828GEK2_ECOLX;tr|A0A828A3Y3|A0A828A3Y3_ECOLX;tr|A0A827Y521|A0A827Y521_ECOLX;tr|A0A827ULF5|A0A827ULF5_ECOLX;tr|A0A827RT88|A0A827RT88_ECOLX;tr|A0A8H2ADS3|A0A8H2ADS3_ECOLX;tr|A0A6N8QGB6|A0A6N8QGB6_EC…	1;1;1;1;1;1;1;1;1;1;1;1;1;1;1;1;1;1;1;1;1;1;1;1;1;1;1;1;1;1;1;1;1;1;1;1;1;1;1;1;1;1;1;1;1;1;1;1;1;1;1;1;1;1;1;1;1;1;1;1;1;1;1;1;1;1;1;1;1;1;1;1;1;1;1;1;1;1;1;1;1;1;1;1;1;1;1;1;1;1;1;1;1;1;1;1;1;1;1;1;1;1;1;1;1;1;1;1;1;1;1;1;1;1;1;1;1;1;1;1;1;1;1;1;1;1;1;1;1;1;1;1;1;1;1;1;1;1;1;1;1;1;1;1;1;1;1;1;1;1;1;1;1;1;1;1;1;1;1;1;1;1;1;1;1;1;1;1;1;1;1;1;1;1;1;1;1;1;1;1;1;1;1;1	1;1;1;1;1;1;1;1;1;1;1;1;1;1;1;1;1;1;1;1;1;1;1;1;1;1;1;1;1;1;1;1;1;1;1;1;1;1;1;1;1;1;1;1;1;1;1;1;1;1;1;1;1;1;1;1;1;1;1;1;1;1;1;1;1;1;1;1;1;1;1;1;1;1;1;1;1;1;1;1;1;1;1;1;1;1;1;1;1;1;1;1;1;1;1;1;1;1;1;1;1;1;1;1;1;1;1;1;1;1;1;1;1;1;1;1;1;1;1;1;1;1;1;1;1;1;1;1;1;1;1;1;1;1;1;1;1;1;1;1;1;1;1;1;1;1;1;1;1;1;1;1;1;1;1;1;1;1;1;1;1;1;1;1;1;1;1;1;1;1;1;1;1;1;1;1;1;1;1;1;1;1;1;1	1;1;1;1;1;1;1;1;1;1;1;1;1;1;1;1;1;1;1;1;1;1;1;1;1;1;1;1;1;1;1;1;1;1;1;1;1;1;1;1;1;1;1;1;1;1;1;1;1;1;1;1;1;1;1;1;1;1;1;1;1;1;1;1;1;1;1;1;1;1;1;1;1;1;1;1;1;1;1;1;1;1;1;1;1;1;1;1;1;1;1;1;1;1;1;1;1;1;1;1;1;1;1;1;1;1;1;1;1;1;1;1;1;1;1;1;1;1;1;1;1;1;1;1;1;1;1;1;1;1;1;1;1;1;1;1;1;1;1;1;1;1;1;1;1;1;1;1;1;1;1;1;1;1;1;1;1;1;1;1;1;1;1;1;1;1;1;1;1;1;1;1;1;1;1;1;1;1;1;1;1;1;1;1	tr|A0A074TJY0|A0A074TJY0_9MICO Maltodextrin glucosidase (Fragment) OS=Microbacterium sp. SUBG005 OX=1504156 GN=HR12_31060 PE=4 SV=1;tr|A0A8F9ICC7|A0A8F9ICC7_ECOLX Maltodextrin glucosidase OS=Escherichia coli O139:H1 OX=2861805 GN=malZ PE=4 SV=1;tr|A0A8T6BE	184	1	1	1	1	1	1	1	1	1	1	6.2	16.708	0	323.31	By MS/MS	By MS/MS	By MS/MS	By MS/MS	6.2	6.2	6.2	6.2	1260800	59881	42320	31011	24386	APWNMDGWR
tr|A0A1R1AWV6|A0A1R1AWV6_PAELA	1	1	1	tr|A0A1R1AWV6|A0A1R1AWV6_PAELA ATPase OS=Paenibacillus lautus OX=1401 GN=BK123_22180 PE=3 SV=1	1	1	1	1	1	0	0	1	1	0	0	4.6	17.405	0	323.31	By MS/MS	By MS/MS			4.6	4.6	0	0	1267600	82775	14730	0	0	TLVFEWK
tr|A0A446CVG6|A0A446CVG6_9BURK;tr|A0A6S7A2E2|A0A6S7A2E2_9BURK;tr|A0A2S8VE31|A0A2S8VE31_9BURK;tr|A0A095UND8|A0A095UND8_9BURK;tr|A0A446CY24|A0A446CY24_9BURK	1;1;1;1;1	1;1;1;1;1	1;1;1;1;1	tr|A0A446CVG6|A0A446CVG6_9BURK HTH-type transcriptional regulator DmlR OS=Achromobacter agilis OX=1353888 GN=dmlR_28 PE=3 SV=1;tr|A0A6S7A2E2|A0A6S7A2E2_9BURK HTH-type transcriptional regulator DmlR OS=Achromobacter pestifer OX=1353889 GN=dmlR_22 PE=3 SV=1;	5	1	1	1	1	1	0	1	1	1	0	2.4	33.041	0	323.31	By MS/MS	By MS/MS	By MS/MS		2.4	2.4	2.4	0	1268800	10443	58507	15635	0	FDLRCKR
tr|A0A2M9BC53|A0A2M9BC53_9MICO	1	1	1	tr|A0A2M9BC53|A0A2M9BC53_9MICO Uncharacterized protein (DUF305 family) OS=Compostimonas suwonensis OX=1048394 GN=CLV54_2874 PE=4 SV=1	1	1	1	0	1	1	0	0	1	1	0	2.6	27.715	0	323.31		By MS/MS	By matching		0	2.6	2.6	0	1291600	0	132430	11079	0	TMIAELG
tr|A0A162J381|A0A162J381_9MICO	1	1	1	tr|A0A162J381|A0A162J381_9MICO Demethylmenaquinone methyltransferase OS=Rathayibacter tanaceti OX=1671680 GN=ubiE PE=3 SV=1	1	1	1	0	1	1	1	0	1	1	1	3.3	32.686	0	323.31		By MS/MS	By MS/MS	By MS/MS	0	3.3	3.3	3.3	1292900	0	65620	14248	12484	MRHPTPFGFR
tr|A0A249NJM8|A0A249NJM8_LACGS;tr|D1YHR5|D1YHR5_LACGS;tr|A0A7H9E5L0|A0A7H9E5L0_LACJH;tr|A0A087QE01|A0A087QE01_LACGS;sp|D3WYV9|INUS_LACGS;tr|C2E5J0|C2E5J0_LACJH;tr|A0A6B9HY79|A0A6B9HY79_LACJH;tr|A0A346MQA1|A0A346MQA1_LACJH;tr|A0A4Z0GEX0|A0A4Z0GEX0_LACJH;tr|A0A137PKJ8|A0A137PKJ8_LACJH;sp|Q74K42|INUS_LACJO;tr|A0A7U9RL08|A0A7U9RL08_LACJH;tr|A0A7D9N6Y6|A0A7D9N6Y6_LACJH;tr|A0A6P1Y8N9|A0A6P1Y8N9_LACJH;t…	1;1;1;1;1;1;1;1;1;1;1;1;1;1;1	1;1;1;1;1;1;1;1;1;1;1;1;1;1;1	1;1;1;1;1;1;1;1;1;1;1;1;1;1;1	tr|A0A249NJM8|A0A249NJM8_LACGS Levansucrase OS=Lactobacillus gasseri DSM 14869 OX=1380360 GN=N506_0285 PE=3 SV=1;tr|D1YHR5|D1YHR5_LACGS LPXTG-motif cell wall anchor domain protein OS=Lactobacillus gasseri 224-1 OX=679196 GN=HMPREF9209_0625 PE=3 SV=1;tr|A0A	15	1	1	0	0	0	1	0	0	0	1	1.4	61.5	0	323.31				By MS/MS	0	0	0	1.4	1294200	0	0	0	41750	TLIEQDAR
tr|A0A8I1LW23|A0A8I1LW23_PAEPO;tr|A0A1D7MKJ4|A0A1D7MKJ4_PAEPO;tr|A0A853QG03|A0A853QG03_PAEPO;tr|A0A2N9Z5X4|A0A2N9Z5X4_PAEPO	1;1;1;1	1;1;1;1	1;1;1;1	tr|A0A8I1LW23|A0A8I1LW23_PAEPO Serine hydrolase OS=Paenibacillus polymyxa OX=1406 GN=JDW19_21055 PE=4 SV=1;tr|A0A1D7MKJ4|A0A1D7MKJ4_PAEPO D-alanyl-D-alanine carboxypeptidase OS=Paenibacillus polymyxa OX=1406 GN=AOU00_16665 PE=4 SV=1;tr|A0A853QG03|A0A853QG0	4	1	1	1	1	1	0	1	1	1	0	1.9	46.574	0	323.31	By MS/MS	By MS/MS	By MS/MS		1.9	1.9	1.9	0	1320100	28352	15710	25416	0	YARVIHNK
tr|A0A4R2PFZ9|A0A4R2PFZ9_9SPHN;tr|A0A2W5R3G8|A0A2W5R3G8_9SPHN;tr|A0A2A4I882|A0A2A4I882_9SPHN;tr|A0A2A4HZI7|A0A2A4HZI7_9SPHN	1;1;1;1	1;1;1;1	1;1;1;1	tr|A0A4R2PFZ9|A0A4R2PFZ9_9SPHN PDZ domain-containing protein OS=Sphingomonas sp. BK235 OX=2512131 GN=EV292_104250 PE=4 SV=1;tr|A0A2W5R3G8|A0A2W5R3G8_9SPHN Peptidase M48 family protein OS=Sphingomonas taxi OX=1549858 GN=DI544_03995 PE=4 SV=1;tr|A0A2A4I882|A	4	1	1	0	1	0	0	0	1	0	0	2.2	33.106	0	323.31		By MS/MS			0	2.2	0	0	1321000	0	88065	0	0	IDGGLFR
tr|A0A1F1KV13|A0A1F1KV13_9CORY	1	1	1	tr|A0A1F1KV13|A0A1F1KV13_9CORY DNA polymerase I OS=Corynebacterium sp. HMSC04H06 OX=1581050 GN=HMPREF3067_07815 PE=3 SV=1	1	1	1	1	0	0	1	1	0	0	1	0.5	160.39	0	323.31	By MS/MS			By MS/MS	0.5	0	0	0.5	1326500	10323	0	0	7130.4	TIEALPK
tr|A0A1R4HZT4|A0A1R4HZT4_9MICO	1	1	1	tr|A0A1R4HZT4|A0A1R4HZT4_9MICO Putative FMNH2-utilizing oxygenase OS=Leucobacter sp. 7(1) OX=1255613 GN=FM113_16685 PE=3 SV=1	1	1	1	0	1	0	0	0	1	0	0	1.5	51.235	0	323.31		By MS/MS			0	1.5	0	0	1328900	0	55372	0	0	VPAGVGA
tr|A0A7Z1G4G9|A0A7Z1G4G9_9BACI;tr|A0A2A7H1C2|A0A2A7H1C2_9BACI	1;1	1;1	1;1	tr|A0A7Z1G4G9|A0A7Z1G4G9_9BACI Outer membrane protein assembly factor BamE OS=Bacillus pseudomycoides OX=64104 GN=CON65_13895 PE=4 SV=1;tr|A0A2A7H1C2|A0A2A7H1C2_9BACI Outer membrane protein assembly factor BamE OS=Bacillus sp. AFS098217 OX=2033868 GN=COO03	2	1	1	0	0	0	1	0	0	0	1	3.7	22.823	0	323.31				By MS/MS	0	0	0	3.7	1331000	0	0	0	221830	WLKNEQK
tr|A0A2N5I9K7|A0A2N5I9K7_9BACI	1	1	1	tr|A0A2N5I9K7|A0A2N5I9K7_9BACI Alpha/beta hydrolase OS=Bacillus sp. M6-12 OX=2054166 GN=CVD28_05560 PE=4 SV=1	1	1	1	1	1	1	0	1	1	1	0	3.5	32.472	0	323.31	By MS/MS	By MS/MS	By MS/MS		3.5	3.5	3.5	0	1338400	39174	22341	34087	0	EILNSYDCTK
tr|A0A2A7HSG7|A0A2A7HSG7_BACCE	1	1	1	tr|A0A2A7HSG7|A0A2A7HSG7_BACCE CPBP family intramembrane metalloprotease OS=Bacillus cereus OX=1396 GN=COM96_22720 PE=4 SV=1	1	1	1	1	1	0	0	1	1	0	0	12.5	7.6882	0	323.31	By MS/MS	By MS/MS			12.5	12.5	0	0	1341100	199730	135540	0	0	FFQMFTSN
tr|A0A4U3FY51|A0A4U3FY51_9MICO;tr|A0A3G8VBX9|A0A3G8VBX9_9MICO;tr|A0A1T5IM86|A0A1T5IM86_9MICO;tr|A0A653R0U3|A0A653R0U3_9MICO	1;1;1;1	1;1;1;1	1;1;1;1	tr|A0A4U3FY51|A0A4U3FY51_9MICO Monooxygenase OS=Plantibacter flavus OX=150123 GN=PlfCFBP13513_09300 PE=4 SV=1;tr|A0A3G8VBX9|A0A3G8VBX9_9MICO FAD-dependent oxidoreductase OS=Plantibacter sp. PA-3-X8 OX=2480625 GN=EAO79_05665 PE=4 SV=1;tr|A0A1T5IM86|A0A1T5IM	4	1	1	1	1	0	0	1	1	0	0	2.9	49.623	0	323.31	By matching	By MS/MS			2.9	2.9	0	0	1348700	23483	43953	0	0	QVVDTLTDWDQVK
tr|A0A2C5PG76|A0A2C5PG76_9BACI	1	1	1	tr|A0A2C5PG76|A0A2C5PG76_9BACI 2-isopropylmalate synthase OS=Bacillus wiedmannii OX=1890302 GN=COI65_24970 PE=3 SV=1	1	1	1	1	1	0	0	1	1	0	0	1.9	52.881	0	323.31	By MS/MS	By MS/MS			1.9	1.9	0	0	1348700	36476	19719	0	0	KYNQYFQLK
tr|A0A1S2QZB6|A0A1S2QZB6_9BACI	1	1	1	tr|A0A1S2QZB6|A0A1S2QZB6_9BACI Glycosyl transferase OS=Bacillus sp. MUM 116 OX=1678002 GN=BIV60_18150 PE=4 SV=1	1	1	1	0	1	1	0	0	1	1	0	1.8	51.954	0	323.31		By MS/MS	By MS/MS		0	1.8	1.8	0	1369200	0	58160	33118	0	EYQLDRDK
tr|A0A175Y3D9|A0A175Y3D9_9SPHN	1	1	1	tr|A0A175Y3D9|A0A175Y3D9_9SPHN Conjugal transfer protein TraG OS=Sphingomonas melonis TY OX=621456 GN=AVM11_17450 PE=3 SV=1	1	1	1	1	1	0	0	1	1	0	0	2	44.08	0	323.31	By MS/MS	By MS/MS			2	2	0	0	1375200	63305	9071.9	0	0	VTARTRSR
tr|A0A087DPN0|A0A087DPN0_9BIFI	1	1	1	tr|A0A087DPN0|A0A087DPN0_9BIFI Integrase/recombinase OS=Bifidobacterium stellenboschense OX=762211 GN=BSTEL_0201 PE=4 SV=1	1	1	1	1	1	0	1	1	1	0	1	1.8	48.846	0	323.31	By MS/MS	By MS/MS		By matching	1.8	1.8	0	1.8	1379600	43120	13486	0	877.76	YHDPRLGR
tr|A0A2A6FRM1|A0A2A6FRM1_9MICO;tr|A0A1H1RTJ1|A0A1H1RTJ1_9MICO	1;1	1;1	1;1	tr|A0A2A6FRM1|A0A2A6FRM1_9MICO Pyruvate dehydrogenase E1 component OS=Candidatus Lumbricidophila eiseniae OX=1969409 GN=B5766_06505 PE=4 SV=1;tr|A0A1H1RTJ1|A0A1H1RTJ1_9MICO Pyruvate dehydrogenase E1 component OS=Agromyces flavus OX=589382 GN=SAMN04489721_1	2	1	1	0	1	0	0	0	1	0	0	0.9	100.52	0	323.31		By MS/MS			0	0.9	0	0	1413500	0	40385	0	0	TLQMLADR
sp|Q83GN2|MURD_TROWT	1	1	1	sp|Q83GN2|MURD_TROWT UDP-N-acetylmuramoylalanine--D-glutamate ligase OS=Tropheryma whipplei (strain Twist) OX=203267 GN=murD PE=3 SV=2	1	1	1	1	1	1	1	1	1	1	1	1.5	52.236	0	323.31	By MS/MS	By MS/MS	By matching	By matching	1.5	1.5	1.5	1.5	1423900	27167	31394	795.25	2552.6	ELYYCAK
tr|A0A1G5UBN7|A0A1G5UBN7_9SPHN	1	1	1	tr|A0A1G5UBN7|A0A1G5UBN7_9SPHN DnaJ domain-containing protein OS=Sphingomonas sp. NFR15 OX=1566282 GN=SAMN03159340_02540 PE=4 SV=1	1	1	1	0	0	0	1	0	0	0	1	6.9	22.886	0	323.31				By MS/MS	0	0	0	6.9	1429900	0	0	0	142990	DGRPLSDGDRRALK
tr|A0A2B0ENJ2|A0A2B0ENJ2_BACTU;tr|J9AT11|J9AT11_9BACI;tr|A0A2B1KNM0|A0A2B1KNM0_BACCE;tr|A0A243GB94|A0A243GB94_BACTF	1;1;1;1	1;1;1;1	1;1;1;1	tr|A0A2B0ENJ2|A0A2B0ENJ2_BACTU Rad50/SbcC-type AAA domain-containing protein OS=Bacillus thuringiensis OX=1428 GN=COJ15_01560 PE=4 SV=1;tr|J9AT11|J9AT11_9BACI Rad50/SbcC-type AAA domain-containing protein OS=Bacillus wiedmannii OX=1890302 GN=CN546_12325 PE	4	1	1	1	1	1	0	1	1	1	0	1.8	75.658	0	323.31	By MS/MS	By MS/MS	By matching		1.8	1.8	1.8	0	1444500	23975	22266	3569.4	0	ESGTEEVKEAIK
tr|A0A2K8QTD9|A0A2K8QTD9_9GAMM;tr|E0SFG0|E0SFG0_DICD3;tr|A0A2K8VXY4|A0A2K8VXY4_9GAMM	1;1;1	1;1;1	1;1;1	tr|A0A2K8QTD9|A0A2K8QTD9_9GAMM TonB-dependent siderophore receptor OS=Dickeya fangzhongdai OX=1778540 GN=CVE23_18710 PE=3 SV=1;tr|E0SFG0|E0SFG0_DICD3 TonB-dependent receptor Outer membrane receptor for ferrienterochelin and colicins OS=Dickeya dadantii (st	3	1	1	1	1	1	1	1	1	1	1	1.4	83.443	0	323.31	By MS/MS	By MS/MS	By MS/MS	By MS/MS	1.4	1.4	1.4	1.4	1456600	12300	15143	9154.9	6242.6	TNVYRWENIPR
tr|A0A1Q8TTI6|A0A1Q8TTI6_PRIMG;tr|A0A1I3BUD4|A0A1I3BUD4_PRIMG	1;1	1;1	1;1	tr|A0A1Q8TTI6|A0A1Q8TTI6_PRIMG Uncharacterized protein OS=Priestia megaterium OX=1404 GN=BTA37_26670 PE=4 SV=1;tr|A0A1I3BUD4|A0A1I3BUD4_PRIMG Uncharacterized protein OS=Priestia megaterium OX=1404 GN=C3744_29805 PE=4 SV=1	2	1	1	1	1	1	1	1	1	1	1	9.3	12.923	0	323.31	By MS/MS	By MS/MS	By MS/MS	By matching	9.3	9.3	9.3	9.3	1467800	93219	54610	47914	13945	IWDWVDDDWWR
tr|A0A1R0F852|A0A1R0F852_9HYPH	1	1	1	tr|A0A1R0F852|A0A1R0F852_9HYPH Putative hydrolase of the HAD superfamily OS=Bartonella apis OX=1686310 GN=PEB0149_005760 PE=4 SV=1	1	1	1	1	1	0	0	1	1	0	0	4.7	26.5	0	323.31	By MS/MS	By MS/MS			4.7	4.7	0	0	1481300	86914	47749	0	0	TVYEELLKRNR
tr|A0A3R9PYV2|A0A3R9PYV2_9BACI;tr|A0A2N5GKA0|A0A2N5GKA0_9BACI;tr|A0A2N5G8N8|A0A2N5G8N8_9BACI	1;1;1	1;1;1	1;1;1	tr|A0A3R9PYV2|A0A3R9PYV2_9BACI Alkaline phosphatase family protein OS=Bacillus canaveralius OX=1403243 GN=EJA13_15760 PE=4 SV=1;tr|A0A2N5GKA0|A0A2N5GKA0_9BACI Phosphodiesterase OS=Bacillus canaveralius OX=1403243 GN=CU635_14160 PE=4 SV=1;tr|A0A2N5G8N8|A0A2	3	1	1	0	0	1	1	0	0	1	1	2	55.724	0	323.31			By MS/MS	By MS/MS	0	0	2	2	1491700	0	0	15735	41637	TASINTLIYR
tr|A0A6L7CRQ0|A0A6L7CRQ0_ECOLX;tr|A0A1M0CV53|A0A1M0CV53_ECOLX;tr|A0A8H9JHN5|A0A8H9JHN5_ECOLX;tr|A0A8H9DKM8|A0A8H9DKM8_ECOLX;tr|A0A8H9AU26|A0A8H9AU26_ECOLX;tr|A0A8H1XUK3|A0A8H1XUK3_ECOLX;tr|A0A8F9N0V1|A0A8F9N0V1_ECOLX;tr|A0A8F9HBJ7|A0A8F9HBJ7_9ESCH;tr|A0A8F9FJF5|A0A8F9FJF5_ECOLX;tr|A0A8F9CNT9|A0A8F9CNT9_ECOLX;tr|B7LT03|B7LT03_ESCF3;tr|B7MEN3|B7MEN3_ECO45;tr|B7N1H7|B7N1H7_ECO81;tr|F4T590|F4T590_ECO…	1;1;1;1;1;1;1;1;1;1;1;1;1;1;1;1;1;1;1;1;1;1;1;1;1;1;1;1;1;1;1;1;1;1;1;1;1;1;1;1;1;1;1;1;1;1;1;1;1;1;1;1;1;1;1;1;1;1;1;1;1;1;1;1;1;1;1;1;1;1;1;1;1;1;1;1;1;1;1;1;1;1;1;1;1;1;1;1;1;1;1;1;1;1;1;1;1;1;1;1;1;1;1;1;1;1;1;1;1;1;1;1;1;1;1;1;1;1;1;1;1;1;1;1;1;1;1;1;1;1;1;1;1;1;1;1;1;1;1;1;1;1;1;1;1;1;1;1;1;1;1;1;1;1;1;1;1;1;1;1;1;1;1;1;1;1;1;1;1;1;1;1;1;1;1;1;1;1;1;1;1;1;1;1;1;1;1;1;1;1;1;1;1;1;1;1;1;1;1;1…	1;1;1;1;1;1;1;1;1;1;1;1;1;1;1;1;1;1;1;1;1;1;1;1;1;1;1;1;1;1;1;1;1;1;1;1;1;1;1;1;1;1;1;1;1;1;1;1;1;1;1;1;1;1;1;1;1;1;1;1;1;1;1;1;1;1;1;1;1;1;1;1;1;1;1;1;1;1;1;1;1;1;1;1;1;1;1;1;1;1;1;1;1;1;1;1;1;1;1;1;1;1;1;1;1;1;1;1;1;1;1;1;1;1;1;1;1;1;1;1;1;1;1;1;1;1;1;1;1;1;1;1;1;1;1;1;1;1;1;1;1;1;1;1;1;1;1;1;1;1;1;1;1;1;1;1;1;1;1;1;1;1;1;1;1;1;1;1;1;1;1;1;1;1;1;1;1;1;1;1;1;1;1;1;1;1;1;1;1;1;1;1;1;1;1;1;1;1;1;1…	1;1;1;1;1;1;1;1;1;1;1;1;1;1;1;1;1;1;1;1;1;1;1;1;1;1;1;1;1;1;1;1;1;1;1;1;1;1;1;1;1;1;1;1;1;1;1;1;1;1;1;1;1;1;1;1;1;1;1;1;1;1;1;1;1;1;1;1;1;1;1;1;1;1;1;1;1;1;1;1;1;1;1;1;1;1;1;1;1;1;1;1;1;1;1;1;1;1;1;1;1;1;1;1;1;1;1;1;1;1;1;1;1;1;1;1;1;1;1;1;1;1;1;1;1;1;1;1;1;1;1;1;1;1;1;1;1;1;1;1;1;1;1;1;1;1;1;1;1;1;1;1;1;1;1;1;1;1;1;1;1;1;1;1;1;1;1;1;1;1;1;1;1;1;1;1;1;1;1;1;1;1;1;1;1;1;1;1;1;1;1;1;1;1;1;1;1;1;1;1…	tr|A0A6L7CRQ0|A0A6L7CRQ0_ECOLX Tetratricopeptide repeat protein (Fragment) OS=Escherichia coli OX=562 GN=GP954_40170 PE=4 SV=1;tr|A0A1M0CV53|A0A1M0CV53_ECOLX Cellulose biosynthesis protein BcsC OS=Escherichia coli OX=562 GN=bcsC PE=4 SV=1;tr|A0A8H9JHN5|A0A	261	1	1	0	0	0	1	0	0	0	1	15.5	9.5984	0	323.31				By MS/MS	0	0	0	15.5	1493000	0	0	0	248830	LAQQAEALENQGK
tr|A0A1I5RQL1|A0A1I5RQL1_9SPHN	1	1	1	tr|A0A1I5RQL1|A0A1I5RQL1_9SPHN Outer-membrane receptor for ferric coprogen and ferric-rhodotorulic acid OS=Sphingomonas rubra OX=634430 GN=SAMN04488241_10449 PE=3 SV=1	1	1	1	0	0	0	1	0	0	0	1	2.2	82.341	0	323.31				By MS/MS	0	0	0	2.2	1517100	0	0	0	37928	CATVPTECVSQSAGATR
tr|A0A243C493|A0A243C493_BACTU	1	1	1	tr|A0A243C493|A0A243C493_BACTU Uncharacterized protein OS=Bacillus thuringiensis serovar yosoo OX=180848 GN=BK746_16800 PE=4 SV=1	1	1	1	1	1	1	1	1	1	1	1	16.9	6.9199	0	323.31	By MS/MS	By MS/MS	By MS/MS	By MS/MS	16.9	16.9	16.9	16.9	1520200	151090	90797	199220	65640	LTEHEYDIQK
tr|A0A246Q1H7|A0A246Q1H7_9BURK	1	1	1	tr|A0A246Q1H7|A0A246Q1H7_9BURK Tripartite tricarboxylate transporter substrate binding protein OS=Achromobacter sp. HZ28 OX=2015171 GN=CEY04_29465 PE=3 SV=1	1	1	1	1	1	1	1	1	1	1	1	2.5	42.839	0	323.31	By MS/MS	By MS/MS	By matching	By MS/MS	2.5	2.5	2.5	2.5	1526900	48170	33974	5735.8	7551.8	VTKQIGLQPQ
tr|U5Q0H4|U5Q0H4_9CAUD;tr|A0A1X9SFP7|A0A1X9SFP7_9CAUD	1;1	1;1	1;1	tr|U5Q0H4|U5Q0H4_9CAUD Putative PcfJ protein OS=Bacillus phage Spock OX=1406791 GN=Spock_47 PE=4 SV=1;tr|A0A1X9SFP7|A0A1X9SFP7_9CAUD PcfJ-like protein OS=Bacillus phage Flapjack OX=1983465 GN=FLAPJACK_48 PE=4 SV=1	2	1	1	1	1	1	1	1	1	1	1	1.5	55.194	0	323.31	By MS/MS	By MS/MS	By matching	By matching	1.5	1.5	1.5	1.5	1539200	36999	19264	3711.3	4156.8	NNIRHYK
tr|A0A4Y8ZUK8|A0A4Y8ZUK8_9SPHN;tr|A0A2P7QZ97|A0A2P7QZ97_9SPHN	1;1	1;1	1;1	tr|A0A4Y8ZUK8|A0A4Y8ZUK8_9SPHN MucR family transcriptional regulator OS=Sphingomonas parva OX=2555898 GN=E2493_06375 PE=3 SV=1;tr|A0A2P7QZ97|A0A2P7QZ97_9SPHN MucR family transcriptional regulator OS=Sphingomonas deserti OX=2116704 GN=C7I55_02615 PE=3 SV=1	2	1	1	1	1	1	0	1	1	1	0	4.4	17.154	0	323.31	By MS/MS	By MS/MS	By MS/MS		4.4	4.4	4.4	0	1553500	76264	73831	44088	0	SDYGLPR
tr|A0A0B6F4D0|A0A0B6F4D0_9CORY	1	1	1	tr|A0A0B6F4D0|A0A0B6F4D0_9CORY Secreted protein OS=Corynebacterium singulare OX=161899 GN=CSING_08930 PE=4 SV=1	1	1	1	0	1	1	0	0	1	1	0	2.9	32.996	0	323.31		By MS/MS	By MS/MS		0	2.9	2.9	0	1609500	0	142750	36091	0	GAQWTVESR
tr|A0A2N5IRC6|A0A2N5IRC6_9BIFI	1	1	1	tr|A0A2N5IRC6|A0A2N5IRC6_9BIFI ABC transporter permease OS=Bifidobacterium imperatoris OX=2020965 GN=Tam1G_1420 PE=4 SV=1	1	1	1	0	1	0	0	0	1	0	0	4.2	35.298	0	323.31		By MS/MS			0	4.2	0	0	1633900	0	326790	0	0	VASSSTPSDQAQSER
tr|A0A1B9AF59|A0A1B9AF59_9BACI	1	1	1	tr|A0A1B9AF59|A0A1B9AF59_9BACI Peroxiredoxin OS=Bacillus sp. FJAT-27986 OX=1743146 GN=A8L44_12780 PE=4 SV=1	1	1	1	1	1	1	1	1	1	1	1	5.1	17.669	0	323.31	By MS/MS	By MS/MS	By matching	By matching	5.1	5.1	5.1	5.1	1655000	92629	37307	9613.1	10907	AYGVWVLK
tr|A0A7Z1G4C3|A0A7Z1G4C3_9BACI;tr|A0A2A7GWK7|A0A2A7GWK7_9BACI	1;1	1;1	1;1	tr|A0A7Z1G4C3|A0A7Z1G4C3_9BACI Uncharacterized protein OS=Bacillus pseudomycoides OX=64104 GN=CON65_13165 PE=4 SV=1;tr|A0A2A7GWK7|A0A2A7GWK7_9BACI Uncharacterized protein OS=Bacillus sp. AFS098217 OX=2033868 GN=COO03_22015 PE=4 SV=1	2	1	1	1	1	1	0	1	1	1	0	4.3	18.131	0	323.31	By MS/MS	By MS/MS	By MS/MS		4.3	4.3	4.3	0	1658000	89058	93320	24877	0	VTGYYDR
tr|A0A1C3ZCS6|A0A1C3ZCS6_9BACI	1	1	1	tr|A0A1C3ZCS6|A0A1C3ZCS6_9BACI Uncharacterized protein OS=Bacillus wiedmannii OX=1890302 GN=BC05F1_00282 PE=4 SV=1	1	1	1	0	1	1	0	0	1	1	0	32	2.9995	0	323.31		By MS/MS	By matching		0	32	32	0	1660500	0	787990	42284	0	LFWGLFYK
tr|A0A1H7IK62|A0A1H7IK62_9SPHN	1	1	1	tr|A0A1H7IK62|A0A1H7IK62_9SPHN Parvulin-like PPIase OS=Sphingomonas palmae OX=1855283 GN=SAMN05216382_0780 PE=3 SV=1	1	1	1	0	1	1	0	0	1	1	0	1.4	68.273	0	323.31		By MS/MS	By MS/MS		0	1.4	1.4	0	1667100	0	32967	14666	0	LANAIGLEK
tr|A0A2N5H012|A0A2N5H012_9BACI	1	1	1	tr|A0A2N5H012|A0A2N5H012_9BACI General stress protein OS=Bacillus sp. T33-2 OX=2054168 GN=CVD19_11550 PE=4 SV=1	1	1	1	1	1	1	1	1	1	1	1	7.7	17.49	0	323.31	By MS/MS	By MS/MS	By matching	By MS/MS	7.7	7.7	7.7	7.7	1687800	12194	84284	10550	33622	NNNNSGNSRNND
tr|A0A2S5HA71|A0A2S5HA71_BRELA	1	1	1	tr|A0A2S5HA71|A0A2S5HA71_BRELA J domain-containing protein OS=Brevibacillus laterosporus OX=1465 GN=C4A76_18100 PE=4 SV=1	1	1	1	1	1	0	1	1	1	0	1	1.2	67.868	0	323.31	By MS/MS	By MS/MS		By matching	1.2	1.2	0	1.2	1692100	32267	20357	0	1961.4	INISMWK
tr|A0A225C333|A0A225C333_9MICO	1	1	1	tr|A0A225C333|A0A225C333_9MICO Conjugative transposon protein TcpC OS=Clavibacter michiganensis subsp. tessellarius OX=31965 GN=B5P24_15585 PE=4 SV=1	1	1	1	1	1	0	0	1	1	0	0	3.1	36.232	0	323.31	By MS/MS	By MS/MS			3.1	3.1	0	0	1698500	20572	92664	0	0	WQVATLDAATN
tr|A0A087EB16|A0A087EB16_9BIFI	1	1	1	tr|A0A087EB16|A0A087EB16_9BIFI Uncharacterized protein OS=Bifidobacterium subtile OX=77635 GN=BISU_1495 PE=4 SV=1	1	1	1	1	1	1	0	1	1	1	0	4.5	24.564	0	323.31	By MS/MS	By MS/MS	By MS/MS		4.5	4.5	4.5	0	1699600	59121	34166	37452	0	VPGIAAQVER
tr|W6ARV7|W6ARV7_9CAUD;tr|A0A482IJV5|A0A482IJV5_9CAUD;tr|A0A2H5BKI5|A0A2H5BKI5_9CAUD;tr|A0A2H5BJL1|A0A2H5BJL1_9CAUD;tr|A0A2H5BIN5|A0A2H5BIN5_9CAUD;tr|A0A2H5BHR0|A0A2H5BHR0_9CAUD;tr|A0A191ZBS9|A0A191ZBS9_9CAUD;tr|A0A173GF11|A0A173GF11_9CAUD;tr|A0A173GDV8|A0A173GDV8_9CAUD;tr|A0A173GDM3|A0A173GDM3_9CAUD	1;1;1;1;1;1;1;1;1;1	1;1;1;1;1;1;1;1;1;1	1;1;1;1;1;1;1;1;1;1	tr|W6ARV7|W6ARV7_9CAUD Uncharacterized protein OS=Erwinia phage Ea35-70 OX=1429768 GN=Ea357_036 PE=4 SV=1;tr|A0A482IJV5|A0A482IJV5_9CAUD Uncharacterized protein OS=Erwinia phage Rebecca OX=2530026 GN=REBECCA_36 PE=4 SV=1;tr|A0A2H5BKI5|A0A2H5BKI5_9CAUD Unch	10	1	1	1	1	1	0	1	1	1	0	3.8	21.478	0	323.31	By MS/MS	By MS/MS	By MS/MS		3.8	3.8	3.8	0	1705100	63475	39154	52379	0	FYHWDVR
tr|A0A0A8K8N3|A0A0A8K8N3_9SPHN	1	1	1	tr|A0A0A8K8N3|A0A0A8K8N3_9SPHN Flagellar basal-body rod protein FlgG OS=Sphingomonas sp. A1 OX=90322 GN=flgG PE=3 SV=1	1	1	1	0	1	1	0	0	1	1	0	2.7	27.458	0	323.31		By MS/MS	By MS/MS		0	2.7	2.7	0	1727500	0	226570	118930	0	AYELNSR
tr|A0A6B8YK30|A0A6B8YK30_9LACO;tr|A0A0D6A1X2|A0A0D6A1X2_9LACO	1;1	1;1	1;1	tr|A0A6B8YK30|A0A6B8YK30_9LACO ATP-dependent zinc metalloprotease FtsH OS=Lactobacillus acetotolerans OX=1600 GN=hflB PE=3 SV=1;tr|A0A0D6A1X2|A0A0D6A1X2_9LACO ATP-dependent zinc metalloprotease FtsH OS=Lactobacillus acetotolerans OX=1600 GN=hflB PE=3 SV=1	2	1	1	0	1	0	0	0	1	0	0	1.3	78.808	0	323.31		By MS/MS			0	1.3	0	0	1728300	0	42155	0	0	DELETPSEK
tr|A0A3G6J7M9|A0A3G6J7M9_9CORY;tr|A0A1Y6G657|A0A1Y6G657_9BACI	1;1	1;1	1;1	tr|A0A3G6J7M9|A0A3G6J7M9_9CORY Uncharacterized protein OS=Corynebacterium choanae OX=1862358 GN=CCHOA_08660 PE=4 SV=1;tr|A0A1Y6G657|A0A1Y6G657_9BACI Spore coat protein B OS=Bacillus sp. OV166 OX=1882763 GN=SAMN05444673_5392 PE=4 SV=1	2	1	1	0	0	0	1	0	0	0	1	7.8	9.6006	0	323.31				By MS/MS	0	0	0	7.8	1738700	0	0	0	347740	FDVDVPK
tr|A0A263BRB5|A0A263BRB5_9BACI	1	1	1	tr|A0A263BRB5|A0A263BRB5_9BACI CRISPR-associated RAMP protein OS=Lottiidibacillus patelloidae OX=2670334 GN=CIB95_12560 PE=4 SV=1	1	1	1	1	1	0	1	1	1	0	1	2.5	32.043	0	323.31	By MS/MS	By MS/MS		By MS/MS	2.5	2.5	0	2.5	1744600	48540	38185	0	22310	VFDGRWR
tr|A0A855ZID9|A0A855ZID9_LIMFE;tr|A0A843RB34|A0A843RB34_LIMFE;tr|A0A7U3TWH8|A0A7U3TWH8_LIMFE;tr|A0A2V2D4D5|A0A2V2D4D5_LIMFE;tr|A0A2K2TLB2|A0A2K2TLB2_LIMFE;tr|A0A1Q2T6V4|A0A1Q2T6V4_LIMFE;tr|A0A1D7ZW23|A0A1D7ZW23_LIMFE;tr|A0A158SKV3|A0A158SKV3_LIMFE;tr|A0A0R2EMG7|A0A0R2EMG7_LIMFE;tr|A0A0F4HGV6|A0A0F4HGV6_LIMFE;sp|B2GDX6|RPOC_LIMF3	1;1;1;1;1;1;1;1;1;1;1	1;1;1;1;1;1;1;1;1;1;1	1;1;1;1;1;1;1;1;1;1;1	tr|A0A855ZID9|A0A855ZID9_LIMFE DNA-directed RNA polymerase subunit beta OS=Limosilactobacillus fermentum OX=1613 GN=rpoC PE=3 SV=1;tr|A0A843RB34|A0A843RB34_LIMFE DNA-directed RNA polymerase subunit beta OS=Limosilactobacillus fermentum OX=1613 GN=rpoC PE	11	1	1	1	1	0	0	1	1	0	0	0.7	135.62	0	323.31	By MS/MS	By MS/MS			0.7	0.7	0	0	1751300	15496	9171.1	0	0	YNKRVCER
tr|A0A2R8A519|A0A2R8A519_CARDV	1	1	1	tr|A0A2R8A519|A0A2R8A519_CARDV ImmA/IrrE family metallo-endopeptidase OS=Carnobacterium divergens OX=2748 GN=CDIMF43_PA10003 PE=4 SV=1	1	1	1	1	1	0	0	1	1	0	0	4.6	18.1	0	323.31	By MS/MS	By MS/MS			4.6	4.6	0	0	1760800	187710	7943	0	0	ARQWGYR
tr|K0NXN5|K0NXN5_9LACO;tr|A0A844FLF3|A0A844FLF3_9LACO;tr|A0A0R1J590|A0A0R1J590_LACDL;tr|G6F3R6|G6F3R6_LACDE;sp|Q04AN8|ADDB_LACDB;tr|F0K270|F0K270_LACD2;tr|F0HT12|F0HT12_LACDL;tr|A0A874ASY2|A0A874ASY2_9LACO;tr|A0A809EJJ2|A0A809EJJ2_LACDE;tr|A0A6G6GSZ7|A0A6G6GSZ7_LACDE;tr|A0A6A7JWP6|A0A6A7JWP6_9LACO;tr|A0A5R9DNX3|A0A5R9DNX3_LACDE;tr|A0A5R9DK11|A0A5R9DK11_LACDL;tr|A0A4Y3JVR0|A0A4Y3JVR0_9LACO;tr|A0A4…	1;1;1;1;1;1;1;1;1;1;1;1;1;1;1;1;1;1;1;1;1;1;1;1;1;1;1;1	1;1;1;1;1;1;1;1;1;1;1;1;1;1;1;1;1;1;1;1;1;1;1;1;1;1;1;1	1;1;1;1;1;1;1;1;1;1;1;1;1;1;1;1;1;1;1;1;1;1;1;1;1;1;1;1	tr|K0NXN5|K0NXN5_9LACO ATP-dependent helicase/deoxyribonuclease subunit B OS=Lactobacillus equicursoris 66c OX=872326 GN=BN146_08420 PE=4 SV=1;tr|A0A844FLF3|A0A844FLF3_9LACO ATP-dependent helicase OS=Lactobacillus equicursoris OX=420645 GN=FYJ61_02555 PE=4	28	1	1	1	1	1	0	1	1	1	0	0.7	133.91	0	323.31	By MS/MS	By MS/MS	By MS/MS		0.7	0.7	0.7	0	1767100	15556	8866	7132.9	0	LAWFFFKK
tr|A0A1E4JDW0|A0A1E4JDW0_9SPHN	1	1	1	tr|A0A1E4JDW0|A0A1E4JDW0_9SPHN UPF0246 protein ABS87_07245 OS=Sphingomonas sp. SCN 67-18 OX=1660141 GN=ABS87_07245 PE=3 SV=1	1	1	1	1	1	0	1	1	1	0	1	3.2	27.255	0	323.31	By MS/MS	By MS/MS		By matching	3.2	3.2	0	3.2	1772900	77384	55119	0	3872.1	LADVEALK
tr|A0A2S9HQ98|A0A2S9HQ98_9BACI	1	1	1	tr|A0A2S9HQ98|A0A2S9HQ98_9BACI Uncharacterized protein OS=Bacillus sp. MYb56 OX=1827287 GN=CQ058_24470 PE=4 SV=1	1	1	1	1	1	1	0	1	1	1	0	14.5	8.2223	0	323.31	By MS/MS	By MS/MS	By matching		14.5	14.5	14.5	0	1777100	406790	152470	33114	0	INNRIDPYNN
tr|A0A0A6VGW4|A0A0A6VGW4_9BACI;tr|A0A0M4FHR7|A0A0M4FHR7_9BACI	1;1	1;1	1;1	tr|A0A0A6VGW4|A0A0A6VGW4_9BACI HTH lysR-type domain-containing protein OS=Weizmannia ginsengihumi OX=363870 GN=NG54_06905 PE=3 SV=1;tr|A0A0M4FHR7|A0A0M4FHR7_9BACI LysR family transcriptional regulator OS=Bacillus gobiensis OX=1441095 GN=AM592_12585 PE=3 SV	2	1	1	1	1	1	0	1	1	1	0	2.7	34.301	0	323.31	By MS/MS	By MS/MS	By MS/MS		2.7	2.7	2.7	0	1784800	64165	39346	8041.8	0	LILTPAGK
tr|A0A7W6A837|A0A7W6A837_9SPHN;tr|A0A430CFT3|A0A430CFT3_9SPHN;tr|A0A411LJW1|A0A411LJW1_SPHPI;tr|A0A0C9NFP7|A0A0C9NFP7_SPHPI	1;1;1;1	1;1;1;1	1;1;1;1	tr|A0A7W6A837|A0A7W6A837_9SPHN Isoquinoline 1-oxidoreductase beta subunit OS=Sphingomonas pseudosanguinis OX=413712 GN=GGR48_000107 PE=4 SV=1;tr|A0A430CFT3|A0A430CFT3_9SPHN Xanthine dehydrogenase family protein molybdopterin-binding subunit OS=Sphingomonas	4	1	1	1	1	1	1	1	1	1	1	1.1	77.034	0	323.31	By MS/MS	By MS/MS	By matching	By matching	1.1	1.1	1.1	1.1	1811700	20170	26504	1581.1	709.42	SLPMEFPA
tr|A0A1B8WAR3|A0A1B8WAR3_9BACI	1	1	1	tr|A0A1B8WAR3|A0A1B8WAR3_9BACI ABC transporter ATP-binding protein OS=Bacillus sp. FJAT-26390 OX=1743142 GN=A7975_12975 PE=4 SV=1	1	1	1	1	1	0	0	1	1	0	0	1.6	64.415	0	323.31	By MS/MS	By MS/MS			1.6	1.6	0	0	1812800	39957	27182	0	0	ILIDDVFSK
tr|A0A920WWQ8|A0A920WWQ8_9LACO;tr|K6SKZ8|K6SKZ8_LACCA;tr|K6QRP3|K6QRP3_LACCA;tr|A0A806E4C2|A0A806E4C2_LACCD;tr|A0A7L8CID7|A0A7L8CID7_WEIVI;tr|A0A5R8M2H1|A0A5R8M2H1_LACZE;tr|A0A510WHQ2|A0A510WHQ2_LACCA;tr|A0A0R2GZ25|A0A0R2GZ25_WEIVI;tr|A0A0K1MTK9|A0A0K1MTK9_LACPA;tr|A0A0H0YNJ0|A0A0H0YNJ0_LACCA;tr|A0A0E2BRX8|A0A0E2BRX8_LACCA;sp|Q039L4|RS20_LACP3;sp|B3WE33|RS20_LACCB;tr|A0A7X2M119|A0A7X2M119_9BACI;t…	1;1;1;1;1;1;1;1;1;1;1;1;1;1;1	1;1;1;1;1;1;1;1;1;1;1;1;1;1;1	1;1;1;1;1;1;1;1;1;1;1;1;1;1;1	tr|A0A920WWQ8|A0A920WWQ8_9LACO 30S ribosomal protein S20 OS=Lactobacillus sp OX=1591 GN=DCL56_14455 PE=4 SV=1;tr|K6SKZ8|K6SKZ8_LACCA 30S ribosomal protein S20 OS=Lacticaseibacillus casei UW4 OX=1051661 GN=rpsT PE=3 SV=1;tr|K6QRP3|K6QRP3_LACCA 30S ribosomal	15	1	1	1	1	1	0	1	1	1	0	8.5	9.1164	0	323.31	By MS/MS	By MS/MS	By MS/MS		8.5	8.5	8.5	0	1814300	178350	144860	130370	0	LSALLNK
tr|A0A2N5GZ34|A0A2N5GZ34_9BACI	1	1	1	tr|A0A2N5GZ34|A0A2N5GZ34_9BACI Peptidase M20 domain-containing protein 2 OS=Bacillus sp. T33-2 OX=2054168 GN=CVD19_13135 PE=3 SV=1	1	1	1	0	1	1	0	0	1	1	0	3.7	43.145	0	323.31		By MS/MS	By matching		0	3.7	3.7	0	1820800	0	78793	3968.8	0	IVVLGTPAEEVGGGK
tr|A0A1L3MPR8|A0A1L3MPR8_9BACI	1	1	1	tr|A0A1L3MPR8|A0A1L3MPR8_9BACI DNA repair protein RecO OS=Bacillus weihaiensis OX=1547283 GN=recO PE=3 SV=1	1	1	1	0	1	0	0	0	1	0	0	4.8	28.437	0	323.31		By MS/MS			0	4.8	0	0	1860400	0	116280	0	0	TGGFICHRCFEK
tr|A0A2X1NDC5|A0A2X1NDC5_ECOLX;tr|A0A927K588|A0A927K588_9SPHN;tr|A0A840F815|A0A840F815_9SPHN;tr|A0A520ILP9|A0A520ILP9_SPHSX;tr|A0A0Q5PTW5|A0A0Q5PTW5_9SPHN;tr|A0A0Q5P508|A0A0Q5P508_9SPHN;tr|A0A4R2TTX5|A0A4R2TTX5_9SPHN;tr|A0A098F563|A0A098F563_9BACI;tr|A0A945RVF8|A0A945RVF8_9MICO	1;1;1;1;1;1;1;1;1	1;1;1;1;1;1;1;1;1	1;1;1;1;1;1;1;1;1	tr|A0A2X1NDC5|A0A2X1NDC5_ECOLX Transcriptional regulator SlyA OS=Escherichia coli OX=562 GN=slyA PE=4 SV=1;tr|A0A927K588|A0A927K588_9SPHN DUF2924 domain-containing protein OS=Sphingomonas sp. CFBP 13720 OX=2775302 GN=IFT55_17090 PE=4 SV=1;tr|A0A840F815|A0A	9	1	1	1	1	1	0	1	1	1	0	7.9	9.9124	0	323.31	By matching	By MS/MS	By MS/MS		7.9	7.9	7.9	0	1866000	8530.8	163000	139460	0	TLDQLGR
tr|A0A173GDU7|A0A173GDU7_9CAUD	1	1	1	tr|A0A173GDU7|A0A173GDU7_9CAUD Membrane protein OS=Erwinia phage vB_EamM_RAY OX=1815987 GN=RAY_45 PE=4 SV=1	1	1	1	1	1	0	1	1	1	0	1	2.7	42.506	0	323.31	By MS/MS	By MS/MS		By MS/MS	2.7	2.7	0	2.7	1884100	28276	18537	0	47394	TTVGMFTIDR
tr|A0A1I1N5Y3|A0A1I1N5Y3_9BACI	1	1	1	tr|A0A1I1N5Y3|A0A1I1N5Y3_9BACI N5-carboxyaminoimidazole ribonucleotide synthase OS=Bacillus sp. OV322 OX=1882764 GN=purK PE=3 SV=1	1	1	1	1	1	1	0	1	1	1	0	2.1	42.678	0	323.31	By MS/MS	By MS/MS	By matching		2.1	2.1	2.1	0	1941500	38090	81692	1558.3	0	ERETEDQS
tr|A0A2I8STK9|A0A2I8STK9_ECOLX;tr|A0A376JI35|A0A376JI35_ECOLX;tr|A0A7I0EDI8|A0A7I0EDI8_9MICO;tr|A0A1B1BLC2|A0A1B1BLC2_9MICO;tr|A0A2S3ZA13|A0A2S3ZA13_9MICO;tr|A0A2S3ZQ50|A0A2S3ZQ50_9MICO;sp|P76542|INTZ_ECOLI;tr|A0A485E3V6|A0A485E3V6_ECOLX;tr|A0A8T9CK15|A0A8T9CK15_ECOLX;tr|A0A2X5E5U8|A0A2X5E5U8_ECOLX;tr|C4TIG5|C4TIG5_ECO57;tr|A0A2I6FBH1|A0A2I6FBH1_ECOLX;tr|A0A377EL95|A0A377EL95_ECOLX;tr|A0A8T3LHK7|…	1;1;1;1;1;1;1;1;1;1;1;1;1;1;1;1;1;1;1;1;1;1;1;1;1	1;1;1;1;1;1;1;1;1;1;1;1;1;1;1;1;1;1;1;1;1;1;1;1;1	1;1;1;1;1;1;1;1;1;1;1;1;1;1;1;1;1;1;1;1;1;1;1;1;1	tr|A0A2I8STK9|A0A2I8STK9_ECOLX CPZ-55 prophage integrase OS=Escherichia coli OX=562 GN=intZ PE=4 SV=1;tr|A0A376JI35|A0A376JI35_ECOLX CPZ-55 prophage integrase OS=Escherichia coli OX=562 GN=intZ PE=4 SV=1;tr|A0A7I0EDI8|A0A7I0EDI8_9MICO Amino acid deaminase/	25	1	1	0	0	0	1	0	0	0	1	4.5	20.046	0	323.31				By MS/MS	0	0	0	4.5	1954200	0	0	0	195420	SIVDITAR
tr|A0A2K9C161|A0A2K9C161_BIFBR;tr|D4BMR5|D4BMR5_BIFBR	1;1	1;1	1;1	tr|A0A2K9C161|A0A2K9C161_BIFBR IS110 family transposase OS=Bifidobacterium breve OX=1685 GN=BLPE1C332_01606 PE=4 SV=1;tr|D4BMR5|D4BMR5_BIFBR Uncharacterized protein OS=Bifidobacterium breve DSM 20213 = JCM 1192 OX=518634 GN=BIFBRE_03363 PE=4 SV=1	2	1	1	1	1	1	1	1	1	1	1	3.3	33.057	0	323.31	By MS/MS	By MS/MS	By MS/MS	By MS/MS	3.3	3.3	3.3	3.3	1966900	74314	85316	43194	15714	QSGPLEERMR
tr|D4YTD4|D4YTD4_9LACO;tr|A0A1V0JBW7|A0A1V0JBW7_9LACO	1;1	1;1	1;1	tr|D4YTD4|D4YTD4_9LACO tRNA(Ile)-lysidine synthase OS=Lactobacillus amylolyticus DSM 11664 OX=585524 GN=tilS PE=3 SV=1;tr|A0A1V0JBW7|A0A1V0JBW7_9LACO tRNA(Ile)-lysidine synthase OS=Lactobacillus amylolyticus OX=83683 GN=tilS PE=3 SV=1	2	1	1	1	1	1	1	1	1	1	1	1.9	49.403	0	323.31	By MS/MS	By MS/MS	By MS/MS	By MS/MS	1.9	1.9	1.9	1.9	2039700	33133	11276	25340	15239	YYYLWPQK
tr|A0A2Z4MF10|A0A2Z4MF10_BREBE;tr|A0A1Y4X4H9|A0A1Y4X4H9_BREBE	1;1	1;1	1;1	tr|A0A2Z4MF10|A0A2Z4MF10_BREBE Penicillin-binding protein OS=Brevibacillus brevis OX=1393 GN=AB432_008250 PE=4 SV=1;tr|A0A1Y4X4H9|A0A1Y4X4H9_BREBE Penicillin-binding protein OS=Brevibacillus brevis OX=1393 GN=B5G50_08950 PE=4 SV=1	2	1	1	0	1	0	1	0	1	0	1	2	49.076	0	323.31		By MS/MS		By MS/MS	0	2	0	2	2045000	0	42478	0	33262	MLCRSEDKF
tr|A0A2C1KH60|A0A2C1KH60_9BACI;tr|A0A3A9KBF7|A0A3A9KBF7_9BACI	1;1	1;1	1;1	tr|A0A2C1KH60|A0A2C1KH60_9BACI galactosylceramidase OS=Bacillus sp. AFS040349 OX=2033502 GN=COD11_09995 PE=3 SV=1;tr|A0A3A9KBF7|A0A3A9KBF7_9BACI galactosylceramidase OS=Salipaludibacillus neizhouensis OX=885475 GN=CR203_13875 PE=3 SV=1	2	1	1	1	1	1	0	1	1	1	0	0.9	139.93	0	323.31	By MS/MS	By MS/MS	By matching		0.9	0.9	0.9	0	2063000	19477	12839	2067.4	0	NYVERRGGTPR
tr|H0F524|H0F524_9BURK;tr|A0A446CNN3|A0A446CNN3_9BURK;tr|A0A2N8KJU9|A0A2N8KJU9_9BURK;tr|A0A2N8KJU0|A0A2N8KJU0_9BURK;tr|A0A446CJZ7|A0A446CJZ7_9BURK;tr|A0A1N7QSR5|A0A1N7QSR5_9BURK;tr|A0A095W0U8|A0A095W0U8_9BURK	1;1;1;1;1;1;1	1;1;1;1;1;1;1	1;1;1;1;1;1;1	tr|H0F524|H0F524_9BURK Glycosyl transferase OS=Achromobacter arsenitoxydans SY8 OX=477184 GN=KYC_09330 PE=4 SV=1;tr|A0A446CNN3|A0A446CNN3_9BURK N-acetyl-alpha-D-glucosaminyl L-malate synthase OS=Achromobacter agilis OX=1353888 GN=bshA_1 PE=4 SV=1;tr|A0A2N8	7	1	1	1	1	1	1	1	1	1	1	2.2	33.897	0	323.31	By MS/MS	By MS/MS	By MS/MS	By MS/MS	2.2	2.2	2.2	2.2	2078100	57100	37514	10083	17545	IHMLGFR
tr|A0A2B3Q2Q4|A0A2B3Q2Q4_BACTU	1	1	1	tr|A0A2B3Q2Q4|A0A2B3Q2Q4_BACTU DUF3895 domain-containing protein OS=Bacillus thuringiensis OX=1428 GN=COK81_14765 PE=4 SV=1	1	1	1	0	1	0	0	0	1	0	0	3.5	36.537	0	323.31		By MS/MS			0	3.5	0	0	2080400	0	148600	0	0	NFLEQHVKRGK
tr|A0A2A8W9N3|A0A2A8W9N3_BACTU	1	1	1	tr|A0A2A8W9N3|A0A2A8W9N3_BACTU Uncharacterized protein OS=Bacillus thuringiensis OX=1428 GN=CN398_12355 PE=4 SV=1	1	1	1	1	1	0	0	1	1	0	0	0.9	111.2	0	323.31	By MS/MS	By MS/MS			0.9	0.9	0	0	2135700	13392	28485	0	0	GQIKPPMMR
tr|A0A1X9LS52|A0A1X9LS52_9MICO;tr|A0A8F9T3H4|A0A8F9T3H4_9MICO;tr|A0A7G5ZL63|A0A7G5ZL63_9MICO;tr|A0A543B9X5|A0A543B9X5_9MICO	1;1;1;1	1;1;1;1	1;1;1;1	tr|A0A1X9LS52|A0A1X9LS52_9MICO Tungsten formylmethanofuran dehydrogenase OS=Cnuibacter physcomitrellae OX=1619308 GN=B5808_02045 PE=4 SV=1;tr|A0A8F9T3H4|A0A8F9T3H4_9MICO FAD-dependent monooxygenase OS=Microbacterium sp. Se5.02b OX=2864103 GN=K1X59_01525 PE	4	1	1	1	1	0	0	1	1	0	0	2.2	40.274	0	323.31	By MS/MS	By MS/MS			2.2	2.2	0	0	2156600	46684	80173	0	0	LDHWTEGK
tr|Q5Y971|Q5Y971_9HYPH;tr|Q93FX3|Q93FX3_BARHN;tr|C7G4Y2|C7G4Y2_9HYPH;tr|C7G4Y5|C7G4Y5_9HYPH;tr|Q6YLU2|Q6YLU2_9HYPH;tr|Q6YLU3|Q6YLU3_9HYPH;tr|O87273|O87273_BARVI;tr|Q8L302|Q8L302_9HYPH;tr|Q8L303|Q8L303_9HYPH;tr|B1B6D1|B1B6D1_BARGR;tr|B1B6D4|B1B6D4_BARGR;tr|A0A1W5YS42|A0A1W5YS42_9HYPH;tr|B2LS38|B2LS38_BARCL;tr|A0A1W5YS16|A0A1W5YS16_9HYPH;tr|O85660|O85660_9HYPH;tr|A0A1W5YS40|A0A1W5YS40_9HYPH;tr|C7G4…	2;2;2;2;2;2;2;2;2;2;2;2;2;2;2;2;2;2;2;2;2;2;2;2;2;2;2;2;2;2;2;2;2;2;2;2;2;2;2;2;2;2;2;2;2;2;2;2;2;2;2;2;2;2;2;2;2;2;2;2;2;2;2;2;2;2;2;2;2;2;2;2;2;2;2;2;2;2;2;2;2;2;2;2;2;2;2;2;2;2;2;2;2;2;2;2;2;2;2;2;2;2;2;2;2;2;2;2;2;2;2;2;2;2;2;2;2;2;2;2;2;2;2;2;2;2;2;2;2;2;2;2;2;2;2;2;2;2;2;2;2;2;2;2;2;2;2;2;2;2;2;2;2;2;2;2;2;2;2;2;2;2;2;2;2;2;2;2;2;2;2;2;2;2;2;2;2;2;2;2;2;2;2;2;2;2;2;2;2;2;2;2;2;2;2;2;2;2;2;2…	2;2;2;2;2;2;2;2;2;2;2;2;2;2;2;2;2;2;2;2;2;2;2;2;2;2;2;2;2;2;2;2;2;2;2;2;2;2;2;2;2;2;2;2;2;2;2;2;2;2;2;2;2;2;2;2;2;2;2;2;2;2;2;2;2;2;2;2;2;2;2;2;2;2;2;2;2;2;2;2;2;2;2;2;2;2;2;2;2;2;2;2;2;2;2;2;2;2;2;2;2;2;2;2;2;2;2;2;2;2;2;2;2;2;2;2;2;2;2;2;2;2;2;2;2;2;2;2;2;2;2;2;2;2;2;2;2;2;2;2;2;2;2;2;2;2;2;2;2;2;2;2;2;2;2;2;2;2;2;2;2;2;2;2;2;2;2;2;2;2;2;2;2;2;2;2;2;2;2;2;2;2;2;2;2;2;2;2;2;2;2;2;2;2;2;2;2;2;2;2…	2;2;2;2;2;2;2;2;2;2;2;2;2;2;2;2;2;2;2;2;2;2;2;2;2;2;2;2;2;2;2;2;2;2;2;2;2;2;2;2;2;2;2;2;2;2;2;2;2;2;2;2;2;2;2;2;2;2;2;2;2;2;2;2;2;2;2;2;2;2;2;2;2;2;2;2;2;2;2;2;2;2;2;2;2;2;2;2;2;2;2;2;2;2;2;2;2;2;2;2;2;2;2;2;2;2;2;2;2;2;2;2;2;2;2;2;2;2;2;2;2;2;2;2;2;2;2;2;2;2;2;2;2;2;2;2;2;2;2;2;2;2;2;2;2;2;2;2;2;2;2;2;2;2;2;2;2;2;2;2;2;2;2;2;2;2;2;2;2;2;2;2;2;2;2;2;2;2;2;2;2;2;2;2;2;2;2;2;2;2;2;2;2;2;2;2;2;2;2;2…	tr|Q5Y971|Q5Y971_9HYPH Heat shock protein Hsp60 (Fragment) OS=uncultured Bartonella sp OX=104108 GN=groEL PE=3 SV=1;tr|Q93FX3|Q93FX3_BARHN 60 kDa chaperonin (Fragment) OS=Bartonella henselae OX=38323 GN=groEL PE=3 SV=1;tr|C7G4Y2|C7G4Y2_9HYPH 60 kDa chapero	394	2	2	1	0	0	2	1	0	0	2	57.6	3.5259	0	323.31	By MS/MS			By MS/MS	27.3	0	0	57.6	2219500	57239	0	0	682580	VDDALNATR;VGGATEVEVK
tr|A0A0M0H4P5|A0A0M0H4P5_ANEMI;tr|A0A0K2WDM3|A0A0K2WDM3_ANEMI;tr|A0A094WRJ6|A0A094WRJ6_ALKAL	1;1;1	1;1;1	1;1;1	tr|A0A0M0H4P5|A0A0M0H4P5_ANEMI Myo-inositol-1(Or 4)-monophosphatase OS=Aneurinibacillus migulanus OX=47500 GN=AF333_15690 PE=4 SV=1;tr|A0A0K2WDM3|A0A0K2WDM3_ANEMI Inositol monophosphatase OS=Aneurinibacillus migulanus OX=47500 GN=BN1090_A2_01874 PE=4 SV=1;	3	1	1	1	1	1	0	1	1	1	0	3	29.914	0	323.31	By MS/MS	By MS/MS	By MS/MS		3	3	3	0	2223800	168680	32239	21463	0	ISVATKEK
tr|A0A1H3LIJ8|A0A1H3LIJ8_9MICO	1	1	1	tr|A0A1H3LIJ8|A0A1H3LIJ8_9MICO Pimeloyl-ACP methyl ester carboxylesterase OS=Herbiconiux ginsengi OX=381665 GN=SAMN05216554_0997 PE=3 SV=1	1	1	1	0	1	1	1	0	1	1	1	3.4	42.438	0	323.31		By MS/MS	By MS/MS	By matching	0	3.4	3.4	3.4	2253300	0	149490	16384	7457.2	TVEAQLNAWGMYR
tr|A0A1G8WTW3|A0A1G8WTW3_ANEMI	1	1	1	tr|A0A1G8WTW3|A0A1G8WTW3_ANEMI Phage integrase family protein OS=Aneurinibacillus migulanus OX=47500 GN=SAMN04487909_12911 PE=4 SV=1	1	1	1	1	1	1	1	1	1	1	1	7.1	15.111	0	323.31	By MS/MS	By MS/MS	By MS/MS	By MS/MS	7.1	7.1	7.1	7.1	2299800	211140	104180	23606	44378	IEDRWQDGK
tr|A0A6H0X4M5|A0A6H0X4M5_9CAUD;tr|A0A1U9WR11|A0A1U9WR11_9CAUD	1;1	1;1	1;1	tr|A0A6H0X4M5|A0A6H0X4M5_9CAUD Minor tail protein OS=Escherichia phage CJ19 OX=2723904 GN=CJ19_019 PE=4 SV=1;tr|A0A1U9WR11|A0A1U9WR11_9CAUD Minor tail protein OS=Escherichia phage vB_EcoS_ESCO41 OX=2496547 GN=ESCO41_00067 PE=4 SV=1	2	1	1	1	1	0	0	1	1	0	0	3.2	27.272	0	323.31	By MS/MS	By MS/MS			3.2	3.2	0	0	2316300	147370	18079	0	0	VTIWITSR
tr|A0A086ZLU0|A0A086ZLU0_9BIFI	1	1	1	tr|A0A086ZLU0|A0A086ZLU0_9BIFI ABC transporter substrate-binding protein OS=Bifidobacterium biavatii DSM 23969 OX=1437608 GN=BBIA_1117 PE=4 SV=1	1	1	1	0	0	0	1	0	0	0	1	2.2	45.775	0	323.31				By MS/MS	0	0	0	2.2	2380200	0	0	0	119010	YKVKFVTMK
tr|A0A2A2SGY5|A0A2A2SGY5_9SPHN	1	1	1	tr|A0A2A2SGY5|A0A2A2SGY5_9SPHN Pyruvate dehydrogenase E1 component subunit beta OS=Sphingomonas lenta OX=1141887 GN=CKY28_03545 PE=4 SV=1	1	1	1	1	1	0	0	1	1	0	0	2.5	50.912	0	323.31	By MS/MS	By MS/MS			2.5	2.5	0	0	2422000	38594	112780	0	0	TLRPLDRETVLK
tr|R8PEF3|R8PEF3_BACCE;tr|A0A2C3VFK3|A0A2C3VFK3_9BACI;tr|A0A1Y3MNY7|A0A1Y3MNY7_9BACI;tr|A0A1S8GA37|A0A1S8GA37_BACMY	1;1;1;1	1;1;1;1	1;1;1;1	tr|R8PEF3|R8PEF3_BACCE YARHG domain-containing protein OS=Bacillus cereus VD136 OX=1053234 GN=IIW_00303 PE=4 SV=1;tr|A0A2C3VFK3|A0A2C3VFK3_9BACI Zinc ribbon domain-containing protein OS=Bacillus pseudomycoides OX=64104 GN=CN613_19115 PE=4 SV=1;tr|A0A1Y3MNY	4	1	1	1	1	1	0	1	1	1	0	2.4	48.343	0	323.31	By MS/MS	By MS/MS	By MS/MS		2.4	2.4	2.4	0	2435700	68292	25598	12008	0	YYSAQAQIDR
tr|A0A2S5Y0X3|A0A2S5Y0X3_RATRA;tr|A0A286HC12|A0A286HC12_RATRA	1;1	1;1	1;1	tr|A0A2S5Y0X3|A0A2S5Y0X3_RATRA DUF3090 domain-containing protein OS=Rathayibacter rathayi OX=33887 GN=C5C22_06410 PE=4 SV=1;tr|A0A286HC12|A0A286HC12_RATRA DUF3090 domain-containing protein OS=Rathayibacter rathayi NCPPB 2980 = VKM Ac-1601 OX=1328865 GN=SAM	2	1	1	0	1	1	1	0	1	1	1	8.5	18.791	0	323.31		By MS/MS	By matching	By MS/MS	0	8.5	8.5	8.5	2458900	0	207720	14270	85379	CGEPRDPDGHDCPLA
tr|A0A4Y8ZTL8|A0A4Y8ZTL8_9SPHN;tr|A0A2P7QN36|A0A2P7QN36_9SPHN	1;1	1;1	1;1	tr|A0A4Y8ZTL8|A0A4Y8ZTL8_9SPHN DNA-directed DNA polymerase OS=Sphingomonas parva OX=2555898 GN=dnaE PE=4 SV=1;tr|A0A2P7QN36|A0A2P7QN36_9SPHN DNA-directed DNA polymerase OS=Sphingomonas deserti OX=2116704 GN=C7I55_12155 PE=4 SV=1	2	1	1	1	1	0	0	1	1	0	0	1.2	127.12	0	323.31	By MS/MS	By MS/MS			1.2	1.2	0	0	2467000	23078	11668	0	0	NGLYAAMAFTDACK
tr|A0A1G6M9W4|A0A1G6M9W4_9MICO	1	1	1	tr|A0A1G6M9W4|A0A1G6M9W4_9MICO DUF3618 domain-containing protein OS=Microbacterium enclense OX=993073 GN=SAMN05216418_2443 PE=4 SV=1	1	1	1	1	1	0	0	1	1	0	0	4.8	19.334	0	323.31	By MS/MS	By MS/MS			4.8	4.8	0	0	2469500	69311	155190	0	0	AQPLVEGAK
sp|P0A2Y5|AROA_ACHSL	1	1	1	sp|P0A2Y5|AROA_ACHSL 3-phosphoshikimate 1-carboxyvinyltransferase OS=Achromobacter sp. (strain LBAA) OX=129026 GN=aroA PE=1 SV=1	1	1	1	1	1	1	0	1	1	1	0	2.4	47.297	0	323.31	By MS/MS	By MS/MS	By MS/MS		2.4	2.4	2.4	0	2509500	44022	79740	8316	0	LAGGEDVADLR
tr|J8JBT7|J8JBT7_BACCE;tr|A0A243IP18|A0A243IP18_BACHU	1;1	1;1	1;1	tr|J8JBT7|J8JBT7_BACCE Uncharacterized protein OS=Bacillus cereus VD115 OX=1053230 GN=IIO_06607 PE=4 SV=1;tr|A0A243IP18|A0A243IP18_BACHU Uncharacterized protein OS=Bacillus thuringiensis subsp. konkukian OX=180856 GN=BK704_12525 PE=4 SV=1	2	1	1	1	1	1	0	1	1	1	0	11.1	7.3612	0	323.31	By matching	By MS/MS	By MS/MS		11.1	11.1	11.1	0	2568400	215770	267510	372860	0	FFVFVFK
tr|A0A2E2LBH3|A0A2E2LBH3_9MICO	1	1	1	tr|A0A2E2LBH3|A0A2E2LBH3_9MICO D-inositol 3-phosphate glycosyltransferase OS=Microbacterium sp OX=51671 GN=CMH38_15025 PE=4 SV=1	1	1	1	1	1	1	0	1	1	1	0	2.1	41.999	0	323.31	By MS/MS	By MS/MS	By MS/MS		2.1	2.1	2.1	0	2572000	72127	23136	56033	0	LAKWMFYR
tr|A0A087BPU4|A0A087BPU4_9BIFI	1	1	1	tr|A0A087BPU4|A0A087BPU4_9BIFI Type II secretion system protein E OS=Bifidobacterium minimum OX=1693 GN=BMIN_0762 PE=4 SV=1	1	1	1	1	1	1	0	1	1	1	0	5.9	12.664	0	323.31	By MS/MS	By MS/MS	By MS/MS		5.9	5.9	5.9	0	2590400	141700	326810	49566	0	LCPKCRR
tr|A0A0W7WBC0|A0A0W7WBC0_9MICO;tr|A0A0D0INV8|A0A0D0INV8_9MICO	1;1	1;1	1;1	tr|A0A0W7WBC0|A0A0W7WBC0_9MICO AsnC family transcriptional regulator OS=Leucobacter sp. G161 OX=663704 GN=AUL38_06915 PE=4 SV=1;tr|A0A0D0INV8|A0A0D0INV8_9MICO AsnC family transcriptional regulator OS=Leucobacter komagatae OX=55969 GN=SD72_05110 PE=4 SV=1	2	1	1	1	1	1	0	1	1	1	0	5.2	17.155	0	323.31	By MS/MS	By MS/MS	By MS/MS		5.2	5.2	5.2	0	2614900	160600	59485	106780	0	TATSIMLR
tr|A0A2S6NBT4|A0A2S6NBT4_RHOGL	1	1	1	tr|A0A2S6NBT4|A0A2S6NBT4_RHOGL Methyltransferase type 11 domain-containing protein OS=Rhodopila globiformis OX=1071 GN=CCS01_16060 PE=4 SV=1	1	1	1	0	0	0	1	0	0	0	1	3.7	32.316	0	323.31				By MS/MS	0	0	0	3.7	2618600	0	0	0	218210	YADFHQDWYVR
tr|Q5WBL1|Q5WBL1_ALKCK;tr|A0A553ZTG8|A0A553ZTG8_9BACI;tr|A0A268S086|A0A268S086_ALKCL;tr|A0A268NZT9|A0A268NZT9_ALKCL;tr|A0A2B1YP83|A0A2B1YP83_BACCE	1;1;1;1;1	1;1;1;1;1	1;1;1;1;1	tr|Q5WBL1|Q5WBL1_ALKCK Nitrate/sulfonate/bicarbonate ABC transporter permease OS=Alkalihalobacillus clausii (strain KSM-K16) OX=66692 GN=ssuC PE=3 SV=1;tr|A0A553ZTG8|A0A553ZTG8_9BACI ABC transporter permease subunit OS=Bacillus sp. P16(2019) OX=2597270 GN=	5	1	1	1	1	0	0	1	1	0	0	3.5	28.665	0	323.31	By MS/MS	By MS/MS			3.5	3.5	0	0	2633500	129330	199860	0	0	ALRWHPNYR
tr|A0A1E4BKP2|A0A1E4BKP2_9MICO	1	1	1	tr|A0A1E4BKP2|A0A1E4BKP2_9MICO Formamidopyrimidine-DNA glycosylase OS=Microbacterium sp. SCN 70-18 OX=1660112 GN=mutM PE=3 SV=1	1	1	1	1	1	0	0	1	1	0	0	2.3	32.938	0	323.31	By MS/MS	By MS/MS			2.3	2.3	0	0	2635700	47007	155740	0	0	TLWARKR
tr|A0A1E3LQI7|A0A1E3LQI7_9BURK;tr|A0A5E4TQY6|A0A5E4TQY6_9BURK	1;1	1;1	1;1	tr|A0A1E3LQI7|A0A1E3LQI7_9BURK UDP phosphate-alpha-4-amino-4-deoxy-L-arabinose arabinosyl transferase OS=Pandoraea sp. ISTKB OX=1586708 GN=A9762_10580 PE=4 SV=1;tr|A0A5E4TQY6|A0A5E4TQY6_9BURK UDP phosphate-alpha-4-amino-4-deoxy-L-arabinose arabinosyl trans	2	1	1	1	1	0	0	1	1	0	0	1.8	60.166	0	323.31	By MS/MS	By MS/MS			1.8	1.8	0	0	2656300	35344	85395	0	0	LLVLDKANAR
tr|A0A6P1AYW1|A0A6P1AYW1_9BACT;tr|A0A6P1B3T5|A0A6P1B3T5_9BACT;tr|A0A4Q0GIL4|A0A4Q0GIL4_9SPHN;tr|A0A231VPJ9|A0A231VPJ9_9BACI;tr|A0A6P1AZL2|A0A6P1AZL2_9BACT;tr|A0A6P1AXV0|A0A6P1AXV0_9BACT	2;2;2;2;2;1	2;2;2;2;2;1	2;2;2;2;2;1	tr|A0A6P1AYW1|A0A6P1AYW1_9BACT Ubiquitin (Fragment) OS=bacterium LRH843 OX=2681972 GN=GN156_24225 PE=4 SV=1;tr|A0A6P1B3T5|A0A6P1B3T5_9BACT Ubiquitin-like domain-containing protein (Fragment) OS=bacterium LRH843 OX=2681972 GN=GN156_35655 PE=4 SV=1;tr|A0A4Q0	6	2	2	1	2	0	0	1	2	0	0	24.7	8.2504	0	323.31	By MS/MS	By MS/MS			12.3	24.7	0	0	2707700	374460	302460	0	0	EGIPPDQQR;ESTLHLVLR
tr|A0A172QX99|A0A172QX99_9CORY	1	1	1	tr|A0A172QX99|A0A172QX99_9CORY 3-dehydroquinate synthase OS=Corynebacterium crudilactis OX=1652495 GN=aroB PE=3 SV=1	1	1	1	1	1	1	0	1	1	1	0	2.2	39.038	0	323.31	By MS/MS	By MS/MS	By MS/MS		2.2	2.2	2.2	0	2761800	27922	52888	91804	0	TAYEAISH
tr|A0A151V1G0|A0A151V1G0_BACCE;tr|A0A2B5I988|A0A2B5I988_9BACI;tr|A0A243KJX5|A0A243KJX5_BACTU;tr|C2UPA7|C2UPA7_BACCE;tr|A0A1G6UN08|A0A1G6UN08_9BACI	1;1;1;1;1	1;1;1;1;1	1;1;1;1;1	tr|A0A151V1G0|A0A151V1G0_BACCE Uncharacterized protein OS=Bacillus cereus OX=1396 GN=B4079_1067 PE=4 SV=1;tr|A0A2B5I988|A0A2B5I988_9BACI Uncharacterized protein OS=Bacillus wiedmannii OX=1890302 GN=BC05F1_04498 PE=4 SV=1;tr|A0A243KJX5|A0A243KJX5_BACTU Unch	5	1	1	1	1	0	0	1	1	0	0	11.7	6.9081	0	323.31	By MS/MS	By MS/MS			11.7	11.7	0	0	2798500	215960	343740	0	0	YCANHGK
tr|A0A1B3ZI73|A0A1B3ZI73_9SPHN	1	1	1	tr|A0A1B3ZI73|A0A1B3ZI73_9SPHN Uncharacterized protein OS=Sphingomonas panacis OX=1560345 GN=AWL63_23425 PE=4 SV=1	1	1	1	1	1	0	0	1	1	0	0	1.8	48.618	0	323.31	By MS/MS	By MS/MS			1.8	1.8	0	0	2857900	68998	45317	0	0	NFAFTQER
tr|A0A5Q2GKE0|A0A5Q2GKE0_ECOLX;tr|V0ABM6|V0ABM6_ECOLX;tr|A0A8F9H7U2|A0A8F9H7U2_9ESCH;tr|A0A377N252|A0A377N252_ECOLX;tr|A0A0A0FE14|A0A0A0FE14_ECOLX	1;1;1;1;1	1;1;1;1;1	1;1;1;1;1	tr|A0A5Q2GKE0|A0A5Q2GKE0_ECOLX Regulator OS=Escherichia coli OX=562 GN=GKF89_26255 PE=4 SV=1;tr|V0ABM6|V0ABM6_ECOLX Regulatory protein N OS=Escherichia coli 909945-2 OX=1269007 GN=HMPREF1620_01887 PE=4 SV=1;tr|A0A8F9H7U2|A0A8F9H7U2_9ESCH Regulator OS=Esche	5	1	1	1	1	1	0	1	1	1	0	9.3	11.569	0	323.31	By MS/MS	By MS/MS	By matching		9.3	9.3	9.3	0	2926200	352000	220090	13155	0	FDHKPREPQ
tr|A0A1E9Q893|A0A1E9Q893_9CORY	1	1	1	tr|A0A1E9Q893|A0A1E9Q893_9CORY Acyl-phosphate glycerol 3-phosphate acyltransferase OS=Corynebacterium sp. HMSC058E07 OX=1715157 GN=HMPREF2678_04250 PE=4 SV=1	1	1	1	1	1	1	0	1	1	1	0	4.1	27.004	0	323.31	By MS/MS	By MS/MS	By MS/MS		4.1	4.1	4.1	0	2944300	80940	93879	9199.6	0	GYPPGSEPRN
tr|A0A1E4M7F7|A0A1E4M7F7_9MICO;tr|A0A924JU80|A0A924JU80_9MICO;tr|A0A2C8ZMH9|A0A2C8ZMH9_9MICO;tr|A0A952QDK5|A0A952QDK5_9MICO;tr|A0A1E4CRF3|A0A1E4CRF3_9MICO	1;1;1;1;1	1;1;1;1;1	1;1;1;1;1	tr|A0A1E4M7F7|A0A1E4M7F7_9MICO Phosphatidylglycerol lysyltransferase C-terminal domain-containing protein OS=Leifsonia sp. SCN 70-46 OX=1660107 GN=ABT06_13330 PE=4 SV=1;tr|A0A924JU80|A0A924JU80_9MICO DUF2156 domain-containing protein OS=Salinibacterium sp	5	1	1	1	1	1	0	1	1	1	0	1	87.044	0	323.31	By MS/MS	By MS/MS	By matching		1	1	1	0	3103700	69577	48756	1039.5	0	TLDFMRRR
tr|A0A2K9BE45|A0A2K9BE45_BIFBR	1	1	1	tr|A0A2K9BE45|A0A2K9BE45_BIFBR Uncharacterized protein OS=Bifidobacterium breve OX=1685 GN=DRBB29_0674 PE=4 SV=1	1	1	1	1	0	1	1	1	0	1	1	10.3	11.127	0	323.31	By MS/MS		By MS/MS	By MS/MS	10.3	0	10.3	10.3	3115800	828400	0	179550	30672	FVTFMTQCFR
tr|A0A243NCX7|A0A243NCX7_BACTV	1	1	1	tr|A0A243NCX7|A0A243NCX7_BACTV 1-phosphatidylinositol phosphodiesterase OS=Bacillus thuringiensis subsp. medellin OX=79672 GN=BK784_22085 PE=4 SV=1	1	1	1	0	1	0	0	0	1	0	0	2	40.277	0	323.31		By MS/MS			0	2	0	0	3150400	0	165810	0	0	KNPIHHF
tr|D5DT70|D5DT70_PRIM1;tr|A0A2B9F802|A0A2B9F802_PRIMG	1;1	1;1	1;1	tr|D5DT70|D5DT70_PRIM1 Spore coat protein YsxE OS=Priestia megaterium (strain ATCC 12872 / QMB1551) OX=545693 GN=ysxE PE=4 SV=1;tr|A0A2B9F802|A0A2B9F802_PRIMG Spore coat protein YsxE OS=Priestia megaterium OX=1404 GN=ysxE PE=4 SV=1	2	1	1	1	1	1	0	1	1	1	0	2.3	42.054	0	323.31	By MS/MS	By MS/MS	By MS/MS		2.3	2.3	2.3	0	3164800	29507	90555	11807	0	QYVVEYEK
tr|A0A161QIU4|A0A161QIU4_9BACI	1	1	1	tr|A0A161QIU4|A0A161QIU4_9BACI HTH araC/xylS-type domain-containing protein OS=Alkalihalobacillus trypoxylicola OX=519424 GN=AZF04_08015 PE=4 SV=1	1	1	1	1	1	1	0	1	1	1	0	2.4	34.987	0	323.31	By MS/MS	By MS/MS	By MS/MS		2.4	2.4	2.4	0	3168200	123970	22742	20033	0	VTAFYFK
tr|A0A2C8Y7K1|A0A2C8Y7K1_9MICO	1	1	1	tr|A0A2C8Y7K1|A0A2C8Y7K1_9MICO Catalase OS=Salinibacterium xinjiangense OX=386302 GN=SAMN06296378_0128 PE=3 SV=1	1	1	1	1	1	0	0	1	1	0	0	1.7	54.21	0	323.31	By MS/MS	By MS/MS			1.7	1.7	0	0	3173100	62111	59930	0	0	VGEYTLNR
tr|A0A087AG52|A0A087AG52_9BIFI	1	1	1	tr|A0A087AG52|A0A087AG52_9BIFI Permease OS=Bifidobacterium choerinum OX=35760 GN=BCHO_0911 PE=4 SV=1	1	1	1	0	0	1	1	0	0	1	1	2.4	36.335	0	323.31			By MS/MS	By MS/MS	0	0	2.4	2.4	3179300	0	0	134480	319710	LACRSLRR
tr|A0A2S5Y2R8|A0A2S5Y2R8_RATRA	1	1	1	tr|A0A2S5Y2R8|A0A2S5Y2R8_RATRA Calcineurin-like phosphoesterase domain-containing protein OS=Rathayibacter rathayi OX=33887 GN=C5C22_02435 PE=4 SV=1	1	1	1	1	1	0	0	1	1	0	0	2.5	42.952	0	323.31	By MS/MS	By MS/MS			2.5	2.5	0	0	3195000	48292	96933	0	0	FTFTDMRDAK
tr|A0A258TH28|A0A258TH28_9SPHN	1	1	1	tr|A0A258TH28|A0A258TH28_9SPHN TonB C-terminal domain-containing protein OS=Sphingomonas sp. 28-66-16 OX=1970435 GN=B7Y45_06085 PE=3 SV=1	1	1	1	1	1	0	0	1	1	0	0	2.7	26.275	0	323.31	By MS/MS	By MS/MS			2.7	2.7	0	0	3211000	225790	95309	0	0	QLPDALK
tr|A0A0C1M4Q5|A0A0C1M4Q5_LEVBR	1	1	1	tr|A0A0C1M4Q5|A0A0C1M4Q5_LEVBR Uncharacterized protein OS=Levilactobacillus brevis OX=1580 GN=LbDm2_2831 PE=4 SV=1	1	1	1	1	1	1	0	1	1	1	0	2.7	38.317	0	323.31	By MS/MS	By MS/MS	By matching		2.7	2.7	2.7	0	3216900	103670	83665	1892.8	0	LSPKSDEFR
tr|A0A2H2X3L7|A0A2H2X3L7_BACCE;tr|Q9X2X8|Q9X2X8_BACAN;tr|D8H9U5|D8H9U5_BACAI;tr|A0A854YHY4|A0A854YHY4_BACTU;tr|A0A6H9JA89|A0A6H9JA89_9BACI;tr|A0A6H3A5W7|A0A6H3A5W7_BACAN;tr|A0A2H3QMS1|A0A2H3QMS1_9BACI;tr|A0A2B9EEK5|A0A2B9EEK5_BACCE;tr|A0A2B4FEN3|A0A2B4FEN3_9BACI;tr|A0A2A8ZZQ2|A0A2A8ZZQ2_BACCE	1;1;1;1;1;1;1;1;1;1	1;1;1;1;1;1;1;1;1;1	1;1;1;1;1;1;1;1;1;1	tr|A0A2H2X3L7|A0A2H2X3L7_BACCE Group II intron reverse transcriptase/maturase OS=Bacillus cereus OX=1396 GN=B2J90_30400 PE=4 SV=1;tr|Q9X2X8|Q9X2X8_BACAN PXO1-07 OS=Bacillus anthracis OX=1392 GN=GBAA_pXO1_0011 PE=4 SV=1;tr|D8H9U5|D8H9U5_BACAI Reverse transc	10	1	1	1	1	1	0	1	1	1	0	1.8	50.241	0	323.31	By MS/MS	By MS/MS	By MS/MS		1.8	1.8	1.8	0	3239300	83326	13347	83291	0	YFAKRDEK
tr|A0A856LP05|A0A856LP05_9BURK;tr|A0A5E4U443|A0A5E4U443_9BURK;tr|A0A5E4SDD0|A0A5E4SDD0_9BURK;tr|A0A5E4TCA0|A0A5E4TCA0_9BURK;tr|A0A239S9G4|A0A239S9G4_9BURK;tr|A0A5E4UDJ9|A0A5E4UDJ9_9BURK;tr|A0A5E5AM34|A0A5E5AM34_9BURK;tr|A0A5E4ZFT0|A0A5E4ZFT0_9BURK;tr|A0A5E4U6V2|A0A5E4U6V2_9BURK;tr|A0A5E4RL97|A0A5E4RL97_9BURK;tr|A0A5E4RXV5|A0A5E4RXV5_9BURK;tr|A0A5E4SBS1|A0A5E4SBS1_9BURK;tr|A0A8T8BTC9|A0A8T8BTC9_9B…	1;1;1;1;1;1;1;1;1;1;1;1;1;1;1;1;1;1	1;1;1;1;1;1;1;1;1;1;1;1;1;1;1;1;1;1	1;1;1;1;1;1;1;1;1;1;1;1;1;1;1;1;1;1	tr|A0A856LP05|A0A856LP05_9BURK TolC family protein OS=Pandoraea pnomenusa OX=93220 GN=FKQ53_01685 PE=3 SV=1;tr|A0A5E4U443|A0A5E4U443_9BURK Outer membrane efflux protein OS=Pandoraea capi OX=2508286 GN=PCA20602_01812 PE=3 SV=1;tr|A0A5E4SDD0|A0A5E4SDD0_9BURK	18	1	1	0	1	0	0	0	1	0	0	2.2	49.029	0	323.31		By MS/MS			0	2.2	0	0	3248900	0	116030	0	0	FVNVLDTAYR
tr|D5DF92|D5DF92_PRIM3;tr|A0A1I2WI30|A0A1I2WI30_PRIMG;tr|A0A0B6AFZ8|A0A0B6AFZ8_PRIM2;tr|D5DQH7|D5DQH7_PRIM1;tr|A0A8D3X0F4|A0A8D3X0F4_PRIMW;tr|A0A6M6DT92|A0A6M6DT92_PRIMG;tr|A0A5B8Q3R6|A0A5B8Q3R6_PRIMG;tr|A0A3D8X9D2|A0A3D8X9D2_PRIMG;tr|A0A2B3V9A8|A0A2B3V9A8_PRIMG;tr|A0A1Q8UVJ4|A0A1Q8UVJ4_PRIMG;tr|A0A0L1LZ04|A0A0L1LZ04_PRIMG	1;1;1;1;1;1;1;1;1;1;1	1;1;1;1;1;1;1;1;1;1;1	1;1;1;1;1;1;1;1;1;1;1	tr|D5DF92|D5DF92_PRIM3 DUF304 domain-containing protein OS=Priestia megaterium (strain DSM 319 / IMG 1521) OX=592022 GN=BMD_2039 PE=4 SV=1;tr|A0A1I2WI30|A0A1I2WI30_PRIMG Putative membrane protein OS=Priestia megaterium OX=1404 GN=SAMN04487776_104327 PE=4 S	11	1	1	1	1	1	0	1	1	1	0	1.9	53.753	0	323.31	By MS/MS	By MS/MS	By MS/MS		1.9	1.9	1.9	0	3258000	84499	57287	6305.6	0	LSGSQPEIR
tr|A0A1F1L071|A0A1F1L071_9CORY	1	1	1	tr|A0A1F1L071|A0A1F1L071_9CORY GTPase HflX OS=Corynebacterium sp. HMSC04H06 OX=1581050 GN=hflX PE=3 SV=1	1	1	1	1	1	1	0	1	1	1	0	1.4	54.626	0	323.31	By MS/MS	By MS/MS	By matching		1.4	1.4	1.4	0	3259700	73235	46169	5967.9	0	VTYDIVK
tr|A0A1V2GHT2|A0A1V2GHT2_ECOLX	1	1	1	tr|A0A1V2GHT2|A0A1V2GHT2_ECOLX mannose-1-phosphate guanylyltransferase OS=Escherichia coli OX=562 GN=BXT93_10000 PE=3 SV=1	1	1	1	1	1	1	0	1	1	1	0	3.6	52.843	0	323.31	By MS/MS	By MS/MS	By MS/MS		3.6	3.6	3.6	0	3288000	87825	26986	11652	0	LNVDNRNEISHYSNEFR
tr|E0SG98|E0SG98_DICD3;tr|D2BWN0|D2BWN0_DICZ5;tr|C6CJV0|C6CJV0_DICC1;tr|C6C9I6|C6C9I6_MUSP7;tr|A0A8F9XWV5|A0A8F9XWV5_9GAMM;tr|A0A8F9XW46|A0A8F9XW46_9GAMM;tr|A0A5S4U6C4|A0A5S4U6C4_9GAMM;tr|A0A3N0FX20|A0A3N0FX20_9GAMM;tr|A0A2K9QIR1|A0A2K9QIR1_9GAMM;tr|A0A2K8VY30|A0A2K8VY30_9GAMM;tr|A0A2K8QRY2|A0A2K8QRY2_9GAMM;tr|A0A0A8FFY1|A0A0A8FFY1_9GAMM	1;1;1;1;1;1;1;1;1;1;1;1	1;1;1;1;1;1;1;1;1;1;1;1	1;1;1;1;1;1;1;1;1;1;1;1	tr|E0SG98|E0SG98_DICD3 Tryptophanase OS=Dickeya dadantii (strain 3937) OX=198628 GN=tnaA PE=3 SV=1;tr|D2BWN0|D2BWN0_DICZ5 Tryptophanase OS=Dickeya zeae (strain Ech586) OX=590409 GN=tnaA PE=3 SV=1;tr|C6CJV0|C6CJV0_DICC1 Tryptophanase OS=Dickeya chrysanthemi	12	1	1	1	1	0	0	1	1	0	0	2.1	52.313	0	323.31	By MS/MS	By MS/MS			2.1	2.1	0	0	3305300	86404	51316	0	0	NYYHLCDQVK
tr|A0A1B8W0I4|A0A1B8W0I4_9BACI	1	1	1	tr|A0A1B8W0I4|A0A1B8W0I4_9BACI ABC transporter ATP-binding protein OS=Bacillus sp. FJAT-26390 OX=1743142 GN=A7975_22610 PE=4 SV=1	1	1	1	1	1	0	0	1	1	0	0	3.3	25.968	0	323.31	By MS/MS	By MS/MS			3.3	3.3	0	0	3363800	252830	52978	0	0	FPRLHERR
tr|A0A3S3MX96|A0A3S3MX96_9MICO;tr|A0A2R9UHL8|A0A2R9UHL8_9MICO;tr|A0A1V2NRV7|A0A1V2NRV7_9MICO;tr|A0A1N7FLJ5|A0A1N7FLJ5_9MICO	1;1;1;1	1;1;1;1	1;1;1;1	tr|A0A3S3MX96|A0A3S3MX96_9MICO NUDIX domain-containing protein OS=Microbacterium enclense OX=993073 GN=D8Y23_10380 PE=4 SV=1;tr|A0A2R9UHL8|A0A2R9UHL8_9MICO DNA mismatch repair protein MutT OS=Microbacterium sp. 71-36 OX=1895788 GN=BGO45_16265 PE=4 SV=1;tr|	4	1	1	1	1	1	0	1	1	1	0	7.1	17.09	0	323.31	By MS/MS	By MS/MS	By MS/MS		7.1	7.1	7.1	0	3538800	161900	210900	20399	0	GEFEPGAEEPR
tr|A0A2S8VAP2|A0A2S8VAP2_9BURK	1	1	1	tr|A0A2S8VAP2|A0A2S8VAP2_9BURK protein-glutamate O-methyltransferase OS=Achromobacter sp. MYb9 OX=1827284 GN=CQ050_16170 PE=4 SV=1	1	1	1	0	1	0	0	0	1	0	0	0.7	151.34	0	323.31		By MS/MS			0	0.7	0	0	3576000	0	48986	0	0	SVEARRVQMK
tr|A0A2B5HXT1|A0A2B5HXT1_9BACI;tr|A0A2A7W7F2|A0A2A7W7F2_9BACI	1;1	1;1	1;1	tr|A0A2B5HXT1|A0A2B5HXT1_9BACI D-alanyl-D-alanine carboxypeptidase OS=Bacillus wiedmannii OX=1890302 GN=COM27_25295 PE=4 SV=1;tr|A0A2A7W7F2|A0A2A7W7F2_9BACI D-alanyl-D-alanine carboxypeptidase OS=Bacillus wiedmannii OX=1890302 GN=CN684_00425 PE=4 SV=1	2	1	1	1	1	1	0	1	1	1	0	3.7	27.723	0	323.31	By MS/MS	By MS/MS	By matching		3.7	3.7	3.7	0	3677500	75239	201970	5679.7	0	LTLEEFMNL
tr|A0A167U986|A0A167U986_PAEMC	1	1	1	tr|A0A167U986|A0A167U986_PAEMC Cyanophycinase OS=Paenibacillus macquariensis OX=1468 GN=PMSM_28370 PE=3 SV=1	1	1	1	1	1	0	0	1	1	0	0	3.6	25.422	0	323.31	By MS/MS	By MS/MS			3.6	3.6	0	0	3721200	513630	416670	0	0	IQKLIETL
tr|A0A243P138|A0A243P138_BACTV	1	1	1	tr|A0A243P138|A0A243P138_BACTV Xaa-Pro dipeptidase OS=Bacillus thuringiensis subsp. medellin OX=79672 GN=BK784_03040 PE=4 SV=1	1	1	1	1	1	1	0	1	1	1	0	2.3	38.613	0	323.31	By MS/MS	By MS/MS	By MS/MS		2.3	2.3	2.3	0	3723400	116920	57455	44648	0	SPKQLIIL
tr|A0A2P8GSJ7|A0A2P8GSJ7_9MICO	1	1	1	tr|A0A2P8GSJ7|A0A2P8GSJ7_9MICO Superfamily II DNA/RNA helicase OS=Labedella gwakjiensis OX=390269 GN=CLV49_0524 PE=4 SV=1	1	1	1	1	1	1	0	1	1	1	0	2.2	43.758	0	323.31	By MS/MS	By MS/MS	By MS/MS		2.2	2.2	2.2	0	3795600	83431	74470	7125.1	0	LEADAIQAK
tr|A0A848NM00|A0A848NM00_9BURK;tr|A0A0D6HPX5|A0A0D6HPX5_ALCXX;tr|A0A941FX93|A0A941FX93_9BURK;tr|A0A0M7I2H5|A0A0M7I2H5_ACHAE;tr|A0A2I8DL18|A0A2I8DL18_9BURK;tr|E3HX34|E3HX34_ACHXA;tr|A0A2N8KNU2|A0A2N8KNU2_9BURK;tr|A0A6S7EA14|A0A6S7EA14_9BURK;tr|A0A6S7C872|A0A6S7C872_9BURK;tr|A0A6J5AVB0|A0A6J5AVB0_9BURK;tr|F7T861|F7T861_9BURK;tr|A0A2M9GUV3|A0A2M9GUV3_9BURK;tr|A0A0X8NVJ6|A0A0X8NVJ6_ALCXX;tr|A0A0M7I97…	1;1;1;1;1;1;1;1;1;1;1;1;1;1;1;1;1;1	1;1;1;1;1;1;1;1;1;1;1;1;1;1;1;1;1;1	1;1;1;1;1;1;1;1;1;1;1;1;1;1;1;1;1;1	tr|A0A848NM00|A0A848NM00_9BURK IucA/IucC family siderophore biosynthesis protein OS=Achromobacter ruhlandii OX=72557 GN=HGQ98_17665 PE=3 SV=1;tr|A0A0D6HPX5|A0A0D6HPX5_ALCXX Aerobactin synthase IucC OS=Alcaligenes xylosoxydans xylosoxydans OX=85698 GN=iucC_	18	1	1	1	1	1	1	1	1	1	1	1.8	63.914	0	323.31	By MS/MS	By MS/MS	By MS/MS	By MS/MS	1.8	1.8	1.8	1.8	3942200	60560	45122	12819	12904	LAADVPEEYK
tr|A0A239HFM6|A0A239HFM6_9SPHN	1	1	1	tr|A0A239HFM6|A0A239HFM6_9SPHN DUF1446 domain-containing protein OS=Sphingomonas laterariae OX=861865 GN=SAMN06295912_1171 PE=4 SV=1	1	1	1	1	1	1	0	1	1	1	0	1.7	63.516	0	323.31	By MS/MS	By MS/MS	By MS/MS		1.7	1.7	1.7	0	3988300	79511	89458	12318	0	VCVTYDNGWR
tr|A0A376LME8|A0A376LME8_ECOLX;tr|D2C1H8|D2C1H8_DICZ5;tr|A0A8S7IRP3|A0A8S7IRP3_ECOLX;tr|C6CK57|C6CK57_DICC1;tr|D3GZ89|D3GZ89_ECO44;tr|F4T187|F4T187_ECOLX;tr|F4NEJ3|F4NEJ3_ECOLX;tr|F0JUL7|F0JUL7_ESCFE;tr|E9XIJ1|E9XIJ1_ECOLX;tr|E9TKP0|E9TKP0_ECOLX;tr|E6BQY1|E6BQY1_ECOLX;tr|E3PBP8|E3PBP8_ECOH1;tr|E1JDR2|E1JDR2_ECOLX;tr|E1IWC6|E1IWC6_ECOLX;tr|E0SN03|E0SN03_DICD3;tr|E0J154|E0J154_ECOLW;tr|D8EDJ5|D8EDJ…	1;1;1;1;1;1;1;1;1;1;1;1;1;1;1;1;1;1;1;1;1;1;1;1;1;1;1;1;1;1;1;1;1;1;1;1;1;1;1;1;1;1;1;1;1;1;1;1;1;1;1;1;1;1;1;1;1;1;1;1;1;1;1;1;1;1;1;1;1;1;1;1;1;1;1;1;1;1;1;1;1;1;1;1;1;1;1;1;1;1;1;1;1;1;1;1;1;1;1;1;1;1;1;1;1;1;1;1;1;1;1;1;1;1;1;1;1;1;1;1;1;1;1;1;1;1;1;1;1;1;1;1;1;1;1;1;1;1;1;1;1;1;1;1;1;1;1;1;1;1;1;1;1;1;1;1;1;1;1;1;1;1;1;1;1;1;1;1;1;1;1;1;1;1;1;1;1;1;1;1;1;1;1;1;1;1;1;1;1;1;1;1;1;1;1;1;1;1;1;1…	1;1;1;1;1;1;1;1;1;1;1;1;1;1;1;1;1;1;1;1;1;1;1;1;1;1;1;1;1;1;1;1;1;1;1;1;1;1;1;1;1;1;1;1;1;1;1;1;1;1;1;1;1;1;1;1;1;1;1;1;1;1;1;1;1;1;1;1;1;1;1;1;1;1;1;1;1;1;1;1;1;1;1;1;1;1;1;1;1;1;1;1;1;1;1;1;1;1;1;1;1;1;1;1;1;1;1;1;1;1;1;1;1;1;1;1;1;1;1;1;1;1;1;1;1;1;1;1;1;1;1;1;1;1;1;1;1;1;1;1;1;1;1;1;1;1;1;1;1;1;1;1;1;1;1;1;1;1;1;1;1;1;1;1;1;1;1;1;1;1;1;1;1;1;1;1;1;1;1;1;1;1;1;1;1;1;1;1;1;1;1;1;1;1;1;1;1;1;1;1…	1;1;1;1;1;1;1;1;1;1;1;1;1;1;1;1;1;1;1;1;1;1;1;1;1;1;1;1;1;1;1;1;1;1;1;1;1;1;1;1;1;1;1;1;1;1;1;1;1;1;1;1;1;1;1;1;1;1;1;1;1;1;1;1;1;1;1;1;1;1;1;1;1;1;1;1;1;1;1;1;1;1;1;1;1;1;1;1;1;1;1;1;1;1;1;1;1;1;1;1;1;1;1;1;1;1;1;1;1;1;1;1;1;1;1;1;1;1;1;1;1;1;1;1;1;1;1;1;1;1;1;1;1;1;1;1;1;1;1;1;1;1;1;1;1;1;1;1;1;1;1;1;1;1;1;1;1;1;1;1;1;1;1;1;1;1;1;1;1;1;1;1;1;1;1;1;1;1;1;1;1;1;1;1;1;1;1;1;1;1;1;1;1;1;1;1;1;1;1;1…	tr|A0A376LME8|A0A376LME8_ECOLX Histidinol-phosphate aminotransferase OS=Escherichia coli OX=562 GN=hisC_2 PE=4 SV=1;tr|D2C1H8|D2C1H8_DICZ5 Histidinol-phosphate aminotransferase OS=Dickeya zeae (strain Ech586) OX=590409 GN=hisC PE=3 SV=1;tr|A0A8S7IRP3|A0A8S	333	1	1	0	0	0	1	0	0	0	1	6	13.153	0	323.31				By MS/MS	0	0	0	6	4030100	0	0	0	503770	AFCEPGK
tr|A0A2S5CYT5|A0A2S5CYT5_LYSSH;tr|A0A2S0JZ64|A0A2S0JZ64_LYSSH	1;1	1;1	1;1	tr|A0A2S5CYT5|A0A2S5CYT5_LYSSH Methylmalonyl-CoA mutase small subunit OS=Lysinibacillus sphaericus OX=1421 GN=mutA PE=4 SV=1;tr|A0A2S0JZ64|A0A2S0JZ64_LYSSH Methylmalonyl-CoA mutase OS=Lysinibacillus sphaericus OX=1421 GN=LS41612_09235 PE=4 SV=1	2	1	1	0	1	0	0	0	1	0	0	2	53.506	0	323.31		By MS/MS			0	2	0	0	4097400	0	151760	0	0	IPTLAETSLR
tr|A0A1I6J5E2|A0A1I6J5E2_9MICO	1	1	1	tr|A0A1I6J5E2|A0A1I6J5E2_9MICO Uncharacterized protein OS=Agromyces sp. CF514 OX=1881031 GN=SAMN05428970_1682 PE=4 SV=1	1	1	1	1	1	1	1	1	1	1	1	20.8	5.7563	0	323.31	By MS/MS	By MS/MS	By MS/MS	By MS/MS	20.8	20.8	20.8	20.8	4197100	413250	326620	197200	112200	SELAPEEAMFK
tr|A0A1R4GQS1|A0A1R4GQS1_9MICO	1	1	1	tr|A0A1R4GQS1|A0A1R4GQS1_9MICO ISONIAZID INDUCTIBLE GENE PROTEIN INIC OS=Gulosibacter sp. 10 OX=1255570 GN=FM112_15325 PE=4 SV=1	1	1	1	1	1	0	0	1	1	0	0	2.3	53.124	0	323.31	By MS/MS	By MS/MS			2.3	2.3	0	0	4367800	78524	89467	0	0	RGTGRTTDTVR
tr|A0A245ZJB0|A0A245ZJB0_9SPHN;tr|A0A245ZEC6|A0A245ZEC6_9SPHN;tr|A0A1H7CFC2|A0A1H7CFC2_9SPHN;tr|A0A1V2EX97|A0A1V2EX97_9SPHN	1;1;1;1	1;1;1;1	1;1;1;1	tr|A0A245ZJB0|A0A245ZJB0_9SPHN Xanthine dehydrogenase molybdenum-binding subunit OS=Sphingomonas mucosissima OX=370959 GN=xdhA_3 PE=4 SV=1;tr|A0A245ZEC6|A0A245ZEC6_9SPHN Xanthine dehydrogenase molybdenum-binding subunit OS=Sphingomonas dokdonensis OX=34488	4	1	1	1	1	1	1	1	1	1	1	1.1	81.408	0	323.31	By MS/MS	By MS/MS	By MS/MS	By MS/MS	1.1	1.1	1.1	1.1	4451900	53608	21493	45754	14052	RNNYHPPK
tr|A0A2B6CDP8|A0A2B6CDP8_BACAN	1	1	1	tr|A0A2B6CDP8|A0A2B6CDP8_BACAN Xaa-Pro dipeptidase OS=Bacillus anthracis OX=1392 GN=COL95_05375 PE=4 SV=1	1	1	1	1	1	0	0	1	1	0	0	4	48.867	0	323.31	By MS/MS	By MS/MS			4	4	0	0	4470300	149600	10051	0	0	HLYLDLECREWKGAETK
tr|A0A172Y9C2|A0A172Y9C2_9CAUL	1	1	1	tr|A0A172Y9C2|A0A172Y9C2_9CAUL Catalase OS=Brevundimonas naejangsanensis OX=588932 GN=DA69_01695 PE=3 SV=1	1	1	1	1	1	0	0	1	1	0	0	1.9	76.451	0	323.31	By MS/MS	By MS/MS			1.9	1.9	0	0	4585500	83187	60109	0	0	GESHFVKFHWRPK
tr|A0A1Q8TRG2|A0A1Q8TRG2_ALKPS	1	1	1	tr|A0A1Q8TRG2|A0A1Q8TRG2_ALKPS Aspartate--tRNA ligase OS=Alkalihalophilus pseudofirmus OX=79885 GN=aspS PE=3 SV=1	1	1	1	1	1	1	0	1	1	1	0	1.3	67.729	0	323.31	By MS/MS	By MS/MS	By MS/MS		1.3	1.3	1.3	0	4792700	112020	15495	5610.3	0	EEEKKVQV
tr|A0A239BFX7|A0A239BFX7_9SPHN	1	1	1	tr|A0A239BFX7|A0A239BFX7_9SPHN Signal peptidase I OS=Sphingomonas laterariae OX=861865 GN=SAMN06295912_10189 PE=3 SV=1	1	1	1	1	1	1	1	1	1	1	1	2.8	30.992	0	323.31	By MS/MS	By MS/MS	By MS/MS	By MS/MS	2.8	2.8	2.8	2.8	4796700	125270	165790	22212	6496.1	WPRIGGGF
tr|A0A1T2Q5L8|A0A1T2Q5L8_BACCE	1	1	1	tr|A0A1T2Q5L8|A0A1T2Q5L8_BACCE DUF4825 domain-containing protein OS=Bacillus cereus OX=1396 GN=BHL25_06440 PE=4 SV=1	1	1	1	1	1	0	0	1	1	0	0	4.1	23.038	0	323.31	By MS/MS	By MS/MS			4.1	4.1	0	0	4896600	266410	223250	0	0	ITLLIHDK
tr|A0A2B1FKJ3|A0A2B1FKJ3_BACCE	1	1	1	tr|A0A2B1FKJ3|A0A2B1FKJ3_BACCE Transposase OS=Bacillus cereus OX=1396 GN=CN997_02370 PE=4 SV=1	1	1	1	1	1	0	0	1	1	0	0	10.5	11.288	0	323.31	By MS/MS	By MS/MS			10.5	10.5	0	0	5186700	536520	760170	0	0	NLFMVSIVER
tr|A0A2C2UN95|A0A2C2UN95_BACCE;tr|A0A1H3Q3W9|A0A1H3Q3W9_9BACI	1;1	1;1	1;1	tr|A0A2C2UN95|A0A2C2UN95_BACCE Peptidase M10 metallopeptidase domain-containing protein OS=Bacillus cereus OX=1396 GN=COE15_07385 PE=4 SV=1;tr|A0A1H3Q3W9|A0A1H3Q3W9_9BACI Matrixin OS=Bacillus sp. 166amftsu OX=1761753 GN=SAMN04488156_105175 PE=4 SV=1	2	1	1	0	1	1	1	0	1	1	1	5.4	22.898	0	323.31		By MS/MS	By MS/MS	By MS/MS	0	5.4	5.4	5.4	5200900	0	670430	576830	52963	EHVRWVNRIWK
tr|A0A3L6ZL39|A0A3L6ZL39_9MICO;tr|A0A1R4KBY7|A0A1R4KBY7_9MICO	1;1	1;1	1;1	tr|A0A3L6ZL39|A0A3L6ZL39_9MICO 3-hydroxyacyl-CoA dehydrogenase OS=Mycetocola reblochoni OX=331618 GN=D9V30_09765 PE=4 SV=1;tr|A0A1R4KBY7|A0A1R4KBY7_9MICO 3-hydroxybutyryl-CoA dehydrogenase 3-hydroxyacyl-CoA dehydrogenase OS=Mycetocola reblochoni REB411 OX=	2	1	1	0	1	0	0	0	1	0	0	3.9	30.776	0	323.31		By MS/MS			0	3.9	0	0	5213400	0	401030	0	0	LGVGSGEGFYR
tr|A0A1Y2KG16|A0A1Y2KG16_9MICO	1	1	1	tr|A0A1Y2KG16|A0A1Y2KG16_9MICO Uncharacterized protein OS=Microbacterium sp. LEMMJ01 OX=1978350 GN=B7W94_08380 PE=4 SV=1	1	1	1	0	1	1	0	0	1	1	0	1.6	62.286	0	323.31		By MS/MS	By MS/MS		0	1.6	1.6	0	5221600	0	158520	4656.6	0	LFRQGHATK
tr|A0A1V0JDJ9|A0A1V0JDJ9_9LACO	1	1	1	tr|A0A1V0JDJ9|A0A1V0JDJ9_9LACO PTS system mannitol-specific EIICB component OS=Lactobacillus amylolyticus OX=83683 GN=B1745_04540 PE=4 SV=1	1	1	1	1	1	0	1	1	1	0	1	1.5	63.204	0	323.31	By matching	By MS/MS		By MS/MS	1.5	1.5	0	1.5	5387200	98228	72508	0	74135	LKDLIDKLN
tr|A0A095V4G7|A0A095V4G7_9BURK;tr|A0A3C1XZ66|A0A3C1XZ66_9BURK;tr|A0A7D4DY26|A0A7D4DY26_9BURK;tr|A0A8G1TZ24|A0A8G1TZ24_9BURK;tr|A0A658AD27|A0A658AD27_ALCXX;tr|A0A0Q8BHX2|A0A0Q8BHX2_9BURK;tr|A0A0Q8WQ10|A0A0Q8WQ10_9BURK;tr|A0A2S0I3Z1|A0A2S0I3Z1_9BURK;tr|A0A5N7ZJ44|A0A5N7ZJ44_9BURK;tr|A0A2N8KBW9|A0A2N8KBW9_9BURK;tr|A0A6N0JQH2|A0A6N0JQH2_ACHDE;tr|A0A0M7BVN7|A0A0M7BVN7_ACHAE;tr|A0A6S7FIG6|A0A6S7FIG6_9B…	1;1;1;1;1;1;1;1;1;1;1;1;1;1;1;1;1	1;1;1;1;1;1;1;1;1;1;1;1;1;1;1;1;1	1;1;1;1;1;1;1;1;1;1;1;1;1;1;1;1;1	tr|A0A095V4G7|A0A095V4G7_9BURK Exported peptidase OS=Achromobacter sp. RTa OX=1532557 GN=JL37_10550 PE=4 SV=1;tr|A0A3C1XZ66|A0A3C1XZ66_9BURK Peptidase OS=Achromobacter sp OX=134375 GN=DCR74_13710 PE=4 SV=1;tr|A0A7D4DY26|A0A7D4DY26_9BURK M48 family metallop	17	1	1	1	1	1	0	1	1	1	0	1.8	49.269	0	323.31	By MS/MS	By MS/MS	By MS/MS		1.8	1.8	1.8	0	5441100	181520	59381	18200	0	NNLAEAER
tr|A0A243KB48|A0A243KB48_BACTU	1	1	1	tr|A0A243KB48|A0A243KB48_BACTU DUF559 domain-containing protein OS=Bacillus thuringiensis serovar iberica OX=180866 GN=BK741_21665 PE=4 SV=1	1	1	1	0	1	1	0	0	1	1	0	5.8	18.025	0	323.31		By MS/MS	By MS/MS		0	5.8	5.8	0	5588500	0	169610	338440	0	YSPNNDLQR
tr|A0A263BTB5|A0A263BTB5_9BACI	1	1	1	tr|A0A263BTB5|A0A263BTB5_9BACI VWFA domain-containing protein OS=Lottiidibacillus patelloidae OX=2670334 GN=CIB95_09215 PE=4 SV=1	1	1	1	1	1	0	1	1	1	0	1	1.7	46.385	0	323.31	By MS/MS	By MS/MS		By MS/MS	1.7	1.7	0	1.7	5724200	11117	183600	0	106560	KELHHQR
tr|A0A177KCF6|A0A177KCF6_9MICO	1	1	1	tr|A0A177KCF6|A0A177KCF6_9MICO Uncharacterized protein OS=Microbacterium oleivorans OX=273677 GN=AYL44_07395 PE=4 SV=1	1	1	1	1	1	1	1	1	1	1	1	5.1	16.639	0	323.31	By MS/MS	By MS/MS	By matching	By MS/MS	5.1	5.1	5.1	5.1	5755500	12505	440190	10634	112220	VPVTLEKK
tr|A0A7G7CPX8|A0A7G7CPX8_9CORY;tr|A0A1F1XEB7|A0A1F1XEB7_9CORY;tr|A0A0B6F1I6|A0A0B6F1I6_9CORY	1;1;1	1;1;1	1;1;1	tr|A0A7G7CPX8|A0A7G7CPX8_9CORY Aspartate--tRNA(Asp/Asn) ligase OS=Corynebacterium incognita OX=2754725 GN=aspS PE=3 SV=1;tr|A0A1F1XEB7|A0A1F1XEB7_9CORY Aspartate--tRNA(Asp/Asn) ligase OS=Corynebacterium sp. HMSC05E07 OX=1581117 GN=aspS PE=3 SV=1;tr|A0A0B6F	3	1	1	1	1	0	0	1	1	0	0	1.5	66.515	0	323.31	By MS/MS	By MS/MS			1.5	1.5	0	0	5917900	172740	31329	0	0	ITECTEFFK
tr|A0A235A9G8|A0A235A9G8_9MICO	1	1	1	tr|A0A235A9G8|A0A235A9G8_9MICO Glycosyl hydrolase family 95 N-terminal domain-containing protein OS=Microbacterium sp. Yaish 1 OX=2025014 GN=CI089_15870 PE=4 SV=1	1	1	1	0	1	0	0	0	1	0	0	1.1	85.256	0	323.31		By MS/MS			0	1.1	0	0	6027700	0	200920	0	0	FADADEAVR
tr|A0A285CLY1|A0A285CLY1_9BACI	1	1	1	tr|A0A285CLY1|A0A285CLY1_9BACI Uncharacterized protein OS=Bacillus oleivorans OX=1448271 GN=SAMN05877753_102589 PE=4 SV=1	1	1	1	1	1	1	1	1	1	1	1	5.1	18.168	0	323.31	By MS/MS	By MS/MS	By MS/MS	By matching	5.1	5.1	5.1	5.1	6080500	292380	328610	68743	70332	YPYYYNYR
tr|A0A7X8VLB7|A0A7X8VLB7_CORSP;sp|A4QBU0|CH601_CORGB;tr|A0A1G4WGD2|A0A1G4WGD2_CORJE;tr|A0A364VB62|A0A364VB62_9CORY;tr|A0A364V644|A0A364V644_9CORY;tr|A0A6I0FPZ0|A0A6I0FPZ0_9CORY;tr|R0I0D5|R0I0D5_CORCT;tr|L1MKY9|L1MKY9_9CORY;tr|F8E1V9|F8E1V9_CORRG;tr|C4LKV2|C4LKV2_CORK4;tr|A0A934M7C3|A0A934M7C3_9CORY;tr|A0A8G0HQB1|A0A8G0HQB1_CORGT;tr|A0A7Z0IPT5|A0A7Z0IPT5_9CORY;tr|U3GW15|U3GW15_9CORY;tr|A0A6B8VV65|…	1;1;1;1;1;1;1;1;1;1;1;1;1;1;1;1;1;1;1;1;1;1;1;1;1;1;1;1;1;1;1;1;1;1;1;1;1;1;1;1;1;1;1;1;1;1;1;1;1;1;1;1;1;1	1;1;1;1;1;1;1;1;1;1;1;1;1;1;1;1;1;1;1;1;1;1;1;1;1;1;1;1;1;1;1;1;1;1;1;1;1;1;1;1;1;1;1;1;1;1;1;1;1;1;1;1;1;1	1;1;1;1;1;1;1;1;1;1;1;1;1;1;1;1;1;1;1;1;1;1;1;1;1;1;1;1;1;1;1;1;1;1;1;1;1;1;1;1;1;1;1;1;1;1;1;1;1;1;1;1;1;1	tr|A0A7X8VLB7|A0A7X8VLB7_CORSP 60 kDa chaperonin (Fragment) OS=Corynebacterium sp OX=1720 GN=groL PE=3 SV=1;sp|A4QBU0|CH601_CORGB Chaperonin GroEL 1 OS=Corynebacterium glutamicum (strain R) OX=340322 GN=groEL1 PE=3 SV=1;tr|A0A1G4WGD2|A0A1G4WGD2_CORJE Chape	54	1	1	1	1	0	0	1	1	0	0	1.7	48.764	0	323.31	By MS/MS	By MS/MS			1.7	1.7	0	0	6149000	162140	117370	0	0	SPYFGDRR
tr|A0A316JH17|A0A316JH17_9MICO;tr|A0A7I0EA29|A0A7I0EA29_9MICO;tr|A0A4R8W5Z8|A0A4R8W5Z8_9MICO;tr|A0A2S3ZQK6|A0A2S3ZQK6_9MICO;tr|A0A2S3ZF64|A0A2S3ZF64_9MICO;tr|A0A7L5AR73|A0A7L5AR73_9MICO;tr|A0A087E797|A0A087E797_9BIFI;tr|A0A5N6S5D1|A0A5N6S5D1_9BIFI	1;1;1;1;1;1;1;1	1;1;1;1;1;1;1;1	1;1;1;1;1;1;1;1	tr|A0A316JH17|A0A316JH17_9MICO Alpha-amylase OS=Candidatus Aquiluna sp. XM-24bin5 OX=2133953 GN=DCO81_04375 PE=4 SV=1;tr|A0A7I0EA29|A0A7I0EA29_9MICO Alpha-amylase OS=Cryobacterium sp. TMT4-31 OX=1259259 GN=E3T19_06520 PE=4 SV=1;tr|A0A4R8W5Z8|A0A4R8W5Z8_9MI	8	1	1	1	1	1	0	1	1	1	0	1.8	61.779	0	323.31	By MS/MS	By MS/MS	By MS/MS		1.8	1.8	1.8	0	6163000	110940	121970	23878	0	NAVIYQIYPR
tr|A0A977X0V7|A0A977X0V7_9HYPH;tr|A0A977WYW9|A0A977WYW9_9HYPH;tr|A0A977RSG6|A0A977RSG6_9HYPH;tr|A0A977RHU8|A0A977RHU8_9HYPH;tr|A0A1U9MHC1|A0A1U9MHC1_9HYPH;tr|A0A1U9MAV4|A0A1U9MAV4_9HYPH;tr|A0A1R0F7V1|A0A1R0F7V1_9HYPH	1;1;1;1;1;1;1	1;1;1;1;1;1;1	1;1;1;1;1;1;1	tr|A0A977X0V7|A0A977X0V7_9HYPH HU family DNA-binding protein OS=Bartonella sp. HY328 OX=2979320 GN=N5852_08035 PE=4 SV=1;tr|A0A977WYW9|A0A977WYW9_9HYPH HU family DNA-binding protein OS=Bartonella sp. HY761 OX=2979330 GN=N6A79_06155 PE=4 SV=1;tr|A0A977RSG6|	7	1	1	0	0	0	1	0	0	0	1	10.9	9.4647	0	323.31				By MS/MS	0	0	0	10.9	6218800	0	0	0	1554700	NELVSSVAEK
tr|A0A268JXP8|A0A268JXP8_9BACI	1	1	1	tr|A0A268JXP8|A0A268JXP8_9BACI Transcriptional regulator YeiL OS=Bacillus sp. 7884-1 OX=2021693 GN=CHI06_17055 PE=4 SV=1	1	1	1	1	1	1	0	1	1	1	0	3.6	25.586	0	323.31	By MS/MS	By MS/MS	By MS/MS		3.6	3.6	3.6	0	6750900	234230	352640	26852	0	LAELAKEV
tr|A0A1U9MHC3|A0A1U9MHC3_9HYPH;tr|A0A1U9MAW3|A0A1U9MAW3_9HYPH;tr|A0A1R0F7S0|A0A1R0F7S0_9HYPH	1;1;1	1;1;1	1;1;1	tr|A0A1U9MHC3|A0A1U9MHC3_9HYPH Outer membrane protein assembly factor BamA OS=Bartonella apis OX=1686310 GN=bamA PE=3 SV=1;tr|A0A1U9MAW3|A0A1U9MAW3_9HYPH Outer membrane protein assembly factor BamA OS=Bartonella apis OX=1686310 GN=bamA PE=3 SV=1;tr|A0A1R0F	3	1	1	0	1	0	1	0	1	0	1	1.4	88.892	0	323.31		By MS/MS		By MS/MS	0	1.4	0	1.4	6847200	0	16455	0	150550	IGAGAGEDDAR
tr|A0A1Y5P886|A0A1Y5P886_9MICO	1	1	1	tr|A0A1Y5P886|A0A1Y5P886_9MICO peptidoglycan glycosyltransferase OS=uncultured Microbacterium sp OX=191216 GN=MIPYR_80012 PE=4 SV=1	1	1	1	0	0	0	1	0	0	0	1	0.8	90.835	0	323.31				By MS/MS	0	0	0	0.8	7094200	0	0	0	191730	ALPIEPK
tr|A0A087ACR8|A0A087ACR8_9BIFI	1	1	1	tr|A0A087ACR8|A0A087ACR8_9BIFI ClpX-type ZB domain-containing protein OS=Bifidobacterium callitrichos DSM 23973 OX=1437609 GN=BCAL_0163 PE=4 SV=1	1	1	1	1	1	0	0	1	1	0	0	10.3	9.9784	0	323.31	By MS/MS	By MS/MS			10.3	10.3	0	0	7665600	928090	349500	0	0	VLDEDQYQR
tr|A0A5E5AJB8|A0A5E5AJB8_9BURK;tr|A0A5E5AFS9|A0A5E5AFS9_9BURK;tr|A0A5E4Z3H9|A0A5E4Z3H9_9BURK;tr|A0A5E4XI41|A0A5E4XI41_9BURK;tr|A0A5E4XCC2|A0A5E4XCC2_9BURK;tr|A0A5E4UHN4|A0A5E4UHN4_9BURK;tr|A0A5E4UHL3|A0A5E4UHL3_9BURK;tr|A0A378YIA9|A0A378YIA9_9BURK;tr|A0A1E3LB36|A0A1E3LB36_9BURK;tr|A0A0H3WPI2|A0A0H3WPI2_9BURK;tr|A0A0C5K0N5|A0A0C5K0N5_9BURK;tr|A0A0B5F160|A0A0B5F160_9BURK;tr|A0A5E4WCT6|A0A5E4WCT6_9B…	1;1;1;1;1;1;1;1;1;1;1;1;1;1;1;1	1;1;1;1;1;1;1;1;1;1;1;1;1;1;1;1	1;1;1;1;1;1;1;1;1;1;1;1;1;1;1;1	tr|A0A5E5AJB8|A0A5E5AJB8_9BURK Porin OS=Pandoraea captiosa OX=2508302 GN=PCA31118_04606 PE=4 SV=1;tr|A0A5E5AFS9|A0A5E5AFS9_9BURK Porin OS=Pandoraea anapnoica OX=2508301 GN=PAN31117_04411 PE=4 SV=1;tr|A0A5E4Z3H9|A0A5E4Z3H9_9BURK Porin OS=Pandoraea fibrosis	16	1	1	1	1	1	0	1	1	1	0	2.9	36.844	0	323.31	By MS/MS	By MS/MS	By MS/MS		2.9	2.9	2.9	0	8125500	221680	270970	49045	0	GSEDLGDGLK
tr|A0A251XHQ4|A0A251XHQ4_CLAMM	1	1	1	tr|A0A251XHQ4|A0A251XHQ4_CLAMM Uncharacterized protein OS=Clavibacter michiganensis subsp. michiganensis OX=33013 GN=CMMCAS07_11065 PE=4 SV=1	1	1	1	1	1	1	0	1	1	1	0	6.8	12.769	0	323.31	By MS/MS	By MS/MS	By MS/MS		6.8	6.8	6.8	0	8301200	416090	489360	132200	0	SLPCPLGK
tr|A0A261G0V3|A0A261G0V3_9BIFI;tr|A0A086Z0Y3|A0A086Z0Y3_9BIFI	1;1	1;1	1;1	tr|A0A261G0V3|A0A261G0V3_9BIFI NAD-dependent glyceraldehyde-3-phosphate dehydrogenase OS=Bifidobacterium aquikefiri OX=1653207 GN=BAQU_1814 PE=3 SV=1;tr|A0A086Z0Y3|A0A086Z0Y3_9BIFI NAD-dependent glyceraldehyde-3-phosphate dehydrogenase OS=Bifidobacterium a	2	1	1	1	1	1	0	1	1	1	0	3.1	37.663	0	323.31	By MS/MS	By MS/MS	By MS/MS		3.1	3.1	3.1	0	8742400	143780	256970	84940	0	VTVEEINDAFK
tr|A0A1Q3TE67|A0A1Q3TE67_9MICO	1	1	1	tr|A0A1Q3TE67|A0A1Q3TE67_9MICO Uncharacterized protein OS=Microbacterium sp. 67-17 OX=1895782 GN=BGO47_01685 PE=4 SV=1	1	1	1	1	1	1	1	1	1	1	1	2.5	33.751	0	323.31	By MS/MS	By MS/MS	By MS/MS	By MS/MS	2.5	2.5	2.5	2.5	8959700	179650	261490	58457	60388	GLLLDSTR
tr|A0A1Q8UKG9|A0A1Q8UKG9_ALKPS	1	1	1	tr|A0A1Q8UKG9|A0A1Q8UKG9_ALKPS Acyltransferase 3 domain-containing protein OS=Alkalihalophilus pseudofirmus OX=79885 GN=BTR23_15720 PE=3 SV=1	1	1	1	0	1	1	1	0	1	1	1	2.9	44.537	0	323.31		By MS/MS	By MS/MS	By MS/MS	0	2.9	2.9	2.9	9120100	0	815420	67817	28780	EIQIKPFFMKR
tr|A0A520ABB8|A0A520ABB8_SPHSX;tr|A0A511Q820|A0A511Q820_9SPHN;tr|A0A5E7Z182|A0A5E7Z182_9SPHN;tr|A0A654A702|A0A654A702_9SPHN;tr|A0A6J4BXU3|A0A6J4BXU3_9SPHN;tr|A0A7U5CUT2|A0A7U5CUT2_9SPHN;tr|A0A7W5S716|A0A7W5S716_9SPHN;tr|A0A7W6AE93|A0A7W6AE93_9SPHN;tr|A0A7Y9K4R6|A0A7Y9K4R6_9SPHN;tr|A0A2T5GT70|A0A2T5GT70_9SPHN;tr|A0A840YDH2|A0A840YDH2_9SPHN;tr|A0A8F6TSG4|A0A8F6TSG4_9SPHN;tr|A0A8I0IK98|A0A8I0IK98_9S…	1;1;1;1;1;1;1;1;1;1;1;1;1;1;1;1;1;1;1;1;1;1;1;1;1;1;1;1;1;1;1;1;1;1;1;1;1;1;1;1;1;1;1;1;1;1;1;1;1;1;1;1;1;1;1;1;1;1;1;1;1;1;1;1;1;1;1;1;1;1;1	1;1;1;1;1;1;1;1;1;1;1;1;1;1;1;1;1;1;1;1;1;1;1;1;1;1;1;1;1;1;1;1;1;1;1;1;1;1;1;1;1;1;1;1;1;1;1;1;1;1;1;1;1;1;1;1;1;1;1;1;1;1;1;1;1;1;1;1;1;1;1	1;1;1;1;1;1;1;1;1;1;1;1;1;1;1;1;1;1;1;1;1;1;1;1;1;1;1;1;1;1;1;1;1;1;1;1;1;1;1;1;1;1;1;1;1;1;1;1;1;1;1;1;1;1;1;1;1;1;1;1;1;1;1;1;1;1;1;1;1;1;1	tr|A0A520ABB8|A0A520ABB8_SPHSX F0F1 ATP synthase subunit alpha (Fragment) OS=Sphingomonas sp OX=28214 GN=EOP64_13050 PE=3 SV=1;tr|A0A511Q820|A0A511Q820_9SPHN ATP synthase subunit alpha OS=Sphingomonas aquatilis NBRC 16722 OX=1219039 GN=atpA PE=3 SV=1;tr|A0	71	1	1	1	1	1	1	1	1	1	1	2.3	37.359	0	323.31	By MS/MS	By MS/MS	By MS/MS	By MS/MS	2.3	2.3	2.3	2.3	9125100	171720	187630	118050	130940	STVAQLVK
tr|A0A6S7CNN2|A0A6S7CNN2_9BURK;tr|A0A0M7BZF6|A0A0M7BZF6_ALCXX;tr|A0A0D6I847|A0A0D6I847_ALCXX	1;1;1	1;1;1	1;1;1	tr|A0A6S7CNN2|A0A6S7CNN2_9BURK Uncharacterized protein OS=Achromobacter dolens OX=1287738 GN=LMG26841_01668 PE=4 SV=1;tr|A0A0M7BZF6|A0A0M7BZF6_ALCXX SMI1/KNR4 family protein OS=Alcaligenes xylosoxydans xylosoxydans OX=85698 GN=ERS369984_00258 PE=4 SV=1;tr|	3	1	1	1	1	1	0	1	1	1	0	4.7	20.877	0	323.31	By MS/MS	By MS/MS	By MS/MS		4.7	4.7	4.7	0	9453500	405190	821720	123600	0	TMTAEQFHK
tr|A0A517IE28|A0A517IE28_BREBE;tr|A0A2Z4MQL8|A0A2Z4MQL8_BREBE;tr|A0A1Y4WSL1|A0A1Y4WSL1_BREBE	1;1;1	1;1;1	1;1;1	tr|A0A517IE28|A0A517IE28_BREBE histidine kinase OS=Brevibacillus brevis OX=1393 GN=FPS98_26085 PE=4 SV=1;tr|A0A2Z4MQL8|A0A2Z4MQL8_BREBE histidine kinase OS=Brevibacillus brevis OX=1393 GN=AB432_029045 PE=4 SV=1;tr|A0A1Y4WSL1|A0A1Y4WSL1_BREBE histidine kina	3	1	1	1	1	1	1	1	1	1	1	1.1	82.58	0	323.31	By MS/MS	By MS/MS	By MS/MS	By MS/MS	1.1	1.1	1.1	1.1	9543300	132060	76559	16506	19572	IVAPLDGK
tr|A0A268S656|A0A268S656_ALKCL;tr|A0A268NW29|A0A268NW29_ALKCL	1;1	1;1	1;1	tr|A0A268S656|A0A268S656_ALKCL Uncharacterized protein OS=Alkalihalobacillus clausii OX=79880 GN=CHH61_03545 PE=4 SV=1;tr|A0A268NW29|A0A268NW29_ALKCL Uncharacterized protein OS=Alkalihalobacillus clausii OX=79880 GN=CHH72_17115 PE=4 SV=1	2	1	1	0	1	0	1	0	1	0	1	0.6	157.18	0	323.31		By MS/MS		By MS/MS	0	0.6	0	0.6	10168000	0	121470	0	17812	SGWASVSK
tr|D5E113|D5E113_PRIM1;tr|D5DAZ8|D5DAZ8_PRIM3;tr|A0A6M6E3I4|A0A6M6E3I4_PRIMG;tr|A0A3D8WXR8|A0A3D8WXR8_PRIMG;tr|A0A2C0V151|A0A2C0V151_PRIMG;tr|A0A1I2RT28|A0A1I2RT28_PRIMG;tr|A0A0L1M6D4|A0A0L1M6D4_PRIMG;tr|A0A0B6AL49|A0A0B6AL49_PRIM2	1;1;1;1;1;1;1;1	1;1;1;1;1;1;1;1	1;1;1;1;1;1;1;1	tr|D5E113|D5E113_PRIM1 2-aminoethylphosphonate--pyruvate transaminase OS=Priestia megaterium (strain ATCC 12872 / QMB1551) OX=545693 GN=phnW PE=3 SV=1;tr|D5DAZ8|D5DAZ8_PRIM3 2-aminoethylphosphonate--pyruvate transaminase OS=Priestia megaterium (strain DSM	8	1	1	0	1	1	1	0	1	1	1	2.1	70.145	0	323.31		By MS/MS	By MS/MS	By MS/MS	0	2.1	2.1	2.1	10199000	0	250560	9708.8	15381	KYNFDIMHDFFYK
tr|A0A0D1KPY6|A0A0D1KPY6_9SPHN	1	1	1	tr|A0A0D1KPY6|A0A0D1KPY6_9SPHN ATP synthase subunit beta OS=Sphingomonas melonis OX=152682 GN=SR41_13830 PE=4 SV=1	1	1	1	1	1	0	1	1	1	0	1	4.2	37.025	0	323.31	By MS/MS	By MS/MS		By matching	4.2	4.2	0	4.2	10212000	341760	504500	0	4761.2	AGFEPTVHFVETSPR
tr|A0A2N9X956|A0A2N9X956_9NEIS	1	1	1	tr|A0A2N9X956|A0A2N9X956_9NEIS UDP-3-O-acyl-N-acetylglucosamine deacetylase OS=Snodgrassella alvi OX=1196083 GN=lpxC PE=3 SV=1	1	1	1	1	1	1	0	1	1	1	0	2.6	34.256	0	323.31	By MS/MS	By MS/MS	By MS/MS		2.6	2.6	2.6	0	10997000	333740	309640	89780	0	ETVTLVEK
tr|A0A1S2IQB6|A0A1S2IQB6_9MICO	1	1	1	tr|A0A1S2IQB6|A0A1S2IQB6_9MICO Hypervirulence associated protein TUDOR domain-containing protein OS=Curtobacterium sp. MMLR14_010 OX=1898743 GN=BIU98_10320 PE=4 SV=1	1	1	1	1	1	1	0	1	1	1	0	13.4	7.6092	0	323.31	By MS/MS	By MS/MS	By MS/MS		13.4	13.4	13.4	0	11302000	4239400	479950	931550	0	TTGKLVEQR
tr|A0A1H1Q931|A0A1H1Q931_9MICO	1	1	1	tr|A0A1H1Q931|A0A1H1Q931_9MICO Lipoate-protein ligase A OS=Agrococcus carbonis OX=684552 GN=SAMN04489719_1767 PE=4 SV=1	1	1	1	1	1	1	0	1	1	1	0	2.6	37.522	0	323.31	By MS/MS	By MS/MS	By MS/MS		2.6	2.6	2.6	0	12433000	385250	300260	270830	0	FGTREWLHR
tr|A0A2N3LQL3|A0A2N3LQL3_9BACI	1	1	1	tr|A0A2N3LQL3|A0A2N3LQL3_9BACI 50S ribosomal subunit assembly factor BipA OS=Margalitia camelliae OX=1707093 GN=typA PE=3 SV=1	1	1	1	0	1	1	0	0	1	1	0	1.6	68.754	0	323.31		By MS/MS	By MS/MS		0	1.6	1.6	0	13148000	0	434290	52661	0	SQLQTDVSLK
tr|A0A2C1YVE2|A0A2C1YVE2_9BACI;tr|A0A366XZN1|A0A366XZN1_9BACI;tr|A0A4R5VNR0|A0A4R5VNR0_9BACI;tr|A0A1S2RI16|A0A1S2RI16_9BACI;tr|D9QEV9|D9QEV9_CORP2;tr|A0A806GWT5|A0A806GWT5_CORPS;tr|A0A5C2NX37|A0A5C2NX37_CORPS;tr|Q6NIP5|Q6NIP5_CORDI;tr|A0A854NEI4|A0A854NEI4_CORDP;tr|A0A811FZY8|A0A811FZY8_CORDP;tr|A0A6J4WFY8|A0A6J4WFY8_CORDP;tr|A0A6I8MD94|A0A6I8MD94_9CORY;tr|A0A806GLU6|A0A806GLU6_CORD7	1;1;1;1;1;1;1;1;1;1;1;1;1	1;1;1;1;1;1;1;1;1;1;1;1;1	1;1;1;1;1;1;1;1;1;1;1;1;1	tr|A0A2C1YVE2|A0A2C1YVE2_9BACI PD-(D/E)XK endonuclease-like domain-containing protein OS=Bacillus sp. AFS037270 OX=2033499 GN=COD92_22915 PE=4 SV=1;tr|A0A366XZN1|A0A366XZN1_9BACI PD-(D/E)XK endonuclease-like domain-containing protein OS=Bacillus taeanensis	13	1	1	1	1	1	0	1	1	1	0	2.3	36.599	0	323.31	By MS/MS	By MS/MS	By MS/MS		2.3	2.3	2.3	0	13586000	341060	440220	17874	0	WIVVDWK
tr|A0A1B9K9K6|A0A1B9K9K6_9GAMM	1	1	1	tr|A0A1B9K9K6|A0A1B9K9K6_9GAMM ABC transporter domain-containing protein OS=Gilliamella apicola OX=1196095 GN=A9G13_07115 PE=4 SV=1	1	1	1	0	1	1	0	0	1	1	0	2.7	28.652	0	323.31		By MS/MS	By MS/MS		0	2.7	2.7	0	14051000	0	881990	198850	0	VTEVLTK
tr|W7E628|W7E628_9PROT;tr|G6EYS5|G6EYS5_9PROT;tr|A0A251ZW98|A0A251ZW98_9PROT	1;1;1	1;1;1	1;1;1	tr|W7E628|W7E628_9PROT 50S ribosomal protein L20 OS=Commensalibacter sp. MX01 OX=1208583 GN=rplT PE=3 SV=1;tr|G6EYS5|G6EYS5_9PROT 50S ribosomal protein L20 OS=Commensalibacter intestini A911 OX=1088868 GN=rplT PE=3 SV=1;tr|A0A251ZW98|A0A251ZW98_9PROT 50S r	3	1	1	1	1	1	0	1	1	1	0	5.9	13.517	0	323.31	By MS/MS	By MS/MS	By matching		5.9	5.9	5.9	0	14243000	863100	680660	830070	0	KAQAALA
tr|A0A1B8W3E0|A0A1B8W3E0_9BACI	1	1	1	tr|A0A1B8W3E0|A0A1B8W3E0_9BACI Enamine deaminase RidA OS=Bacillus sp. FJAT-26390 OX=1743142 GN=A7975_19480 PE=4 SV=1	1	1	1	1	1	0	0	1	1	0	0	6.3	14.238	0	323.31	By MS/MS	By MS/MS			6.3	6.3	0	0	14348000	854710	739540	0	0	YILQTIEK
tr|A0A2A8RW12|A0A2A8RW12_BACCE;tr|A0A7Z1H710|A0A7Z1H710_9BACI	1;1	1;1	1;1	tr|A0A2A8RW12|A0A2A8RW12_BACCE DNA helicase OS=Bacillus cereus OX=1396 GN=CN354_16270 PE=4 SV=1;tr|A0A7Z1H710|A0A7Z1H710_9BACI DNA helicase OS=Bacillus pseudomycoides OX=64104 GN=COE51_21820 PE=4 SV=1	2	1	1	1	1	0	0	1	1	0	0	1.1	94.764	0	323.31	By MS/MS	By MS/MS			1.1	1.1	0	0	14647000	116060	241180	0	0	WTQEICEYR
tr|A0A839GP20|A0A839GP20_9HYPH;tr|A0A7W9BDM1|A0A7W9BDM1_9SPHN;tr|N6UIJ3|N6UIJ3_9HYPH;tr|N6UCH3|N6UCH3_9HYPH;tr|J0ZTE7|J0ZTE7_9HYPH;tr|A0A1T3BN19|A0A1T3BN19_9HYPH;tr|A0A1S6WVX5|A0A1S6WVX5_9HYPH	1;1;1;1;1;1;1	1;1;1;1;1;1;1	1;1;1;1;1;1;1	tr|A0A839GP20|A0A839GP20_9HYPH ATP synthase subunit alpha OS=Bartonella chomelii OX=236402 GN=atpA PE=3 SV=1;tr|A0A7W9BDM1|A0A7W9BDM1_9SPHN ATP synthase subunit alpha OS=Sphingomonas aerophila OX=1344948 GN=atpA PE=3 SV=1;tr|N6UIJ3|N6UIJ3_9HYPH ATP synthas	7	1	1	1	1	1	0	1	1	1	0	2.4	55.464	0	323.31	By MS/MS	By MS/MS	By MS/MS		2.4	2.4	2.4	0	14836000	271190	105710	193730	0	VVDALGNPLDGK
tr|A0A7G3E0W5|A0A7G3E0W5_PANTH;tr|A0A3A3GST1|A0A3A3GST1_PANTH;tr|A0A378XB53|A0A378XB53_PANTH;tr|A0A1E4M1C6|A0A1E4M1C6_9MICO	1;1;1;1	1;1;1;1	1;1;1;1	tr|A0A7G3E0W5|A0A7G3E0W5_PANTH Glycosyltransferase family 2 protein OS=Paenibacillus thiaminolyticus OX=49283 GN=FLT15_22040 PE=4 SV=1;tr|A0A3A3GST1|A0A3A3GST1_PANTH Glycosyltransferase family 2 protein OS=Paenibacillus thiaminolyticus OX=49283 GN=DQX05_00	4	1	1	0	1	1	0	0	1	1	0	2.4	33.578	0	323.31		By MS/MS	By MS/MS		0	2.4	2.4	0	16853000	0	1056200	147600	0	LYDSLVR
tr|A0A2K8MLC7|A0A2K8MLC7_9SPHN;tr|A0A4S1XCT6|A0A4S1XCT6_9SPHN;tr|A0A926G997|A0A926G997_9SPHN	1;1;1	1;1;1	1;1;1	tr|A0A2K8MLC7|A0A2K8MLC7_9SPHN peptidoglycan glycosyltransferase OS=Sphingomonas psychrotolerans OX=1327635 GN=CVN68_15850 PE=3 SV=1;tr|A0A4S1XCT6|A0A4S1XCT6_9SPHN peptidoglycan glycosyltransferase OS=Sphingomonas gei OX=1395960 GN=E5A73_11500 PE=3 SV=1;tr	3	1	1	1	1	1	0	1	1	1	0	1.6	74.215	0	323.31	By MS/MS	By MS/MS	By MS/MS		1.6	1.6	1.6	0	18260000	323100	216570	30954	0	AGGVATEQTVR
tr|A0A2R2WDF6|A0A2R2WDF6_9MICO	1	1	1	tr|A0A2R2WDF6|A0A2R2WDF6_9MICO GAF domain-containing protein OS=Frondihabitans sp. 762G35 OX=1446794 GN=AS850_15955 PE=4 SV=1	1	1	1	1	1	1	0	1	1	1	0	2.3	42.19	0	323.31	By MS/MS	By MS/MS	By MS/MS		2.3	2.3	2.3	0	22651000	306410	628440	94735	0	ITAAEAPAR
tr|A0A150K9I6|A0A150K9I6_WEICA;tr|A0A5J4JKZ2|A0A5J4JKZ2_9BACI;tr|A0A0C5CU52|A0A0C5CU52_WEICA;tr|G2THM2|G2THM2_WEICA;tr|F7Z158|F7Z158_WEIC2;tr|A0A7Y8S352|A0A7Y8S352_BACSP;tr|A0A150KEG7|A0A150KEG7_WEICA;tr|A0A150KDQ9|A0A150KDQ9_WEICA;tr|A0A133L2K8|A0A133L2K8_WEICA	1;1;1;1;1;1;1;1;1	1;1;1;1;1;1;1;1;1	1;1;1;1;1;1;1;1;1	tr|A0A150K9I6|A0A150K9I6_WEICA Putative serine/threonine-protein kinase yabT OS=Weizmannia coagulans OX=1398 GN=B4100_1373 PE=4 SV=1;tr|A0A5J4JKZ2|A0A5J4JKZ2_9BACI Putative serine/threonine-protein kinase YabT OS=Weizmannia sp. JC-7 OX=2607725 GN=yabT PE=4	9	1	1	1	1	1	0	1	1	1	0	2.9	35.12	0	323.31	By MS/MS	By MS/MS	By MS/MS		2.9	2.9	2.9	0	22973000	623040	802500	215410	0	CIDPGGMTK
tr|A0A1H9NSM0|A0A1H9NSM0_9CORY	1	1	1	tr|A0A1H9NSM0|A0A1H9NSM0_9CORY Uncharacterized protein OS=Corynebacterium cystitidis DSM 20524 OX=1121357 GN=SAMN05661109_00073 PE=4 SV=1	1	1	1	1	1	1	0	1	1	1	0	1.8	47.86	0	323.31	By MS/MS	By MS/MS	By MS/MS		1.8	1.8	1.8	0	23792000	884860	376950	137690	0	TYPTDRRR
tr|A0A1I2L6K2|A0A1I2L6K2_9MICO	1	1	1	tr|A0A1I2L6K2|A0A1I2L6K2_9MICO Glycosyl hydrolases family 16 OS=Curtobacterium sp. YR515 OX=1855316 GN=SAMN05216329_2489 PE=4 SV=1	1	1	1	1	1	1	0	1	1	1	0	2.7	31.663	0	323.31	By MS/MS	By MS/MS	By MS/MS		2.7	2.7	2.7	0	25572000	792020	790290	244230	0	VLSVKDGK
tr|A0A1V2SG00|A0A1V2SG00_9BACI	1	1	1	tr|A0A1V2SG00|A0A1V2SG00_9BACI Glyco_hydro_42 domain-containing protein OS=Bacillus sp. VT-16-64 OX=1917019 GN=BLX87_10225 PE=4 SV=1	1	1	1	1	1	1	1	1	1	1	1	0.8	123.2	0	323.31	By MS/MS	By MS/MS	By MS/MS	By MS/MS	0.8	0.8	0.8	0.8	26638000	335030	103500	35406	58831	VSFTKEGR
tr|A0A2B3Q9D5|A0A2B3Q9D5_BACTU	1	1	1	tr|A0A2B3Q9D5|A0A2B3Q9D5_BACTU Crystaline entomocidal protoxin OS=Bacillus thuringiensis OX=1428 GN=COK81_13470 PE=3 SV=1	1	1	1	1	1	1	0	1	1	1	0	0.5	241.03	0	323.31	By MS/MS	By MS/MS	By MS/MS		0.5	0.5	0.5	0	32801000	338310	15550	2679.4	0	MQTLLQDMVK
tr|A0A168E2N0|A0A168E2N0_PAEMC	1	1	1	tr|A0A168E2N0|A0A168E2N0_PAEMC ABC transporter ATP-binding protein OS=Paenibacillus macquariensis OX=1468 GN=PMSM_12870 PE=4 SV=1	1	1	1	1	1	1	0	1	1	1	0	1.2	65.053	0	323.31	By MS/MS	By MS/MS	By MS/MS		1.2	1.2	1.2	0	64621000	1043000	801980	383380	0	NNLLIGR
tr|A0A2N9XZ85|A0A2N9XZ85_9NEIS;tr|A0A2N9WV18|A0A2N9WV18_9NEIS	1;1	1;1	1;1	tr|A0A2N9XZ85|A0A2N9XZ85_9NEIS nitric oxide dioxygenase OS=Snodgrassella alvi OX=1196083 GN=BHC49_04490 PE=3 SV=1;tr|A0A2N9WV18|A0A2N9WV18_9NEIS nitric oxide dioxygenase OS=Snodgrassella alvi OX=1196083 GN=BGI32_03845 PE=3 SV=1	2	1	1	1	1	1	1	1	1	1	1	2	45.68	0	323.31	By MS/MS	By MS/MS	By MS/MS	By MS/MS	2	2	2	2	69792000	2459600	1691300	1443800	750090	LELSELNR
tr|X2HI07|X2HI07_9NEIS;tr|A0A1X0TCK7|A0A1X0TCK7_9NEIS;tr|A0A1X0TI03|A0A1X0TI03_9NEIS;tr|A0A2N9XPA9|A0A2N9XPA9_9NEIS;tr|A0A855FQ32|A0A855FQ32_9NEIS;tr|A0A2N9XGN4|A0A2N9XGN4_9NEIS;tr|A0A2N9WTV2|A0A2N9WTV2_9NEIS;tr|A0A1C4BXX1|A0A1C4BXX1_9NEIS;tr|A0A2N9XU68|A0A2N9XU68_9NEIS;tr|A0A836Z2B9|A0A836Z2B9_9NEIS;tr|A0A2N9XGN3|A0A2N9XGN3_9NEIS;tr|A0A2N9Y7G2|A0A2N9Y7G2_9NEIS;tr|X2H9X1|X2H9X1_9NEIS;tr|A0A1X0TCW…	5;5;3;2;2;2;2;2;2;1;1;1;1;1;1;1;1;1;1;1;1;1;1	5;5;3;2;2;2;2;2;2;1;1;1;1;1;1;1;1;1;1;1;1;1;1	5;5;3;2;2;2;2;2;2;1;1;1;1;1;1;1;1;1;1;1;1;1;1	tr|X2HI07|X2HI07_9NEIS Outer membrane protein class 1 OS=Snodgrassella alvi wkB2 OX=1196094 GN=SALWKB2_1759 PE=4 SV=1;tr|A0A1X0TCK7|A0A1X0TCK7_9NEIS Porin OS=Snodgrassella alvi OX=1196083 GN=BGI02_05895 PE=4 SV=1;tr|A0A1X0TI03|A0A1X0TI03_9NEIS Porin OS=Sno	23	5	5	3	5	4	2	3	5	4	2	14.5	39.832	0	323.31	By MS/MS	By MS/MS	By MS/MS	By MS/MS	7.1	14.5	10.1	5.8	76132000	1192900	1834300	471990	90201	GSEDLGNGLK;IHLGNSNGGSDGWANR;TTANVQAGWLR;VDDDLTTDLK;VDDDLTTDLKDGQVHR
tr|A0A6L5WZ32|A0A6L5WZ32_9BIFI;tr|A0A087EKK3|A0A087EKK3_9BIFI	1;1	1;1	1;1	tr|A0A6L5WZ32|A0A6L5WZ32_9BIFI DEAD/DEAH box helicase OS=Bifidobacterium tsurumiense OX=356829 GN=FYJ32_01990 PE=4 SV=1;tr|A0A087EKK3|A0A087EKK3_9BIFI ATP-dependent RNA helicase OS=Bifidobacterium tsurumiense OX=356829 GN=BITS_0812 PE=4 SV=1	2	1	1	1	0	1	1	1	0	1	1	1.5	65.442	0	323.31	By MS/MS		By MS/MS	By MS/MS	1.5	0	1.5	1.5	91620000	838970	0	1844600	1299900	KASGFRHSR
tr|A0A928AJZ3|A0A928AJZ3_BACSP;tr|A0A0A6VFV9|A0A0A6VFV9_9BACI	1;1	1;1	1;1	tr|A0A928AJZ3|A0A928AJZ3_BACSP DEAD/DEAH box helicase OS=Bacillus sp OX=1409 GN=E7150_01275 PE=4 SV=1;tr|A0A0A6VFV9|A0A0A6VFV9_9BACI DEAD/DEAH box helicase OS=Weizmannia ginsengihumi OX=363870 GN=G4D61_07815 PE=4 SV=1	2	1	1	1	1	1	0	1	1	1	0	2.1	43.181	0	323.31	By MS/MS	By MS/MS	By MS/MS		2.1	2.1	2.1	0	303700000	5688600	4849400	6334200	0	VVSIVTPR
tr|A0A0F4L758|A0A0F4L758_9LACO;tr|A0A2Z3HYK1|A0A2Z3HYK1_9LACO;tr|A0A3M0NG65|A0A3M0NG65_9LACO;tr|V5T7A2|V5T7A2_9LACO;tr|V5T8V6|V5T8V6_9LACO;tr|A0A8G0AMY9|A0A8G0AMY9_9LACO;tr|A0A3M0NW09|A0A3M0NW09_9LACO;tr|A0A2Z3KF06|A0A2Z3KF06_9LACO	6;5;3;3;3;2;1;1	6;5;3;3;3;2;1;1	1;1;0;0;0;0;0;0	tr|A0A0F4L758|A0A0F4L758_9LACO Surface layer protein HAP50 OS=Lactobacillus kullabergensis OX=1218493 GN=JF76_16890 PE=4 SV=1;tr|A0A2Z3HYK1|A0A2Z3HYK1_9LACO Surface layer protein A domain-containing protein OS=Lactobacillus kullabergensis OX=1218493 GN=DKL	8	6	1	5	6	6	5	1	1	1	1	11.8	63.819	0	323.31	By MS/MS	By MS/MS	By MS/MS	By MS/MS	9.8	11.8	11.8	9.6	316290000	4906300	3051000	1084400	529030	AYSTVEVIGAATK;IDGNNVTDSK;INSADSDLYVESK;TVQSDGDVPVYK;YPVTVSATNADGK;YVDGSFKPADK
tr|A0A2N8Z2Y4|A0A2N8Z2Y4_LIMFE	1	1	1	tr|A0A2N8Z2Y4|A0A2N8Z2Y4_LIMFE Uncharacterized protein OS=Limosilactobacillus fermentum OX=1613 GN=LF130101_463 PE=4 SV=1	1	1	1	1	1	1	1	1	1	1	1	3.3	40.444	0	323.31	By MS/MS	By MS/MS	By MS/MS	By MS/MS	3.3	3.3	3.3	3.3	384740000	12416000	14595000	957100	1627400	SANVTTNANSSK

## Sheet: Fungi
	Biological replicates				Biological replicates_%
	1	2	3	4	1_%	2_%	3_%	4_%
catalytic core	1	0	0	0	0.0167757	0	0	0
catalytic core F(1)	2	1	1	0	0.0335514	0.0234742	0.0234742	0
catalytic sector F(1)	2	0	0	0	0.0335514	0	0	0
endoplasmic reticulum targeting	1	1	1	0	0.0167757	0.0234742	0.0234742	0
[acyl-carrier-protein] phosphodiesterase activity	1	0	0	0	0.0167757	0	0	0
[acyl-carrier-protein] S-malonyltransferase activity	1	0	0	0	0.0167757	0	0	0
[protein-PII] uridylyltransferase activity	1	0	0	1	0.0167757	0	0	0.0648929
13-prostaglandin reductase activity	0	1	1	0	0	0.0234742	0.0234742	0
17-dione monooxygenase	0	0	0	1	0	0	0	0.0648929
1-acylglycerol-3-phosphate O-acyltransferase activity	1	2	2	0	0.0167757	0.0469484	0.0469484	0
1-alkyl-2-acetylglycerophosphocholine esterase activity	2	1	1	0	0.0335514	0.0234742	0.0234742	0
1-deoxy-D-xylulose-5-phosphate reductoisomerase activity	0	1	1	0	0	0.0234742	0.0234742	0
1-phosphatidylinositol 4-kinase activity	0	2	2	0	0	0.0469484	0.0469484	0
1-phosphatidylinositol binding	0	1	1	0	0	0.0234742	0.0234742	0
1-phosphatidylinositol-3-phosphate 5-kinase activity	3	0	0	0	0.0503271	0	0	0
2-amino-4-hydroxy-6-hydroxymethyldihydropteridine diphosphokinase activity	1	0	0	0	0.0167757	0	0	0
2-C-methyl-D-erythritol 4-phosphate cytidylyltransferase activity	1	0	0	0	0.0167757	0	0	0
2-dehydro-3-deoxygalactonokinase activity	0	1	1	0	0	0.0234742	0.0234742	0
2-dehydro-3-deoxy-phosphogluconate aldolase activity	1	0	0	0	0.0167757	0	0	0
2-dehydropantoate 2-reductase activity	2	1	1	0	0.0335514	0.0234742	0.0234742	0
2-methylcitrate dehydratase activity	1	0	0	0	0.0167757	0	0	0
3'-5' exonuclease activity	0	2	2	1	0	0.0469484	0.0469484	0.0648929
3'-5'-exoribonuclease activity	1	2	2	1	0.0167757	0.0469484	0.0469484	0.0648929
3-beta-D-glucan synthase complex	3	2	2	0	0.0503271	0.0469484	0.0469484	0
3-beta-hydroxy-delta5-steroid dehydrogenase activity	2	0	0	0	0.0335514	0	0	0
3-dehydroquinate dehydratase activity	1	1	1	0	0.0167757	0.0234742	0.0234742	0
3-deoxy-7-phosphoheptulonate synthase activity	2	1	1	0	0.0335514	0.0234742	0.0234742	0
3-deoxy-8-phosphooctulonate synthase activity	1	0	0	0	0.0167757	0	0	0
3-hydroxyacyl-CoA dehydrogenase activity	0	1	1	0	0	0.0234742	0.0234742	0
3-hydroxybutyryl-CoA dehydrogenase activity	1	0	0	0	0.0167757	0	0	0
3-hydroxydecanoyl-[acyl-carrier-protein] dehydratase activity	0	1	1	0	0	0.0234742	0.0234742	0
3-hydroxypalmitoyl-[acyl-carrier-protein] dehydratase activity	1	1	1	0	0.0167757	0.0234742	0.0234742	0
3-isopropylmalate dehydratase activity	0	1	1	0	0	0.0234742	0.0234742	0
3-methyl-2-oxobutanoate dehydrogenase	1	1	1	0	0.0167757	0.0234742	0.0234742	0
3-oxo-5-alpha-steroid 4-dehydrogenase activity	0	2	2	0	0	0.0469484	0.0469484	0
3-oxoacid CoA-transferase activity	1	1	1	0	0.0167757	0.0234742	0.0234742	0
3-oxoacyl-[acyl-carrier-protein] synthase activity	17	11	11	3	0.285187	0.258216	0.258216	0.194679
3-phytase activity	5	1	1	1	0.0838785	0.0234742	0.0234742	0.0648929
4-alpha-glucanotransferase activity	3	3	3	0	0.0503271	0.0704225	0.0704225	0
4-alpha-hydroxytetrahydrobiopterin dehydratase activity	0	1	1	0	0	0.0234742	0.0234742	0
4-amino-4-deoxychorismate lyase activity	1	0	0	0	0.0167757	0	0	0
4-amino-4-deoxychorismate synthase activity	0	1	1	2	0	0.0234742	0.0234742	0.129786
4-deoxy-L-threo-5-hexosulose-uronate ketol-isomerase activity	0	0	0	1	0	0	0	0.0648929
4-hydroxybenzoate decarboxylase activity	0	1	1	0	0	0.0234742	0.0234742	0
4-hydroxyphenylpyruvate dioxygenase activity	0	1	1	0	0	0.0234742	0.0234742	0
4-hydroxy-tetrahydrodipicolinate synthase activity	2	2	2	0	0.0335514	0.0469484	0.0469484	0
5'-deoxynucleotidase activity	0	1	1	0	0	0.0234742	0.0234742	0
5'-flap endonuclease activity	1	0	0	0	0.0167757	0	0	0
5'-nucleotidase activity	0	1	1	0	0	0.0234742	0.0234742	0
6-dicarboxylate N-succinyltransferase	1	1	1	0	0.0167757	0.0234742	0.0234742	0
6-phosphofructo-2-kinase activity	4	3	3	0	0.0671028	0.0704225	0.0704225	0
6-pyruvoyltetrahydropterin synthase activity	0	1	1	0	0	0.0234742	0.0234742	0
ABC-type sulfate transporter activity	1	0	0	0	0.0167757	0	0	0
acetate-CoA ligase activity	1	2	2	0	0.0167757	0.0469484	0.0469484	0
acetoacetate-CoA ligase activity	2	2	2	0	0.0335514	0.0469484	0.0469484	0
acetyl-CoA C-acyltransferase activity	1	2	2	0	0.0167757	0.0469484	0.0469484	0
acetyl-CoA carboxylase activity	0	3	3	0	0	0.0704225	0.0704225	0
acetyl-CoA hydrolase activity	1	1	1	0	0.0167757	0.0234742	0.0234742	0
acetyl-CoA:L-glutamate N-acetyltransferase activity	2	0	0	1	0.0335514	0	0	0.0648929
acetylglucosaminyltransferase activity	1	1	1	0	0.0167757	0.0234742	0.0234742	0
acetylglutamate kinase activity	1	0	0	0	0.0167757	0	0	0
acetylornithine deacetylase activity	1	0	0	0	0.0167757	0	0	0
acid phosphatase activity	1	4	4	3	0.0167757	0.0938967	0.0938967	0.194679
aconitate hydratase activity	2	4	4	0	0.0335514	0.0938967	0.0938967	0
actin binding	14	14	14	6	0.23486	0.328638	0.328638	0.389358
actin filament binding	3	5	5	3	0.0503271	0.117371	0.117371	0.194679
actin monomer binding	1	0	0	0	0.0167757	0	0	0
acyl-[acyl-carrier-protein]-phospholipid O-acyltransferase activity	1	0	0	0	0.0167757	0	0	0
acyl-CoA dehydrogenase activity	0	1	1	0	0	0.0234742	0.0234742	0
acyl-CoA hydrolase activity	0	1	1	0	0	0.0234742	0.0234742	0
acyl-CoA oxidase activity	0	1	1	0	0	0.0234742	0.0234742	0
acylphosphatase activity	1	0	0	1	0.0167757	0	0	0.0648929
acyltransferase	1	3	3	0	0.0167757	0.0704225	0.0704225	0
acyltransferase activity	24	26	26	7	0.402617	0.610329	0.610329	0.45425
adenine deaminase activity	1	1	1	0	0.0167757	0.0234742	0.0234742	0
adenosine deaminase activity	1	0	0	0	0.0167757	0	0	0
adenosylhomocysteinase activity	2	2	2	0	0.0335514	0.0469484	0.0469484	0
adenylate cyclase activity	1	1	1	0	0.0167757	0.0234742	0.0234742	0
adenylate kinase activity	1	1	1	1	0.0167757	0.0234742	0.0234742	0.0648929
adenyl-nucleotide exchange factor activity	1	1	1	0	0.0167757	0.0234742	0.0234742	0
ADP binding	10	12	12	2	0.167757	0.28169	0.28169	0.129786
ADP-ribose diphosphatase activity	1	0	0	0	0.0167757	0	0	0
alanine racemase activity	1	0	0	0	0.0167757	0	0	0
alcohol dehydrogenase	1	0	0	0	0.0167757	0	0	0
aldehyde-lyase activity	5	0	0	1	0.0838785	0	0	0.0648929
alkaline phosphatase activity	0	1	1	0	0	0.0234742	0.0234742	0
alkyl sulfatase activity	1	0	0	0	0.0167757	0	0	0
alkylglycerone-phosphate synthase activity	1	0	0	0	0.0167757	0	0	0
allantoicase activity	1	2	2	1	0.0167757	0.0469484	0.0469484	0.0648929
alpha-amylase activity	1	1	1	0	0.0167757	0.0234742	0.0234742	0
alpha-galactosidase activity	0	1	1	0	0	0.0234742	0.0234742	0
alpha-glucuronidase activity	1	1	1	0	0.0167757	0.0234742	0.0234742	0
alpha-L-arabinofuranosidase activity	3	2	2	1	0.0503271	0.0469484	0.0469484	0.0648929
alpha-L-fucosidase activity	3	1	1	0	0.0503271	0.0234742	0.0234742	0
alpha-mannosidase activity	2	0	0	0	0.0335514	0	0	0
amidase activity	0	1	1	1	0	0.0234742	0.0234742	0.0648929
amidophosphoribosyltransferase activity	0	1	1	0	0	0.0234742	0.0234742	0
amine binding	1	0	0	0	0.0167757	0	0	0
amine transmembrane transporter activity	1	0	0	0	0.0167757	0	0	0
amino-acid racemase activity	1	0	0	0	0.0167757	0	0	0
aminoacyltransferase activity	0	1	1	0	0	0.0234742	0.0234742	0
aminoacyl-tRNA editing activity	5	2	2	0	0.0838785	0.0469484	0.0469484	0
aminoacyl-tRNA hydrolase activity	1	0	0	1	0.0167757	0	0	0.0648929
aminoacyl-tRNA ligase activity	1	0	0	0	0.0167757	0	0	0
aminobutyraldehyde dehydrogenase activity	0	0	0	1	0	0	0	0.0648929
aminopeptidase activity	5	9	9	0	0.0838785	0.211268	0.211268	0
ammonium transmembrane transporter activity	0	1	1	0	0	0.0234742	0.0234742	0
AMP deaminase activity	2	3	3	1	0.0335514	0.0704225	0.0704225	0.0648929
amyloid-beta binding	1	1	1	0	0.0167757	0.0234742	0.0234742	0
anaphase-promoting complex binding	0	2	2	0	0	0.0469484	0.0469484	0
antioxidant activity	0	2	2	1	0	0.0469484	0.0469484	0.0648929
antiporter activity	8	3	3	2	0.134206	0.0704225	0.0704225	0.129786
arginine deiminase activity	1	0	0	0	0.0167757	0	0	0
arginine-tRNA ligase activity	1	1	1	0	0.0167757	0.0234742	0.0234742	0
argininosuccinate lyase activity	1	1	1	0	0.0167757	0.0234742	0.0234742	0
argininosuccinate synthase activity	1	0	0	0	0.0167757	0	0	0
arginyltransferase activity	0	0	0	1	0	0	0	0.0648929
aristolochene synthase activity	0	1	1	0	0	0.0234742	0.0234742	0
aromatic amino acid transmembrane transporter activity	0	0	0	1	0	0	0	0.0648929
arylamine N-acetyltransferase activity	0	2	2	0	0	0.0469484	0.0469484	0
arylformamidase activity	2	1	1	0	0.0335514	0.0234742	0.0234742	0
asparaginase activity	1	0	0	0	0.0167757	0	0	0
asparagine synthase	7	1	1	0	0.11743	0.0234742	0.0234742	0
aspartate carbamoyltransferase activity	1	1	1	0	0.0167757	0.0234742	0.0234742	0
aspartate kinase activity	1	1	1	0	0.0167757	0.0234742	0.0234742	0
aspartate-ammonia ligase activity	0	1	1	0	0	0.0234742	0.0234742	0
aspartate-tRNA ligase activity	1	1	1	0	0.0167757	0.0234742	0.0234742	0
aspartic-type endopeptidase activity	5	6	6	3	0.0838785	0.140845	0.140845	0.194679
aspartyl esterase activity	1	0	0	0	0.0167757	0	0	0
ATP binding	1375	948	948	369	23.0666	22.2535	22.2535	23.9455
ATP:ADP antiporter activity	1	1	1	1	0.0167757	0.0234742	0.0234742	0.0648929
ATPase	2	2	2	0	0.0335514	0.0469484	0.0469484	0
ATPase activator activity	1	2	2	0	0.0167757	0.0469484	0.0469484	0
ATPase-coupled transmembrane transporter activity	4	1	1	0	0.0671028	0.0234742	0.0234742	0
ATP-dependent peptidase activity	4	2	2	2	0.0671028	0.0469484	0.0469484	0.129786
beta-alanine transmembrane transporter activity	0	2	2	0	0	0.0469484	0.0469484	0
beta-amyrin synthase activity	0	1	1	0	0	0.0234742	0.0234742	0
beta-catenin binding	0	0	0	1	0	0	0	0.0648929
beta-fructofuranosidase activity	1	1	1	0	0.0167757	0.0234742	0.0234742	0
beta-galactosidase activity	3	2	2	0	0.0503271	0.0469484	0.0469484	0
beta-glucosidase activity	1	0	0	1	0.0167757	0	0	0.0648929
beta-mannosidase activity	0	1	1	0	0	0.0234742	0.0234742	0
beta-N-acetylhexosaminidase activity	2	0	0	1	0.0335514	0	0	0.0648929
biotin-[acetyl-CoA-carboxylase] ligase activity	1	1	1	0	0.0167757	0.0234742	0.0234742	0
branched-chain amino acid transmembrane transporter activity	3	0	0	1	0.0503271	0	0	0.0648929
butyryl-CoA dehydrogenase activity	0	1	1	0	0	0.0234742	0.0234742	0
calcium channel activity	2	1	1	0	0.0335514	0.0234742	0.0234742	0
calcium ion binding	38	24	24	8	0.637477	0.56338	0.56338	0.519143
calcium:proton antiporter activity	2	0	0	0	0.0335514	0	0	0
calcium-dependent cysteine-type endopeptidase activity	4	2	2	1	0.0671028	0.0469484	0.0469484	0.0648929
calmodulin binding	2	2	2	0	0.0335514	0.0469484	0.0469484	0
calmodulin-dependent protein kinase activity	1	0	0	0	0.0167757	0	0	0
calmodulin-dependent protein phosphatase activity	1	0	0	0	0.0167757	0	0	0
cAMP binding	0	0	0	1	0	0	0	0.0648929
cAMP response element binding protein binding	1	0	0	0	0.0167757	0	0	0
carbamoyl-phosphate synthase	1	3	3	0	0.0167757	0.0704225	0.0704225	0
carbohydrate binding	10	3	3	1	0.167757	0.0704225	0.0704225	0.0648929
carbohydrate derivative binding	2	0	0	0	0.0335514	0	0	0
carbohydrate transmembrane transporter activity	1	0	0	0	0.0167757	0	0	0
carbonate dehydratase activity	2	0	0	1	0.0335514	0	0	0.0648929
carbon-nitrogen ligase activity	0	0	0	1	0	0	0	0.0648929
carbon-oxygen lyase activity	1	0	0	0	0.0167757	0	0	0
carbon-sulfur lyase activity	7	6	6	0	0.11743	0.140845	0.140845	0
carboxylic ester hydrolase activity	2	0	0	0	0.0335514	0	0	0
carboxy-lyase activity	3	3	3	2	0.0503271	0.0704225	0.0704225	0.129786
carboxypeptidase activity	5	4	4	1	0.0838785	0.0938967	0.0938967	0.0648929
cardiolipin synthase activity	1	1	1	1	0.0167757	0.0234742	0.0234742	0.0648929
catalase activity	3	0	0	1	0.0503271	0	0	0.0648929
catalytic activity	80	69	69	29	1.34206	1.61972	1.61972	1.88189
cation transmembrane transporter activity	9	5	5	2	0.150981	0.117371	0.117371	0.129786
cellulase activity	0	1	1	1	0	0.0234742	0.0234742	0.0648929
cellulose binding	2	1	1	0	0.0335514	0.0234742	0.0234742	0
cellulose synthase	0	5	5	1	0	0.117371	0.117371	0.0648929
centromeric DNA binding	2	1	1	0	0.0335514	0.0234742	0.0234742	0
channel activity	3	4	4	1	0.0503271	0.0938967	0.0938967	0.0648929
chaperone binding	0	1	1	0	0	0.0234742	0.0234742	0
chitin binding	4	4	4	0	0.0671028	0.0938967	0.0938967	0
chitin synthase activity	0	3	3	0	0	0.0704225	0.0704225	0
chitinase activity	7	6	6	2	0.11743	0.140845	0.140845	0.129786
chitobiosyldiphosphodolichol beta-mannosyltransferase activity	1	0	0	0	0.0167757	0	0	0
chorismate synthase activity	2	0	0	0	0.0335514	0	0	0
chromate transmembrane transporter activity	0	1	1	0	0	0.0234742	0.0234742	0
chromatin binding	6	3	3	2	0.100654	0.0704225	0.0704225	0.129786
cis-stilbene-oxide hydrolase activity	4	0	0	0	0.0671028	0	0	0
citrate synthase activity	1	0	0	0	0.0167757	0	0	0
clathrin adaptor activity	0	1	1	0	0	0.0234742	0.0234742	0
clathrin binding	2	1	1	0	0.0335514	0.0234742	0.0234742	0
CoA-transferase activity	1	1	1	2	0.0167757	0.0234742	0.0234742	0.129786
cobalamin binding	0	0	0	1	0	0	0	0.0648929
cobalt ion transmembrane transporter activity	1	0	0	0	0.0167757	0	0	0
cobaltochelatase activity	1	0	0	0	0.0167757	0	0	0
copper ion binding	6	6	6	3	0.100654	0.140845	0.140845	0.194679
copper ion transmembrane transporter activity	1	2	2	1	0.0167757	0.0469484	0.0469484	0.0648929
coproporphyrinogen oxidase activity	4	2	2	0	0.0671028	0.0469484	0.0469484	0
creatine kinase activity	1	0	0	0	0.0167757	0	0	0
crossover junction endodeoxyribonuclease activity	1	0	0	0	0.0167757	0	0	0
CTP synthase activity	0	1	1	0	0	0.0234742	0.0234742	0
cutinase activity	1	1	1	1	0.0167757	0.0234742	0.0234742	0.0648929
cyanate hydratase activity	1	0	0	0	0.0167757	0	0	0
cyclic-di-GMP binding	2	2	2	0	0.0335514	0.0469484	0.0469484	0
cyclic-guanylate-specific phosphodiesterase activity	0	1	1	2	0	0.0234742	0.0234742	0.129786
cyclin binding	1	0	0	0	0.0167757	0	0	0
cyclin-dependent protein serine/threonine kinase inhibitor activity	2	0	0	0	0.0335514	0	0	0
cyclin-dependent protein serine/threonine kinase regulator activity	4	1	1	0	0.0671028	0.0234742	0.0234742	0
cysteine desulfurase activity	0	1	1	0	0	0.0234742	0.0234742	0
cysteine-tRNA ligase activity	1	0	0	1	0.0167757	0	0	0.0648929
cysteine-type endopeptidase activity	1	1	1	1	0.0167757	0.0234742	0.0234742	0.0648929
cysteine-type peptidase activity	4	4	4	4	0.0671028	0.0938967	0.0938967	0.259572
cytidylate kinase activity	1	0	0	0	0.0167757	0	0	0
cytochrome-b5 reductase activity	1	0	0	0	0.0167757	0	0	0
cytochrome-c oxidase activity	4	6	6	2	0.0671028	0.140845	0.140845	0.129786
cytokine receptor activity	2	0	0	0	0.0335514	0	0	0
cytoplasm	2	0	0	0	0.0335514	0	0	0
cytosine deaminase activity	0	1	1	0	0	0.0234742	0.0234742	0
cytoskeletal regulatory protein binding	3	0	0	1	0.0503271	0	0	0.0648929
damaged DNA binding	10	12	12	2	0.167757	0.28169	0.28169	0.129786
D-amino-acid dehydrogenase activity	1	1	1	0	0.0167757	0.0234742	0.0234742	0
D-amino-acid oxidase activity	2	3	3	0	0.0335514	0.0704225	0.0704225	0
D-arabinono-1	0	1	1	0	0	0.0234742	0.0234742	0
deacetylase activity	1	0	0	0	0.0167757	0	0	0
deaminase activity	2	0	0	1	0.0335514	0	0	0.0648929
demethylmenaquinone methyltransferase activity	2	1	1	1	0.0335514	0.0234742	0.0234742	0.0648929
deoxyribose-phosphate aldolase activity	0	1	1	0	0	0.0234742	0.0234742	0
dephospho-CoA kinase activity	0	1	1	0	0	0.0234742	0.0234742	0
diacylglycerol binding	1	0	0	0	0.0167757	0	0	0
diacylglycerol O-acyltransferase activity	4	0	0	0	0.0671028	0	0	0
diaminopimelate decarboxylase activity	1	0	0	1	0.0167757	0	0	0.0648929
diaminopimelate epimerase activity	2	0	0	0	0.0335514	0	0	0
dihydrofolate reductase activity	0	0	0	1	0	0	0	0.0648929
dihydrolipoyl dehydrogenase activity	1	2	2	1	0.0167757	0.0469484	0.0469484	0.0648929
dihydrolipoyllysine-residue succinyltransferase activity	1	0	0	0	0.0167757	0	0	0
dihydroneopterin aldolase activity	3	1	1	1	0.0503271	0.0234742	0.0234742	0.0648929
dihydroorotase activity	1	1	1	1	0.0167757	0.0234742	0.0234742	0.0648929
dihydroorotate dehydrogenase activity	1	0	0	1	0.0167757	0	0	0.0648929
dihydroxy-acid dehydratase activity	3	1	1	2	0.0503271	0.0234742	0.0234742	0.129786
dioxygenase activity	2	4	4	1	0.0335514	0.0938967	0.0938967	0.0648929
dipeptidase activity	1	1	1	0	0.0167757	0.0234742	0.0234742	0
dipeptidyl-peptidase activity	4	1	1	0	0.0671028	0.0234742	0.0234742	0
diphosphomevalonate decarboxylase activity	1	0	0	0	0.0167757	0	0	0
diphthine-ammonia ligase activity	1	0	0	1	0.0167757	0	0	0.0648929
DNA binding	477	304	304	114	8.00201	7.13615	7.13615	7.39779
DNA helicase activity	8	4	4	0	0.134206	0.0938967	0.0938967	0
DNA ligase	1	0	0	0	0.0167757	0	0	0
DNA N-glycosylase activity	1	0	0	0	0.0167757	0	0	0
DNA photolyase activity	1	0	0	0	0.0167757	0	0	0
DNA primase activity	1	0	0	1	0.0167757	0	0	0.0648929
DNA replication origin binding	1	1	1	0	0.0167757	0.0234742	0.0234742	0
DNA strand exchange activity	2	3	3	1	0.0335514	0.0704225	0.0704225	0.0648929
DNA-binding transcription activator activity	3	1	1	0	0.0503271	0.0234742	0.0234742	0
DNA-binding transcription factor activity	182	121	121	48	3.05318	2.84038	2.84038	3.11486
DNA-binding transcription repressor activity	1	1	1	0	0.0167757	0.0234742	0.0234742	0
DNA-directed 5'-3' RNA polymerase activity	0	4	4	0	0	0.0938967	0.0938967	0
DNA-directed DNA polymerase activity	7	2	2	4	0.11743	0.0469484	0.0469484	0.259572
dolichyl-phosphate-mannose-protein mannosyltransferase activity	2	2	2	0	0.0335514	0.0469484	0.0469484	0
dol-P-Man:Man(8)GlcNAc(2)-PP-Dol alpha-1	2	1	1	0	0.0335514	0.0234742	0.0234742	0
double-stranded DNA binding	3	3	3	1	0.0503271	0.0704225	0.0704225	0.0648929
double-stranded RNA binding	4	4	4	0	0.0671028	0.0938967	0.0938967	0
dTDP-4-dehydrorhamnose reductase activity	1	1	1	0	0.0167757	0.0234742	0.0234742	0
D-threo-aldose 1-dehydrogenase activity	17	9	9	3	0.285187	0.211268	0.211268	0.194679
D-xylose:NADP reductase activity	0	2	2	0	0	0.0469484	0.0469484	0
efflux transmembrane transporter activity	9	8	8	4	0.150981	0.187793	0.187793	0.259572
electron transfer activity	9	6	6	3	0.150981	0.140845	0.140845	0.194679
electron-transferring-flavoprotein dehydrogenase activity	1	0	0	0	0.0167757	0	0	0
endodeoxyribonuclease activity	0	2	2	0	0	0.0469484	0.0469484	0
endonuclease activity	12	7	7	3	0.201309	0.164319	0.164319	0.194679
endopeptidase inhibitor activity	4	2	2	0	0.0671028	0.0469484	0.0469484	0
endoribonuclease activity	1	0	0	0	0.0167757	0	0	0
enoyl-[acyl-carrier-protein] reductase	1	0	0	0	0.0167757	0	0	0
enoyl-CoA hydratase activity	1	2	2	0	0.0167757	0.0469484	0.0469484	0
enzyme regulator activity	3	1	1	0	0.0503271	0.0234742	0.0234742	0
exo-alpha-sialidase activity	1	0	0	1	0.0167757	0	0	0.0648929
exodeoxyribonuclease I activity	1	0	0	0	0.0167757	0	0	0
exodeoxyribonuclease III activity	0	1	1	1	0	0.0234742	0.0234742	0.0648929
exonuclease activity	11	5	5	2	0.184533	0.117371	0.117371	0.129786
exopolyphosphatase activity	2	0	0	0	0.0335514	0	0	0
extracellular ligand-gated ion channel activity	2	0	0	1	0.0335514	0	0	0.0648929
extracellular matrix structural constituent	1	3	3	0	0.0167757	0.0704225	0.0704225	0
extracellular region	0	1	1	0	0	0.0234742	0.0234742	0
FAD binding	19	21	21	8	0.318738	0.492958	0.492958	0.519143
farnesyl-diphosphate farnesyltransferase activity	4	1	1	0	0.0671028	0.0234742	0.0234742	0
fatty-acyl-CoA binding	2	0	0	0	0.0335514	0	0	0
fatty-acyl-CoA reductase	0	1	1	1	0	0.0234742	0.0234742	0.0648929
ferredoxin hydrogenase activity	1	2	2	1	0.0167757	0.0469484	0.0469484	0.0648929
ferredoxin-NADP+ reductase activity	2	0	0	0	0.0335514	0	0	0
ferric iron binding	3	0	0	1	0.0503271	0	0	0.0648929
ferric-chelate reductase activity	1	1	1	0	0.0167757	0.0234742	0.0234742	0
ferrochelatase activity	2	1	1	1	0.0335514	0.0234742	0.0234742	0.0648929
ferrous iron binding	1	0	0	0	0.0167757	0	0	0
feruloyl esterase activity	1	0	0	0	0.0167757	0	0	0
fimbrial usher porin activity	3	0	0	0	0.0503271	0	0	0
flavin adenine dinucleotide binding	17	7	7	10	0.285187	0.164319	0.164319	0.648929
FMN adenylyltransferase activity	0	1	1	0	0	0.0234742	0.0234742	0
FMN binding	5	3	3	2	0.0838785	0.0704225	0.0704225	0.129786
formate dehydrogenase	2	1	1	0	0.0335514	0.0234742	0.0234742	0
formyltetrahydrofolate deformylase activity	1	2	2	0	0.0167757	0.0469484	0.0469484	0
fructokinase activity	1	0	0	0	0.0167757	0	0	0
fructose 1	2	1	1	0	0.0335514	0.0234742	0.0234742	0
fructose-bisphosphate aldolase activity	1	0	0	0	0.0167757	0	0	0
fucosyltransferase activity	1	1	1	0	0.0167757	0.0234742	0.0234742	0
fumarate hydratase activity	1	1	1	1	0.0167757	0.0234742	0.0234742	0.0648929
fumarylacetoacetase activity	0	1	1	0	0	0.0234742	0.0234742	0
G protein-coupled GABA receptor activity	0	1	1	1	0	0.0234742	0.0234742	0.0648929
G protein-coupled peptide receptor activity	1	0	0	0	0.0167757	0	0	0
G protein-coupled receptor activity	10	4	4	2	0.167757	0.0938967	0.0938967	0.129786
G protein-coupled receptor binding	1	0	0	0	0.0167757	0	0	0
galactonate dehydratase activity	1	0	0	0	0.0167757	0	0	0
galactoside 2-alpha-L-fucosyltransferase activity	0	1	1	0	0	0.0234742	0.0234742	0
gamma-glutamyl carboxylase activity	0	1	1	0	0	0.0234742	0.0234742	0
gamma-glutamylcyclotransferase activity	1	0	0	1	0.0167757	0	0	0.0648929
gamma-tubulin binding	3	1	1	0	0.0503271	0.0234742	0.0234742	0
glucokinase activity	1	2	2	0	0.0167757	0.0469484	0.0469484	0
gluconate transmembrane transporter activity	1	0	0	0	0.0167757	0	0	0
glucosamine 6-phosphate N-acetyltransferase activity	1	1	1	0	0.0167757	0.0234742	0.0234742	0
glucose-1-phosphatase activity	1	0	0	0	0.0167757	0	0	0
glucose-1-phosphate thymidylyltransferase activity	1	0	0	0	0.0167757	0	0	0
glucose-6-phosphatase activity	0	1	1	0	0	0.0234742	0.0234742	0
glucose-6-phosphate dehydrogenase activity	0	1	1	0	0	0.0234742	0.0234742	0
glucose-6-phosphate isomerase activity	1	0	0	0	0.0167757	0	0	0
glucosylceramidase activity	0	1	1	0	0	0.0234742	0.0234742	0
glucuronate isomerase activity	0	3	3	0	0	0.0704225	0.0704225	0
glutamate dehydrogenase	3	0	0	0	0.0503271	0	0	0
glutamate N-acetyltransferase activity	1	0	0	0	0.0167757	0	0	0
glutamate racemase activity	0	0	0	1	0	0	0	0.0648929
glutamate synthase	1	0	0	0	0.0167757	0	0	0
glutamate synthase activity	1	0	0	0	0.0167757	0	0	0
glutamate-5-semialdehyde dehydrogenase activity	0	2	2	0	0	0.0469484	0.0469484	0
glutamate-ammonia ligase activity	3	4	4	0	0.0503271	0.0938967	0.0938967	0
glutamate-tRNA ligase activity	0	1	1	1	0	0.0234742	0.0234742	0.0648929
glutaminase activity	1	1	1	0	0.0167757	0.0234742	0.0234742	0
glutamine-fructose-6-phosphate transaminase	0	1	1	1	0	0.0234742	0.0234742	0.0648929
glutamine-tRNA ligase activity	1	2	2	1	0.0167757	0.0469484	0.0469484	0.0648929
glutamyl-tRNA reductase activity	1	0	0	0	0.0167757	0	0	0
glutathione gamma-glutamylcysteinyltransferase activity	0	1	1	0	0	0.0234742	0.0234742	0
glutathione hydrolase activity	1	2	2	1	0.0167757	0.0469484	0.0469484	0.0648929
glutathione peroxidase activity	1	0	0	0	0.0167757	0	0	0
glutathione synthase activity	0	1	1	0	0	0.0234742	0.0234742	0
glutathione transferase activity	3	0	0	0	0.0503271	0	0	0
glutathione-regulated potassium exporter activity	1	0	0	0	0.0167757	0	0	0
glyceraldehyde-3-phosphate dehydrogenase	1	1	1	0	0.0167757	0.0234742	0.0234742	0
glycerate kinase activity	0	0	0	1	0	0	0	0.0648929
glycerol-3-phosphate dehydrogenase	1	1	1	0	0.0167757	0.0234742	0.0234742	0
glycerol-3-phosphate dehydrogenase [NAD+] activity	1	0	0	1	0.0167757	0	0	0.0648929
glycerone kinase activity	2	1	1	0	0.0335514	0.0234742	0.0234742	0
glycerophosphocholine phosphodiesterase activity	2	2	2	0	0.0335514	0.0469484	0.0469484	0
glycerophosphodiester transmembrane transporter activity	0	1	1	0	0	0.0234742	0.0234742	0
glycine dehydrogenase	0	1	1	0	0	0.0234742	0.0234742	0
glycine reductase activity	1	0	0	0	0.0167757	0	0	0
glycine transmembrane transporter activity	1	0	0	0	0.0167757	0	0	0
glycine-tRNA ligase activity	1	0	0	0	0.0167757	0	0	0
glycogen phosphorylase activity	2	1	1	0	0.0335514	0.0234742	0.0234742	0
glycosyltransferase activity	33	23	23	8	0.553598	0.539906	0.539906	0.519143
glycylpeptide N-tetradecanoyltransferase activity	0	1	1	0	0	0.0234742	0.0234742	0
GMP reductase activity	1	1	1	0	0.0167757	0.0234742	0.0234742	0
GMP synthase	1	1	1	1	0.0167757	0.0234742	0.0234742	0.0648929
GPI-anchor transamidase activity	1	1	1	0	0.0167757	0.0234742	0.0234742	0
G-protein alpha-subunit binding	1	0	0	0	0.0167757	0	0	0
growth factor activity	2	1	1	2	0.0335514	0.0234742	0.0234742	0.129786
growth factor binding	0	1	1	0	0	0.0234742	0.0234742	0
GTP binding	32	27	27	6	0.536823	0.633803	0.633803	0.389358
GTP cyclohydrolase I activity	0	1	1	0	0	0.0234742	0.0234742	0
GTPase activator activity	20	13	13	6	0.335514	0.305164	0.305164	0.389358
GTPase activity	27	25	25	6	0.452944	0.586854	0.586854	0.389358
guanylate cyclase activity	0	0	0	1	0	0	0	0.0648929
guanylate kinase activity	1	0	0	0	0.0167757	0	0	0
guanyl-nucleotide exchange factor activity	24	14	14	3	0.402617	0.328638	0.328638	0.194679
H3 histone acetyltransferase activity	1	0	0	0	0.0167757	0	0	0
heat shock protein binding	1	1	1	0	0.0167757	0.0234742	0.0234742	0
hedgehog receptor activity	0	0	0	1	0	0	0	0.0648929
helicase activity	29	13	13	9	0.486496	0.305164	0.305164	0.584036
heme binding	8	5	5	2	0.134206	0.117371	0.117371	0.129786
heme oxygenase	1	2	2	1	0.0167757	0.0469484	0.0469484	0.0648929
hemoglobin binding	1	0	0	0	0.0167757	0	0	0
heteroduplex DNA loop binding	0	1	1	0	0	0.0234742	0.0234742	0
hexosyltransferase activity	1	2	2	1	0.0167757	0.0469484	0.0469484	0.0648929
histidine-tRNA ligase activity	0	1	1	1	0	0.0234742	0.0234742	0.0648929
histone acetyltransferase activity	3	4	4	0	0.0503271	0.0938967	0.0938967	0
histone binding	1	0	0	1	0.0167757	0	0	0.0648929
histone demethylase activity	1	0	0	0	0.0167757	0	0	0
histone methyltransferase activity	1	1	1	1	0.0167757	0.0234742	0.0234742	0.0648929
histone-lysine N-methyltransferase activity	0	1	1	0	0	0.0234742	0.0234742	0
holo-[acyl-carrier-protein] synthase activity	1	0	0	0	0.0167757	0	0	0
holocytochrome-c synthase activity	0	0	0	1	0	0	0	0.0648929
homoserine kinase activity	1	1	1	0	0.0167757	0.0234742	0.0234742	0
homoserine O-acetyltransferase activity	2	0	0	0	0.0335514	0	0	0
homoserine O-succinyltransferase activity	1	1	1	0	0.0167757	0.0234742	0.0234742	0
hormone activity	2	0	0	2	0.0335514	0	0	0.129786
host cell surface receptor binding	4	1	1	0	0.0671028	0.0234742	0.0234742	0
Hsp90 protein binding	1	1	1	0	0.0167757	0.0234742	0.0234742	0
hyaluronic acid binding	0	0	0	1	0	0	0	0.0648929
hyalurononglucosaminidase activity	2	0	0	0	0.0335514	0	0	0
hydrolase activity	199	143	143	49	3.33837	3.35681	3.35681	3.17975
hydroxyacylglutathione hydrolase activity	2	0	0	0	0.0335514	0	0	0
hydroxymethyl-	0	0	0	1	0	0	0	0.0648929
hydroxymethylbilane synthase activity	1	0	0	1	0.0167757	0	0	0.0648929
identical protein binding	3	1	1	0	0.0503271	0.0234742	0.0234742	0
imidazoleglycerol-phosphate dehydratase activity	1	1	1	0	0.0167757	0.0234742	0.0234742	0
IMP dehydrogenase activity	0	1	1	0	0	0.0234742	0.0234742	0
indole-3-glycerol-phosphate synthase activity	1	0	0	0	0.0167757	0	0	0
inorganic anion exchanger activity	1	1	1	0	0.0167757	0.0234742	0.0234742	0
inorganic diphosphatase activity	1	0	0	0	0.0167757	0	0	0
inorganic phosphate transmembrane transporter activity	2	1	1	1	0.0335514	0.0234742	0.0234742	0.0648929
inositol heptakisphosphate kinase activity	1	0	0	0	0.0167757	0	0	0
inositol-1	2	1	1	1	0.0335514	0.0234742	0.0234742	0.0648929
integral component of membrane	18	11	11	5	0.301963	0.258216	0.258216	0.324465
integrin binding	1	1	1	0	0.0167757	0.0234742	0.0234742	0
intramolecular lyase activity	1	0	0	0	0.0167757	0	0	0
intramolecular transferase activity	1	1	1	0	0.0167757	0.0234742	0.0234742	0
inward rectifier potassium channel activity	0	0	0	1	0	0	0	0.0648929
ion channel activity	1	1	1	1	0.0167757	0.0234742	0.0234742	0.0648929
ion channel binding	0	1	1	0	0	0.0234742	0.0234742	0
ion transmembrane transporter activity	1	0	0	0	0.0167757	0	0	0
iron ion binding	42	31	31	11	0.70458	0.7277	0.7277	0.713822
iron ion transmembrane transporter activity	1	1	1	0	0.0167757	0.0234742	0.0234742	0
iron-sulfur cluster binding	5	3	3	0	0.0838785	0.0704225	0.0704225	0
isocitrate dehydrogenase	1	1	1	0	0.0167757	0.0234742	0.0234742	0
isomerase activity	4	6	6	2	0.0671028	0.140845	0.140845	0.129786
isopentenyl-diphosphate delta-isomerase activity	0	1	1	0	0	0.0234742	0.0234742	0
Kdo transferase activity	0	1	1	0	0	0.0234742	0.0234742	0
ketol-acid reductoisomerase activity	0	1	1	0	0	0.0234742	0.0234742	0
kinase activity	22	23	23	11	0.369066	0.539906	0.539906	0.713822
lactate racemase activity	1	0	0	0	0.0167757	0	0	0
lactoylglutathione lyase activity	1	0	0	0	0.0167757	0	0	0
L-aminoadipate-semialdehyde dehydrogenase activity	0	1	1	0	0	0.0234742	0.0234742	0
lanosterol synthase activity	5	1	1	0	0.0838785	0.0234742	0.0234742	0
L-aspartate oxidase activity	1	1	1	1	0.0167757	0.0234742	0.0234742	0.0648929
L-aspartate:2-oxoglutarate aminotransferase activity	2	2	2	0	0.0335514	0.0469484	0.0469484	0
leptin receptor activity	0	1	1	0	0	0.0234742	0.0234742	0
leucine-tRNA ligase activity	1	0	0	1	0.0167757	0	0	0.0648929
leucyltransferase activity	0	1	1	0	0	0.0234742	0.0234742	0
levansucrase activity	0	1	1	0	0	0.0234742	0.0234742	0
ligand-gated ion channel activity	2	0	0	0	0.0335514	0	0	0
ligase activity	13	13	13	4	0.218084	0.305164	0.305164	0.259572
linear malto-oligosaccharide phosphorylase activity	2	0	0	0	0.0335514	0	0	0
lipid binding	10	3	3	5	0.167757	0.0704225	0.0704225	0.324465
lipid phosphatase activity	2	0	0	1	0.0335514	0	0	0.0648929
lipid transporter activity	0	1	1	0	0	0.0234742	0.0234742	0
lipid-linked peptidoglycan transporter activity	1	0	0	0	0.0167757	0	0	0
lipoate synthase activity	0	1	1	0	0	0.0234742	0.0234742	0
lipopolysaccharide binding	2	0	0	0	0.0335514	0	0	0
lipoyl(octanoyl) transferase activity	1	2	2	0	0.0167757	0.0469484	0.0469484	0
L-leucine transaminase activity	1	1	1	0	0.0167757	0.0234742	0.0234742	0
L-leucine:2-oxoglutarate aminotransferase activity	1	1	1	0	0.0167757	0.0234742	0.0234742	0
L-lysine 6-monooxygenase	0	1	1	0	0	0.0234742	0.0234742	0
L-malate dehydrogenase activity	2	1	1	0	0.0335514	0.0234742	0.0234742	0
long-chain fatty acid-CoA ligase activity	1	0	0	1	0.0167757	0	0	0.0648929
long-chain-acyl-CoA dehydrogenase activity	1	0	0	0	0.0167757	0	0	0
low voltage-gated calcium channel activity	0	1	1	0	0	0.0234742	0.0234742	0
L-phosphoserine phosphatase activity	0	1	1	0	0	0.0234742	0.0234742	0
LPPG:FO 2-phospho-L-lactate transferase activity	0	1	1	0	0	0.0234742	0.0234742	0
L-rhamnonate dehydratase activity	1	0	0	0	0.0167757	0	0	0
L-rhamnose mutarotase activity	0	1	1	0	0	0.0234742	0.0234742	0
L-seryl-tRNASec selenium transferase activity	0	1	1	0	0	0.0234742	0.0234742	0
L-threonine ammonia-lyase activity	1	1	1	0	0.0167757	0.0234742	0.0234742	0
L-tyrosine:2-oxoglutarate aminotransferase activity	1	0	0	0	0.0167757	0	0	0
lyase activity	16	10	10	2	0.268411	0.234742	0.234742	0.129786
lysophospholipase activity	0	2	2	0	0	0.0469484	0.0469484	0
lysozyme activity	1	1	1	0	0.0167757	0.0234742	0.0234742	0
lysyltransferase activity	0	0	0	1	0	0	0	0.0648929
lytic endotransglycosylase activity	0	0	0	1	0	0	0	0.0648929
lytic transglycosylase activity	2	1	1	0	0.0335514	0.0234742	0.0234742	0
magnesium ion binding	46	31	31	10	0.771683	0.7277	0.7277	0.648929
magnesium ion transmembrane transporter activity	1	3	3	0	0.0167757	0.0704225	0.0704225	0
malate dehydrogenase	1	1	1	0	0.0167757	0.0234742	0.0234742	0
malate synthase activity	2	1	1	1	0.0335514	0.0234742	0.0234742	0.0648929
malate transmembrane transporter activity	3	0	0	0	0.0503271	0	0	0
maltose:proton symporter activity	1	0	0	0	0.0167757	0	0	0
manganese ion binding	1	1	1	0	0.0167757	0.0234742	0.0234742	0
manganese ion transmembrane transporter activity	2	0	0	1	0.0335514	0	0	0.0648929
mannan endo-1	0	1	1	0	0	0.0234742	0.0234742	0
mannonate dehydratase activity	2	0	0	0	0.0335514	0	0	0
mannose-1-phosphate guanylyltransferase activity	0	0	0	1	0	0	0	0.0648929
mannose-6-phosphate isomerase activity	0	1	1	0	0	0.0234742	0.0234742	0
mannose-ethanolamine phosphotransferase activity	3	1	1	0	0.0503271	0.0234742	0.0234742	0
mannosyl-glycoprotein endo-beta-N-acetylglucosaminidase activity	0	0	0	1	0	0	0	0.0648929
mannosyl-oligosaccharide glucosidase activity	0	0	0	1	0	0	0	0.0648929
mannosyltransferase activity	9	3	3	0	0.150981	0.0704225	0.0704225	0
MAP kinase activity	0	1	1	1	0	0.0234742	0.0234742	0.0648929
mating-type a-factor pheromone receptor activity	0	1	1	0	0	0.0234742	0.0234742	0
mating-type alpha-factor pheromone receptor activity	0	1	1	0	0	0.0234742	0.0234742	0
mating-type factor pheromone receptor activity	0	1	1	0	0	0.0234742	0.0234742	0
mechanosensitive ion channel activity	0	1	1	0	0	0.0234742	0.0234742	0
membrane	1	0	0	0	0.0167757	0	0	0
mercury ion transmembrane transporter activity	1	0	0	0	0.0167757	0	0	0
metal ion binding	292	192	192	66	4.89851	4.50704	4.50704	4.28293
metal ion transmembrane transporter activity	7	11	11	2	0.11743	0.258216	0.258216	0.129786
metalloaminopeptidase activity	2	1	1	1	0.0335514	0.0234742	0.0234742	0.0648929
metallocarboxypeptidase activity	2	0	0	1	0.0335514	0	0	0.0648929
metallodipeptidase activity	3	1	1	0	0.0503271	0.0234742	0.0234742	0
metalloendopeptidase activity	11	12	12	7	0.184533	0.28169	0.28169	0.45425
metallopeptidase activity	11	16	16	3	0.184533	0.375587	0.375587	0.194679
methionine synthase activity	1	1	1	0	0.0167757	0.0234742	0.0234742	0
methionine-tRNA ligase activity	1	0	0	1	0.0167757	0	0	0.0648929
methylenetetrahydrofolate dehydrogenase	0	1	1	0	0	0.0234742	0.0234742	0
methylenetetrahydrofolate reductase NADH activity	1	1	1	0	0.0167757	0.0234742	0.0234742	0
methylmalonate-semialdehyde dehydrogenase	6	1	1	0	0.100654	0.0234742	0.0234742	0
methyltransferase activity	47	32	32	10	0.788458	0.751174	0.751174	0.648929
microtubule binding	6	4	4	1	0.100654	0.0938967	0.0938967	0.0648929
minor groove of adenine-thymine-rich DNA binding	1	0	0	0	0.0167757	0	0	0
mismatch base pair DNA N-glycosylase activity	1	1	1	0	0.0167757	0.0234742	0.0234742	0
molecular adaptor activity	0	0	0	1	0	0	0	0.0648929
molybdenum ion binding	2	0	0	0	0.0335514	0	0	0
molybdopterin cofactor binding	3	0	0	0	0.0503271	0	0	0
molybdopterin synthase activity	0	1	1	0	0	0.0234742	0.0234742	0
molybdopterin synthase complex	0	1	1	0	0	0.0234742	0.0234742	0
monooxygenase activity	38	24	24	9	0.637477	0.56338	0.56338	0.584036
monophenol monooxygenase activity	2	1	1	0	0.0335514	0.0234742	0.0234742	0
monovalent cation:proton antiporter activity	1	0	0	1	0.0167757	0	0	0.0648929
motor activity	7	2	2	0	0.11743	0.0469484	0.0469484	0
mRNA	0	1	1	0	0	0.0234742	0.0234742	0
mRNA binding	3	1	1	1	0.0503271	0.0234742	0.0234742	0.0648929
mRNA guanylyltransferase activity	2	1	1	2	0.0335514	0.0234742	0.0234742	0.129786
myosin binding	0	0	0	1	0	0	0	0.0648929
N2-acetyl-L-ornithine:2-oxoglutarate 5-aminotransferase activity	2	0	0	1	0.0335514	0	0	0.0648929
N-acetylglucosamine-6-phosphate deacetylase activity	0	1	1	0	0	0.0234742	0.0234742	0
N-acetylglucosaminyldiphosphoundecaprenol N-acetyl-beta-D-mannosaminyltransferase activity	0	0	0	1	0	0	0	0.0648929
N-acetylglucosaminylphosphatidylinositol deacetylase activity	1	1	1	0	0.0167757	0.0234742	0.0234742	0
N-acetylmuramoyl-L-alanine amidase activity	5	1	1	1	0.0838785	0.0234742	0.0234742	0.0648929
N-acetyltransferase activity	22	18	18	8	0.369066	0.422535	0.422535	0.519143
N-acylsphingosine amidohydrolase activity	1	0	0	0	0.0167757	0	0	0
N-acyltransferase activity	2	1	1	0	0.0335514	0.0234742	0.0234742	0
NAD binding	8	3	3	1	0.134206	0.0704225	0.0704225	0.0648929
NAD(P)+ transhydrogenase	0	1	1	0	0	0.0234742	0.0234742	0
NAD(P)+ transhydrogenase activity	1	0	0	0	0.0167757	0	0	0
NAD+ ADP-ribosyltransferase activity	2	2	2	0	0.0335514	0.0469484	0.0469484	0
NAD+ binding	0	1	1	0	0	0.0234742	0.0234742	0
NAD+ kinase activity	6	3	3	3	0.100654	0.0704225	0.0704225	0.194679
NAD-dependent histone deacetylase activity	0	1	1	1	0	0.0234742	0.0234742	0.0648929
NADH dehydrogenase	15	9	9	6	0.251636	0.211268	0.211268	0.389358
NADH dehydrogenase activity	2	0	0	0	0.0335514	0	0	0
NADH pyrophosphatase activity	1	1	1	0	0.0167757	0.0234742	0.0234742	0
NADP binding	2	1	1	0	0.0335514	0.0234742	0.0234742	0
NADPH dehydrogenase activity	1	0	0	0	0.0167757	0	0	0
NADPH-adrenodoxin reductase activity	0	1	1	0	0	0.0234742	0.0234742	0
NADPH-hemoprotein reductase activity	1	3	3	0	0.0167757	0.0704225	0.0704225	0
NEDD8 activating enzyme activity	0	1	1	0	0	0.0234742	0.0234742	0
N-formylglutamate deformylase activity	0	0	0	1	0	0	0	0.0648929
nickel cation binding	2	0	0	0	0.0335514	0	0	0
nicotinamide-nucleotide adenylyltransferase activity	0	3	3	0	0	0.0704225	0.0704225	0
nicotinate-nucleotide diphosphorylase	2	3	3	0	0.0335514	0.0704225	0.0704225	0
nicotinate-nucleotide-dimethylbenzimidazole phosphoribosyltransferase activity	0	1	1	0	0	0.0234742	0.0234742	0
nitric-oxide synthase activity	1	0	0	0	0.0167757	0	0	0
nitronate monooxygenase activity	1	2	2	1	0.0167757	0.0469484	0.0469484	0.0648929
N-succinylarginine dihydrolase activity	0	0	0	1	0	0	0	0.0648929
nuclear export signal receptor activity	2	1	1	0	0.0335514	0.0234742	0.0234742	0
nuclear receptor activity	1	0	0	0	0.0167757	0	0	0
nuclear receptor binding	0	1	1	0	0	0.0234742	0.0234742	0
nuclease activity	2	1	1	1	0.0335514	0.0234742	0.0234742	0.0648929
nucleic acid binding	135	111	111	38	2.26472	2.60563	2.60563	2.46593
nucleoplasm	0	1	1	0	0	0.0234742	0.0234742	0
nucleoside diphosphate kinase activity	0	2	2	0	0	0.0469484	0.0469484	0
nucleoside transmembrane transporter activity	2	0	0	0	0.0335514	0	0	0
nucleoside-triphosphate diphosphatase activity	1	0	0	0	0.0167757	0	0	0
nucleosome binding	1	0	0	0	0.0167757	0	0	0
nucleotide binding	16	17	17	3	0.268411	0.399061	0.399061	0.194679
nucleotidyltransferase activity	2	2	2	0	0.0335514	0.0469484	0.0469484	0
nutrient reservoir activity	1	0	0	0	0.0167757	0	0	0
O-acetylhomoserine aminocarboxypropyltransferase activity	1	0	0	0	0.0167757	0	0	0
O-acetyltransferase activity	0	0	0	1	0	0	0	0.0648929
O-acyltransferase activity	0	6	6	0	0	0.140845	0.140845	0
odorant binding	0	2	2	0	0	0.0469484	0.0469484	0
olfactory receptor activity	2	0	0	1	0.0335514	0	0	0.0648929
oligosaccharyl transferase activity	1	0	0	0	0.0167757	0	0	0
O-methyltransferase activity	3	4	4	2	0.0503271	0.0938967	0.0938967	0.129786
O-palmitoyltransferase activity	1	0	0	0	0.0167757	0	0	0
ornithine carbamoyltransferase activity	0	1	1	0	0	0.0234742	0.0234742	0
ornithine decarboxylase activity	1	0	0	0	0.0167757	0	0	0
ornithine decarboxylase inhibitor activity	0	0	0	1	0	0	0	0.0648929
ornithine-oxo-acid transaminase activity	1	0	0	0	0.0167757	0	0	0
orotate phosphoribosyltransferase activity	0	1	1	0	0	0.0234742	0.0234742	0
orotidine-5'-phosphate decarboxylase activity	2	0	0	0	0.0335514	0	0	0
oxaloacetate decarboxylase activity	1	0	0	0	0.0167757	0	0	0
oxidoreductase activity	182	143	143	48	3.05318	3.35681	3.35681	3.11486
oxo-acid-lyase activity	1	1	1	0	0.0167757	0.0234742	0.0234742	0
oxoglutarate dehydrogenase	3	0	0	1	0.0503271	0	0	0.0648929
oxygen binding	2	2	2	0	0.0335514	0.0469484	0.0469484	0
p53 binding	0	0	0	1	0	0	0	0.0648929
palmitoyl-(protein) hydrolase activity	1	1	1	1	0.0167757	0.0234742	0.0234742	0.0648929
pantoate-beta-alanine ligase activity	0	3	3	0	0	0.0704225	0.0704225	0
pantothenate kinase activity	0	0	0	1	0	0	0	0.0648929
penicillin binding	7	5	5	1	0.11743	0.117371	0.117371	0.0648929
peptidase activator activity	2	0	0	0	0.0335514	0	0	0
peptidase activity	21	8	8	3	0.35229	0.187793	0.187793	0.194679
peptidase inhibitor activity	1	0	0	0	0.0167757	0	0	0
peptide deformylase activity	1	0	0	0	0.0167757	0	0	0
peptide transmembrane transporter activity	0	0	0	1	0	0	0	0.0648929
peptide-methionine	1	0	0	2	0.0167757	0	0	0.129786
peptidoglycan binding	2	3	3	0	0.0335514	0.0704225	0.0704225	0
peptidoglycan glycosyltransferase activity	0	1	1	1	0	0.0234742	0.0234742	0.0648929
peptidyl-aspartic acid 3-dioxygenase activity	0	1	1	0	0	0.0234742	0.0234742	0
peptidyl-prolyl cis-trans isomerase activity	9	10	10	5	0.150981	0.234742	0.234742	0.324465
peroxidase activity	14	9	9	0	0.23486	0.211268	0.211268	0
peroxiredoxin activity	6	1	1	0	0.100654	0.0234742	0.0234742	0
phosphatase activity	4	4	4	2	0.0671028	0.0938967	0.0938967	0.129786
phosphatase regulator activity	1	0	0	0	0.0167757	0	0	0
phosphate acetyltransferase activity	0	1	1	0	0	0.0234742	0.0234742	0
phosphate:acyl-[acyl carrier protein] acyltransferase activity	1	1	1	0	0.0167757	0.0234742	0.0234742	0
phosphatidate cytidylyltransferase activity	1	1	1	0	0.0167757	0.0234742	0.0234742	0
phosphatidylcholine transporter activity	0	1	1	0	0	0.0234742	0.0234742	0
phosphatidylethanolamine N-methyltransferase activity	1	0	0	0	0.0167757	0	0	0
phosphatidylglycerol-prolipoprotein diacylglyceryl transferase activity	2	1	1	1	0.0335514	0.0234742	0.0234742	0.0648929
phosphatidylglycerophosphatase activity	2	0	0	1	0.0335514	0	0	0.0648929
phosphatidylinositol binding	5	7	7	2	0.0838785	0.164319	0.164319	0.129786
phosphatidylinositol N-acetylglucosaminyltransferase activity	3	0	0	0	0.0503271	0	0	0
phosphatidylinositol phospholipase C activity	0	5	5	1	0	0.117371	0.117371	0.0648929
phosphatidylinositol-3	1	0	0	2	0.0167757	0	0	0.129786
phosphatidylinositol-3-phosphatase activity	2	0	0	0	0.0335514	0	0	0
phosphatidylinositol-3-phosphate binding	1	1	1	0	0.0167757	0.0234742	0.0234742	0
phosphatidylinositol-4	3	0	0	0	0.0503271	0	0	0
phosphatidylserine decarboxylase activity	0	3	3	1	0	0.0704225	0.0704225	0.0648929
phosphoadenylyl-sulfate reductase	0	1	1	1	0	0.0234742	0.0234742	0.0648929
phosphoenolpyruvate carboxylase activity	0	1	1	0	0	0.0234742	0.0234742	0
phosphoenolpyruvate-protein phosphotransferase activity	1	0	0	0	0.0167757	0	0	0
phosphoglucosamine mutase activity	1	0	0	0	0.0167757	0	0	0
phospholipase A2 activity	1	1	1	0	0.0167757	0.0234742	0.0234742	0
phospholipase activity	2	0	0	0	0.0335514	0	0	0
phospholipase D activity	1	3	3	1	0.0167757	0.0704225	0.0704225	0.0648929
phospholipid binding	2	0	0	0	0.0335514	0	0	0
phospholipid scramblase activity	0	1	1	0	0	0.0234742	0.0234742	0
phospho-N-acetylmuramoyl-pentapeptide-transferase activity	2	0	0	1	0.0335514	0	0	0.0648929
phosphopantetheine binding	9	6	6	2	0.150981	0.140845	0.140845	0.129786
phosphopantothenate--cysteine ligase activity	1	0	0	0	0.0167757	0	0	0
phosphoprotein phosphatase activity	0	1	1	1	0	0.0234742	0.0234742	0.0648929
phosphorelay sensor kinase activity	61	37	37	16	1.02332	0.868545	0.868545	1.03829
phosphoribosylamine-glycine ligase activity	0	1	1	0	0	0.0234742	0.0234742	0
phosphoribosylaminoimidazole carboxylase activity	1	0	0	0	0.0167757	0	0	0
phosphoribosylaminoimidazolesuccinocarboxamide synthase activity	0	0	0	1	0	0	0	0.0648929
phosphoribosylformylglycinamidine synthase activity	1	3	3	1	0.0167757	0.0704225	0.0704225	0.0648929
phosphoric diester hydrolase activity	7	5	5	0	0.11743	0.117371	0.117371	0
phosphoric ester hydrolase activity	1	0	0	0	0.0167757	0	0	0
phosphotransferase activity	1	4	4	0	0.0167757	0.0938967	0.0938967	0
photoreceptor activity	0	1	1	0	0	0.0234742	0.0234742	0
poly(A) binding	2	0	0	1	0.0335514	0	0	0.0648929
poly(ADP-ribose) glycohydrolase activity	0	1	1	0	0	0.0234742	0.0234742	0
poly(U)-specific exoribonuclease activity	0	1	1	0	0	0.0234742	0.0234742	0
polyamine oxidase activity	2	0	0	0	0.0335514	0	0	0
polygalacturonase activity	2	1	1	2	0.0335514	0.0234742	0.0234742	0.129786
polygalacturonate 4-alpha-galacturonosyltransferase activity	0	0	0	1	0	0	0	0.0648929
polynucleotide 5'-phosphatase activity	1	2	2	1	0.0167757	0.0469484	0.0469484	0.0648929
polynucleotide adenylyltransferase activity	0	2	2	0	0	0.0469484	0.0469484	0
polypeptide N-acetylgalactosaminyltransferase activity	1	0	0	0	0.0167757	0	0	0
polyphosphate kinase activity	0	1	1	0	0	0.0234742	0.0234742	0
polyphosphate:AMP phosphotransferase activity	1	0	0	0	0.0167757	0	0	0
polysaccharide binding	0	1	1	0	0	0.0234742	0.0234742	0
polysaccharide transmembrane transporter activity	1	1	1	0	0.0167757	0.0234742	0.0234742	0
porin activity	2	2	2	0	0.0335514	0.0469484	0.0469484	0
potassium channel activity	2	1	1	0	0.0335514	0.0234742	0.0234742	0
potassium ion transmembrane transporter activity	4	3	3	2	0.0671028	0.0704225	0.0704225	0.129786
P-P-bond-hydrolysis-driven protein transmembrane transporter activity	3	2	2	0	0.0503271	0.0469484	0.0469484	0
prenylcysteine oxidase activity	0	1	1	0	0	0.0234742	0.0234742	0
prenyltransferase activity	4	0	0	0	0.0671028	0	0	0
prephenate dehydrogenase	1	0	0	0	0.0167757	0	0	0
primary amine oxidase activity	1	0	0	0	0.0167757	0	0	0
procollagen-proline 3-dioxygenase activity	0	1	1	0	0	0.0234742	0.0234742	0
procollagen-proline 4-dioxygenase activity	1	1	1	0	0.0167757	0.0234742	0.0234742	0
proteasome binding	0	1	1	0	0	0.0234742	0.0234742	0
protein C-terminal S-isoprenylcysteine carboxyl O-methyltransferase activity	2	1	1	0	0.0335514	0.0234742	0.0234742	0
protein dimerization activity	10	10	10	5	0.167757	0.234742	0.234742	0.324465
protein disulfide isomerase activity	2	1	1	1	0.0335514	0.0234742	0.0234742	0.0648929
protein domain specific binding	2	0	0	0	0.0335514	0	0	0
protein farnesyltransferase activity	0	1	1	0	0	0.0234742	0.0234742	0
protein heterodimerization activity	6	3	3	1	0.100654	0.0704225	0.0704225	0.0648929
protein histidine kinase activity	1	3	3	1	0.0167757	0.0704225	0.0704225	0.0648929
protein homodimerization activity	1	0	0	0	0.0167757	0	0	0
protein kinase activity	75	41	41	18	1.25818	0.962441	0.962441	1.16807
protein kinase binding	3	1	1	1	0.0503271	0.0234742	0.0234742	0.0648929
protein kinase regulator activity	2	4	4	0	0.0335514	0.0938967	0.0938967	0
protein methylesterase activity	1	0	0	0	0.0167757	0	0	0
protein methyltransferase activity	0	1	1	0	0	0.0234742	0.0234742	0
protein phosphatase binding	1	0	0	0	0.0167757	0	0	0
protein phosphatase inhibitor activity	0	0	0	1	0	0	0	0.0648929
protein phosphatase regulator activity	5	3	3	1	0.0838785	0.0704225	0.0704225	0.0648929
protein prenyltransferase activity	1	1	1	1	0.0167757	0.0234742	0.0234742	0.0648929
protein serine kinase activity	2	5	5	0	0.0335514	0.117371	0.117371	0
protein serine phosphatase activity	2	1	1	0	0.0335514	0.0234742	0.0234742	0
protein serine/threonine kinase activity	14	7	7	2	0.23486	0.164319	0.164319	0.129786
protein serine/threonine phosphatase activity	3	2	2	1	0.0503271	0.0469484	0.0469484	0.0648929
protein serine/threonine/tyrosine kinase activity	1	1	1	0	0.0167757	0.0234742	0.0234742	0
protein tyrosine phosphatase activity	6	11	11	4	0.100654	0.258216	0.258216	0.259572
protein tyrosine/serine/threonine phosphatase activity	1	3	3	0	0.0167757	0.0704225	0.0704225	0
protein xylosyltransferase activity	0	1	1	0	0	0.0234742	0.0234742	0
protein-arginine deiminase activity	0	1	1	0	0	0.0234742	0.0234742	0
protein-arginine N-methyltransferase activity	1	1	1	1	0.0167757	0.0234742	0.0234742	0.0648929
protein-arginine omega-N symmetric methyltransferase activity	1	2	2	0	0.0167757	0.0469484	0.0469484	0
protein-cysteine S-palmitoyltransferase activity	5	1	1	0	0.0838785	0.0234742	0.0234742	0
protein-disulfide reductase	1	0	0	0	0.0167757	0	0	0
protein-disulfide reductase activity	1	0	0	1	0.0167757	0	0	0.0648929
protein-glutamine gamma-glutamyltransferase activity	1	0	0	0	0.0167757	0	0	0
protein-glutamine glutaminase activity	0	1	1	0	0	0.0234742	0.0234742	0
protein-L-isoaspartate	1	1	1	0	0.0167757	0.0234742	0.0234742	0
protein-lysine N-methyltransferase activity	2	2	2	0	0.0335514	0.0469484	0.0469484	0
protein-macromolecule adaptor activity	1	1	1	1	0.0167757	0.0234742	0.0234742	0.0648929
protein-N(PI)-phosphohistidine-mannitol phosphotransferase system transmembrane transporter activity	1	0	0	1	0.0167757	0	0	0.0648929
protein-N(PI)-phosphohistidine-sugar phosphotransferase activity	3	2	2	1	0.0503271	0.0469484	0.0469484	0.0648929
protein-tyrosine sulfotransferase activity	1	0	0	0	0.0167757	0	0	0
P-type calcium transporter activity	0	2	2	0	0	0.0469484	0.0469484	0
purine nucleoside binding	1	0	0	0	0.0167757	0	0	0
purine-nucleoside phosphorylase activity	1	1	1	0	0.0167757	0.0234742	0.0234742	0
pyridoxal kinase activity	0	1	1	0	0	0.0234742	0.0234742	0
pyridoxal phosphatase activity	1	0	0	0	0.0167757	0	0	0
pyridoxal phosphate binding	8	7	7	3	0.134206	0.164319	0.164319	0.194679
pyridoxamine-phosphate oxidase activity	0	1	1	0	0	0.0234742	0.0234742	0
pyridoxine 5'-phosphate synthase activity	1	0	0	0	0.0167757	0	0	0
pyrimidine nucleotide-sugar transmembrane transporter activity	0	1	1	0	0	0.0234742	0.0234742	0
pyroglutamyl-peptidase activity	1	0	0	0	0.0167757	0	0	0
pyrophosphatase activity	0	1	1	0	0	0.0234742	0.0234742	0
pyrroloquinoline-quinone synthase activity	1	1	1	0	0.0167757	0.0234742	0.0234742	0
pyruvate carboxylase activity	1	1	1	0	0.0167757	0.0234742	0.0234742	0
pyruvate dehydrogenase	5	3	3	0	0.0838785	0.0704225	0.0704225	0
queuine tRNA-ribosyltransferase activity	1	0	0	0	0.0167757	0	0	0
quinolinate synthetase A activity	1	0	0	0	0.0167757	0	0	0
quinone binding	1	1	1	0	0.0167757	0.0234742	0.0234742	0
Rab geranylgeranyltransferase activity	2	1	1	0	0.0335514	0.0234742	0.0234742	0
racemase and epimerase activity	1	0	0	0	0.0167757	0	0	0
raffinose alpha-galactosidase activity	5	3	3	0	0.0838785	0.0704225	0.0704225	0
rhamnulokinase activity	1	0	0	0	0.0167757	0	0	0
ribonuclease III activity	3	0	0	0	0.0503271	0	0	0
ribonuclease P activity	1	0	0	0	0.0167757	0	0	0
ribonuclease P RNA binding	0	0	0	1	0	0	0	0.0648929
ribonucleoside-diphosphate reductase activity	1	1	1	0	0.0167757	0.0234742	0.0234742	0
ribose-5-phosphate isomerase activity	1	0	0	0	0.0167757	0	0	0
ribosomal large subunit binding	1	1	1	0	0.0167757	0.0234742	0.0234742	0
ribosome binding	3	0	0	0	0.0503271	0	0	0
ribosylnicotinamide kinase activity	1	0	0	0	0.0167757	0	0	0
RNA binding	121	95	95	37	2.02986	2.23005	2.23005	2.40104
RNA cap binding	2	1	1	2	0.0335514	0.0234742	0.0234742	0.129786
RNA helicase activity	2	2	2	0	0.0335514	0.0469484	0.0469484	0
RNA ligase	1	1	1	0	0.0167757	0.0234742	0.0234742	0
RNA polymerase I core promoter sequence-specific DNA binding	1	0	0	3	0.0167757	0	0	0.194679
RNA polymerase II cis-regulatory region sequence-specific DNA binding	0	2	2	0	0	0.0469484	0.0469484	0
RNA polymerase II complex binding	0	1	1	0	0	0.0234742	0.0234742	0
RNA polymerase II general transcription initiation factor activity	1	0	0	0	0.0167757	0	0	0
RNA polymerase II transcription regulatory region sequence-specific DNA binding	0	1	1	0	0	0.0234742	0.0234742	0
RNA polymerase II-specific DNA-binding transcription factor binding	0	1	1	0	0	0.0234742	0.0234742	0
RNA-directed 5'-3' RNA polymerase activity	0	1	1	1	0	0.0234742	0.0234742	0.0648929
RNA-directed DNA polymerase activity	14	3	3	1	0.23486	0.0704225	0.0704225	0.0648929
rRNA binding	7	5	5	1	0.11743	0.117371	0.117371	0.0648929
rRNA primary transcript binding	2	1	1	0	0.0335514	0.0234742	0.0234742	0
ryanodine-sensitive calcium-release channel activity	2	0	0	0	0.0335514	0	0	0
S-adenosylmethionine-dependent tRNA	0	2	2	0	0	0.0469484	0.0469484	0
sarcosine oxidase activity	0	1	1	0	0	0.0234742	0.0234742	0
scytalone dehydratase activity	1	0	0	0	0.0167757	0	0	0
second spliceosomal transesterification activity	0	1	1	0	0	0.0234742	0.0234742	0
secondary active sulfate transmembrane transporter activity	3	1	1	1	0.0503271	0.0234742	0.0234742	0.0648929
selenium binding	0	1	1	1	0	0.0234742	0.0234742	0.0648929
semaphorin receptor activity	0	0	0	1	0	0	0	0.0648929
semaphorin receptor binding	0	1	1	0	0	0.0234742	0.0234742	0
sequence-specific DNA binding	7	4	4	3	0.11743	0.0938967	0.0938967	0.194679
serine C-palmitoyltransferase activity	1	0	0	0	0.0167757	0	0	0
serine O-acetyltransferase activity	1	0	0	0	0.0167757	0	0	0
serine-pyruvate transaminase activity	1	0	0	0	0.0167757	0	0	0
serine-tRNA ligase activity	2	0	0	1	0.0335514	0	0	0.0648929
serine-type carboxypeptidase activity	0	3	3	1	0	0.0704225	0.0704225	0.0648929
serine-type D-Ala-D-Ala carboxypeptidase activity	2	0	0	0	0.0335514	0	0	0
serine-type endopeptidase activity	24	23	23	10	0.402617	0.539906	0.539906	0.648929
serine-type endopeptidase inhibitor activity	2	2	2	0	0.0335514	0.0469484	0.0469484	0
serine-type peptidase activity	12	8	8	5	0.201309	0.187793	0.187793	0.324465
SH3 domain binding	0	2	2	1	0	0.0469484	0.0469484	0.0648929
sialate O-acetylesterase activity	0	1	1	0	0	0.0234742	0.0234742	0
sialic acid:proton symporter activity	0	0	0	1	0	0	0	0.0648929
sialyltransferase activity	1	2	2	0	0.0167757	0.0469484	0.0469484	0
siderophore uptake transmembrane transporter activity	4	2	2	2	0.0671028	0.0469484	0.0469484	0.129786
signaling receptor activity	3	1	1	0	0.0503271	0.0234742	0.0234742	0
signaling receptor binding	1	0	0	0	0.0167757	0	0	0
single-stranded DNA 5'-3' exodeoxyribonuclease activity	0	1	1	0	0	0.0234742	0.0234742	0
single-stranded DNA binding	7	3	3	2	0.11743	0.0704225	0.0704225	0.129786
site-specific DNA-methyltransferase	0	3	3	0	0	0.0704225	0.0704225	0
small conductance calcium-activated potassium channel activity	1	0	0	0	0.0167757	0	0	0
small GTPase binding	12	1	1	0	0.201309	0.0234742	0.0234742	0
small ribosomal subunit rRNA binding	0	1	1	0	0	0.0234742	0.0234742	0
S-methyl-5-thioadenosine phosphorylase activity	1	1	1	0	0.0167757	0.0234742	0.0234742	0
S-methyl-5-thioribose kinase activity	1	0	0	0	0.0167757	0	0	0
SNAP receptor activity	3	2	2	0	0.0503271	0.0469484	0.0469484	0
SNARE binding	1	0	0	0	0.0167757	0	0	0
sn-glycerol-3-phosphate:ubiquinone-8 oxidoreductase activity	3	0	0	0	0.0503271	0	0	0
snoRNA binding	2	0	0	1	0.0335514	0	0	0.0648929
sodium channel activity	0	0	0	1	0	0	0	0.0648929
sodium:phosphate symporter activity	0	1	1	1	0	0.0234742	0.0234742	0.0648929
sodium:proton antiporter activity	0	1	1	1	0	0.0234742	0.0234742	0.0648929
solute:proton antiporter activity	3	0	0	0	0.0503271	0	0	0
spermidine transmembrane transporter activity	1	0	0	0	0.0167757	0	0	0
sphingomyelin phosphodiesterase activity	3	0	0	0	0.0503271	0	0	0
squalene monooxygenase activity	0	1	1	0	0	0.0234742	0.0234742	0
stearoyl-CoA 9-desaturase activity	1	0	0	0	0.0167757	0	0	0
sterol 3-beta-glucosyltransferase activity	3	0	0	0	0.0503271	0	0	0
sterol binding	0	3	3	1	0	0.0704225	0.0704225	0.0648929
structural constituent of cell wall	1	1	1	0	0.0167757	0.0234742	0.0234742	0
structural constituent of cuticle	2	1	1	0	0.0335514	0.0234742	0.0234742	0
structural constituent of cytoskeleton	0	1	1	0	0	0.0234742	0.0234742	0
structural constituent of nuclear pore	8	3	3	0	0.134206	0.0704225	0.0704225	0
structural constituent of ribosome	54	39	39	6	0.905888	0.915493	0.915493	0.389358
structural molecule activity	13	7	7	2	0.218084	0.164319	0.164319	0.129786
succinate dehydrogenase activity	1	1	1	0	0.0167757	0.0234742	0.0234742	0
succinate-semialdehyde dehydrogenase [NAD(P)+] activity	1	0	0	1	0.0167757	0	0	0.0648929
succinyl-diaminopimelate desuccinylase activity	1	1	1	0	0.0167757	0.0234742	0.0234742	0
succinylglutamate-semialdehyde dehydrogenase activity	1	0	0	0	0.0167757	0	0	0
sucrose-phosphate synthase activity	1	0	0	0	0.0167757	0	0	0
sulfate transmembrane transporter activity	1	0	0	0	0.0167757	0	0	0
sulfotransferase activity	6	1	1	0	0.100654	0.0234742	0.0234742	0
sulfuric ester hydrolase activity	7	4	4	2	0.11743	0.0938967	0.0938967	0.129786
SUMO-specific isopeptidase activity	1	0	0	0	0.0167757	0	0	0
superoxide dismutase activity	0	3	3	0	0	0.0704225	0.0704225	0
symporter activity	4	0	0	1	0.0671028	0	0	0.0648929
tagatose-6-phosphate kinase activity	0	1	1	0	0	0.0234742	0.0234742	0
tetrahydrofolylpolyglutamate synthase activity	1	0	0	0	0.0167757	0	0	0
thiamine pyrophosphate binding	2	0	0	0	0.0335514	0	0	0
thiamine-phosphate kinase activity	0	1	1	0	0	0.0234742	0.0234742	0
thiol-dependent deubiquitinase	17	16	16	4	0.285187	0.375587	0.375587	0.259572
thiolester hydrolase activity	3	2	2	1	0.0503271	0.0469484	0.0469484	0.0648929
thioredoxin-disulfide reductase activity	1	1	1	0	0.0167757	0.0234742	0.0234742	0
thiosulfate sulfurtransferase activity	1	1	1	0	0.0167757	0.0234742	0.0234742	0
threonine efflux transmembrane transporter activity	1	0	0	0	0.0167757	0	0	0
threonine synthase activity	1	0	0	0	0.0167757	0	0	0
threonine-phosphate decarboxylase activity	1	1	1	0	0.0167757	0.0234742	0.0234742	0
threonine-tRNA ligase activity	0	1	1	0	0	0.0234742	0.0234742	0
threonine-type endopeptidase activity	1	2	2	0	0.0167757	0.0469484	0.0469484	0
thrombopoietin receptor activity	1	0	0	0	0.0167757	0	0	0
thymidine kinase activity	0	1	1	0	0	0.0234742	0.0234742	0
thymidylate kinase activity	0	2	2	0	0	0.0469484	0.0469484	0
thymidylate synthase activity	1	0	0	0	0.0167757	0	0	0
toxic substance binding	0	1	1	0	0	0.0234742	0.0234742	0
toxin activity	2	0	0	0	0.0335514	0	0	0
trans-aconitate 2-methyltransferase activity	0	1	1	0	0	0.0234742	0.0234742	0
transaldolase activity	1	2	2	1	0.0167757	0.0469484	0.0469484	0.0648929
transaminase activity	11	5	5	4	0.184533	0.117371	0.117371	0.259572
transcription coactivator activity	3	1	1	0	0.0503271	0.0234742	0.0234742	0
transcription coregulator activity	8	5	5	3	0.134206	0.117371	0.117371	0.194679
transcription corepressor activity	2	2	2	0	0.0335514	0.0469484	0.0469484	0
transferase activity	80	51	51	15	1.34206	1.19718	1.19718	0.973394
translation elongation factor activity	6	4	4	1	0.100654	0.0938967	0.0938967	0.0648929
translation initiation factor activity	17	13	13	7	0.285187	0.305164	0.305164	0.45425
translation release factor activity	2	3	3	1	0.0335514	0.0704225	0.0704225	0.0648929
transmembrane receptor protein tyrosine kinase activity	0	1	1	0	0	0.0234742	0.0234742	0
transmembrane signaling receptor activity	5	0	0	1	0.0838785	0	0	0.0648929
transmembrane transporter activity	99	68	68	26	1.6608	1.59624	1.59624	1.68722
transposase activity	0	1	1	1	0	0.0234742	0.0234742	0.0648929
triglyceride lipase activity	3	0	0	0	0.0503271	0	0	0
triose-phosphate isomerase activity	0	3	3	0	0	0.0704225	0.0704225	0
triphosphatase activity	0	1	1	0	0	0.0234742	0.0234742	0
triphosphoric monoester hydrolase activity	1	0	0	0	0.0167757	0	0	0
tRNA adenylyltransferase activity	1	0	0	0	0.0167757	0	0	0
tRNA binding	15	11	11	3	0.251636	0.258216	0.258216	0.194679
tRNA dihydrouridine synthase activity	1	1	1	1	0.0167757	0.0234742	0.0234742	0.0648929
tRNA methyltransferase activity	1	0	0	1	0.0167757	0	0	0.0648929
tRNA-intron endonuclease activity	1	0	0	0	0.0167757	0	0	0
tryptophan synthase activity	0	1	1	0	0	0.0234742	0.0234742	0
tubulin binding	2	1	1	1	0.0335514	0.0234742	0.0234742	0.0648929
tumor necrosis factor-activated receptor activity	0	1	1	0	0	0.0234742	0.0234742	0
tyrosine-tRNA ligase activity	0	1	1	0	0	0.0234742	0.0234742	0
U3 snoRNA binding	1	0	0	0	0.0167757	0	0	0
U5 snRNA binding	1	0	0	0	0.0167757	0	0	0
[truncated: 39 more rows]

## Sheet: Parasites
Protein IDs	Fasta headers	Mol. weight [kDa]	Sequence length	Score	Intensity	Intensity 1	Intensity 2	Intensity 3	Intensity 4	iBAQ peptides	iBAQ	iBAQ 1	iBAQ 2	iBAQ 3	iBAQ 4	LFQ intensity 1	LFQ intensity 2	LFQ intensity 3	LFQ intensity 4	Peptide sequences
[truncated: 33 more rows]
