# Supplementary material for: The Bee Gut Microbiota: Bridging Infective Agents Potential in the One Health Context
Source: Int J Mol Sci. 2024 Mar 27;25(7):3739. doi: 10.3390/ijms25073739 (PMC11012054; doi:10.3390/ijms25073739)
Supplement: Supplementary file 1 [file ijms-25-03739-s001.zip › Table S2.xlsx]

## Sheet: GO_Biological Processes
	1	2	3	4
viral entry into host cell [GO:0046718]	5.16841	4.25717	0	0
tRNA wobble adenosine to inosine editing [GO:0002100]	4.46192	4.05165	0	0
tRNA modification [GO:0006400]	4.52026	4.16417	4.40381	4.29071
tricarboxylic acid cycle [GO:0006099]	3.74224	4.18811	0	0
transposition, DNA-mediated [GO:0006313]	4.87107	4.97502	4.78015	4.61893
transmembrane transport [GO:0055085]	5.63956	5.63575	3.72655	4.67239
translation [GO:0006412]	4.02436	4.01753	3.79364	4.89117
threonyl-tRNA aminoacylation [GO:0006435]	3.91834	3.78261	0	0
siroheme biosynthetic process [GO:0019354]	4.25225	4.13229	4.17906	0
signal peptide processing [GO:0006465]	5.09785	5.21956	4.34659	3.81265
siderophore biosynthetic process [GO:0019290]	4.78219	4.65439	4.10785	4.11072
ribosomal large subunit assembly [GO:0000027]	5.94889	6.04726	5.94797	4.91378
response to toxic substance [GO:0009636]	6.39086	6.22822	6.15951	5.87511
response to arsenic-containing substance [GO:0046685]	4.86451	3.7756	0	4.29354
regulation of sporulation [GO:0043937]	4.69865	4.73003	0	0
regulation of DNA-templated transcription [GO:0006355]	4.92718	5.21694	4.64432	4.28486
queuosine biosynthetic process [GO:0008616]	3.61676	4.06536	0	0
pyruvate catabolic process [GO:0042867]	3.30302	3.01849	0	3.35255
proteolysis [GO:0006508]	5.95081	6.17355	5.78409	5.41403
protein refolding [GO:0042026]	5.3412	5.06956	0	5.83415
protein phosphorylation [GO:0006468]	5.81245	5.90928	5.33327	0
protein modification process [GO:0036211]	5.58574	5.4775	5.4327	4.07777
phospholipid biosynthetic process [GO:0008654]	4.36029	5.34058	0	0
phosphoenolpyruvate-dependent sugar phosphotransferase system [GO:0009401]	5.00333	4.90093	0	4.87002
phosphate-containing compound metabolic process [GO:0006796]	3.91416	0	0	4.75411
peptidoglycan biosynthetic process [GO:0009252]	5.50934	5.3356	4.49072	4.05042
organic substance transport [GO:0071702]	4.08991	4.18021	3.96165	3.79537
organic substance biosynthetic process [GO:1901576]	3.57243	0	2.82011	3.88328
oligosaccharide biosynthetic process [GO:0009312]	4.45538	4.815	4.2975	0
nucleotide-excision repair [GO:0006289]	4.14854	3.95755	0	0
nitrogen compound transport [GO:0071705]	4.07022	4.04112	0	0
nicotinamide nucleotide metabolic process [GO:0046496]	4.18676	4.26574	0	0
NAD biosynthetic process [GO:0009435]	4.3915	4.50452	3.73559	0
mRNA processing [GO:0006397]	4.30531	4.26996	0	0
Mo-molybdopterin cofactor biosynthetic process [GO:0006777]	3.72843	4.22238	0	4.51845
modification-dependent protein catabolic process [GO:0019941]	3.70279	3.76972	3.70153	3.6147
methylation [GO:0032259]	5.54928	5.72996	0	4.06149
methionyl-tRNA aminoacylation [GO:0006431]	3.38936	3.75299	0	0
mannitol metabolic process [GO:0019594]	3.88198	4.02649	0	4.27529
L-lysine catabolic process to acetyl-CoA via saccharopine [GO:0033512]	3.67374	3.572	4.05038	0
lipopolysaccharide biosynthetic process [GO:0009103]	4.06908	4.14289	3.08073	0
lipoate biosynthetic process [GO:0009107]	4.06629	4.11684	0	3.50054
lipid A biosynthetic process [GO:0009245]	5.52341	5.49086	4.95318	0
L-asparagine biosynthetic process [GO:0070981]	4.05702	3.83923	3.61545	3.65598
isoprenoid biosynthetic process [GO:0008299]	4.15409	4.11123	0	0
ion transport [GO:0006811]	5.34573	5.43292	4.69059	0
ion transmembrane transport [GO:0034220]	6.0766	6.26347	5.67393	4.95521
inositol phosphate dephosphorylation [GO:0046855]	5.22706	4.50838	4.33169	0
hydrogen peroxide catabolic process [GO:0042744]	5.16226	5.07932	0	0
histidine biosynthetic process [GO:0000105]	4.4274	4.51489	0	0
Gram-negative-bacterium-type cell outer membrane assembly [GO:0043165]	3.37705	4.32882	3.58737	5.17768
glucose metabolic process [GO:0006006]	5.23178	5.40988	4.92911	4.62411
GDP-mannose biosynthetic process [GO:0009298]	4.94362	4.43114	4.0664	0
galactosylceramide catabolic process [GO:0006683]	4.28952	4.10853	3.31542	0
enzyme-directed rRNA pseudouridine synthesis [GO:0000455]	4.32919	4.10408	0	4.41818
D-xylose metabolic process [GO:0042732]	3.54317	0	0	4.174
DNA-templated transcription initiation [GO:0006352]	4.33917	4.85899	0	4.22081
DNA-templated transcription [GO:0006351]	4.19022	4.01256	0	2.98959
DNA-templated DNA replication [GO:0006261]	4.01381	0	0	3.85311
DNA topological change [GO:0006265]	4.09117	3.78155	0	0
DNA restriction-modification system [GO:0009307]	4.42716	4.05793	0	3.07624
DNA replication [GO:0006260]	4.74308	4.50549	0	3.29257
DNA repair [GO:0006281]	4.50748	4.21765	3.50462	3.65866
DNA integration [GO:0015074]	5.41425	5.27156	4.63363	4.78839
defense response to virus [GO:0051607]	4.72836	4.60231	0	4.44692
'de novo' IMP biosynthetic process [GO:0006189]	4.64804	4.98176	3.19265	0
de novo' CTP biosynthetic process [GO:0044210]	3.89868	3.87918	0	0
cytolysis by symbiont of host cells [GO:0001897]	5.52931	4.19173	3.56656	3.8965
cytolysis [GO:0019835]	4.92152	4.55625	5.15622	4.69668
cellular biosynthetic process [GO:0044249]	4.8581	4.36429	4.74844	0
cell division [GO:0051301]	3.76975	4.38148	4.00041	3.68557
cell cycle [GO:0007049]	4.43404	4.49685	2.9005	3.40698
cell adhesion [GO:0007155]	3.77165	5.10776	4.75837	3.24381
carboxylic acid metabolic process [GO:0019752]	4.91148	4.57041	0	0
carbohydrate metabolic process [GO:0005975]	5.99533	6.08321	5.48059	4.61275
beta-lactam antibiotic catabolic process [GO:0030655]	4.45258	4.19618	4.40511	0
base-excision repair [GO:0006284]	4.67216	5.20478	0	0
bacterial-type flagellum organization [GO:0044781]	3.9105	3.89517	0	0
aspartyl-tRNA aminoacylation [GO:0006422]	5.45448	4.67047	3.74899	0
arginine biosynthetic process [GO:0006526]	4.25239	4.81387	3.87415	3.82359
anaerobic respiration [GO:0009061]	4.08693	0	0	3.51247
amino acid biosynthetic process [GO:0008652]	4.85699	5.12264	5.00052	0
acetyl-CoA biosynthetic process from pyruvate [GO:0006086]	4.67338	5.14427	0	0
tyrosine biosynthetic process [GO:0006571]	0	3.60694	0	0
trehalose metabolic process [GO:0005991]	0	4.30844	0	0
thiamine biosynthetic process [GO:0009228]	0	4.02991	0	0
teichoic acid biosynthetic process [GO:0019350]	0	3.55571	0	2.94749
sulfate assimilation, phosphoadenylyl sulfate reduction by phosphoadenylyl-sulfate reductase (thioredoxin) [GO:0019379]	0	3.79619	0	0
sporulation resulting in formation of a cellular spore [GO:0030435]	0	3.89245	0	3.94609
RNA catabolic process [GO:0006401]	0	4.08361	3.98102	4.2891
regulation of DNA repair [GO:0006282]	0	3.48921	4.0228	4.39816
protein homooligomerization [GO:0051260]	0	3.54848	0	0
protein catabolic process [GO:0030163]	0	4.62485	0	0
polysaccharide biosynthetic process [GO:0000271]	0	4.24145	0	0
phosphorylation [GO:0016310]	0	3.64893	0	0
phosphorelay signal transduction system [GO:0000160]	0	4.58579	0	3.67249
phosphate ion transmembrane transport [GO:0035435]	0	5.94546	5.29853	0
organic phosphonate catabolic process [GO:0019700]	0	5.39891	3.98717	4.18698
nucleobase-containing compound metabolic process [GO:0006139]	0	4.52523	0	4.88563
menaquinone biosynthetic process [GO:0009234]	0	5.03905	4.15375	4.09635
lysine biosynthetic process via diaminopimelate [GO:0009089]	0	3.65857	3.55385	0
lipid metabolic process [GO:0006629]	0	5.30069	0	3.72347
L-arabinose transmembrane transport [GO:0042882]	0	4.98034	0	0
lactate metabolic process [GO:0006089]	0	4.1702	0	0
isopentenyl diphosphate biosynthetic process, methylerythritol 4-phosphate pathway [GO:0019288]	0	4.61247	0	4.10704
IMP biosynthetic process [GO:0006188]	0	4.08307	4.29008	4.23487
histidine catabolic process to glutamate and formamide [GO:0019556]	0	3.31603	0	0
glycolytic process [GO:0006096]	0	4.60622	0	0
fatty acid metabolic process [GO:0006631]	0	5.60318	0	0
fatty acid biosynthetic process [GO:0006633]	0	2.34122	0	2.87864
fatty acid beta-oxidation using acyl-CoA dehydrogenase [GO:0033539]	0	3.6545	2.9145	0
D-tagatose 6-phosphate catabolic process [GO:2001059]	0	3.98057	0	0
DNA recombination [GO:0006310]	0	5.26417	0	3.86202
DNA metabolic process [GO:0006259]	0	3.2404	0	0
DNA biosynthetic process [GO:0071897]	0	4.456	0	0
defense response to bacterium [GO:0042742]	0	3.86442	0	0
de novo' UMP biosynthetic process [GO:0044205]	0	3.20347	2.64783	0
de novo' IMP biosynthetic process [GO:0006189]	0	3.46765	0	0
copper ion homeostasis [GO:0055070]	0	3.88909	0	0
chromosome segregation [GO:0007059]	0	3.72429	0	0
chemotaxis [GO:0006935]	0	4.69007	0	4.2184
cellular zinc ion homeostasis [GO:0006882]	0	4.40069	0	0
cellular aromatic compound metabolic process [GO:0006725]	0	5.45343	0	0
cell wall organization [GO:0071555]	0	4.42361	0	0
carbohydrate catabolic process [GO:0016052]	0	3.63274	0	0
carbohydrate biosynthetic process [GO:0016051]	0	4.3108	4.31399	4.27914
bacterial-type flagellum-dependent cell motility [GO:0071973]	0	5.3552	5.07529	4.11574
aromatic amino acid metabolic process [GO:0009072]	0	5.11922	0	0
aerobic electron transport chain [GO:0019646]	0	4.56445	0	0
acyl-CoA metabolic process [GO:0006637]	0	3.69381	3.21495	3.69265
response to oxidative stress [GO:0006979]	0	0	0	4.67653
regulation of gene expression [GO:0010468]	0	0	0	4.09795
protein secretion by the type II secretion system [GO:0015628]	0	0	0	4.34643
peptidoglycan catabolic process [GO:0009253]	0	0	0	4.18241
mannose metabolic process [GO:0006013]	0	0	0	2.81027
leucine biosynthetic process [GO:0009098]	0	0	0	3.42886
isoleucine biosynthetic process [GO:0009097]	0	0	0	3.0214
glycogen biosynthetic process [GO:0005978]	0	0	0	4.89892
FAD biosynthetic process [GO:0006747]	0	0	0	3.9239
dTDP biosynthetic process [GO:0006233]	0	0	0	3.70172
cysteine biosynthetic process [GO:0019344]	0	0	0	3.96735
cell wall macromolecule catabolic process [GO:0016998]	0	0	0	3.5142
CDP-diacylglycerol biosynthetic process [GO:0016024]	0	0	0	3.23272
carboxylic acid transport [GO:0046942]	0	0	0	4.66862
carbohydrate utilization [GO:0009758]	0	0	0	4.62066
biosynthetic process [GO:0009058]	0	0	0	5.70223
Unknown	7.66491	7.69283	7.22206	7.0669

## Sheet: GO_Molecularfunction
	1	2	3	4
tryptophanase activity [GO:0009034]	4.93653	4.71025	0	0
tRNA-specific adenosine-34 deaminase activity [GO:0052717]	4.46192	4.05165	0	0
transmembrane transporter activity [GO:0022857]	4.77135	4.61559	4.72959	4.73171
transferase activity [GO:0016740]	4.7597	6.09903	5.30975	4.23459
toxin activity [GO:0090729]	5.52931	4.19173	3.42804	0
sulfur carrier activity [GO:0097163]	3.72843	4.22238	0	4.51845
structural molecule activity [GO:0005198]	4.59707	4.54577	0	4.0167
siderophore-iron transmembrane transporter activity [GO:0015343]	4.20536	4.27667	4.06217	3.79537
serine-type peptidase activity [GO:0008236]	5.71065	5.61979	0	0
serine-type endopeptidase activity [GO:0004252]	5.09785	5.21956	4.34659	3.81265
serine-type D-Ala-D-Ala carboxypeptidase activity [GO:0009002]	3.98711	4.18176	0	0
sequence-specific DNA binding [GO:0043565]	5.20575	4.77441	5.02849	0
S-adenosylmethionine-dependent methyltransferase activity [GO:0008757]	4.72593	4.88756	4.50007	0
rRNA binding [GO:0019843]	5.94889	5.83293	5.92139	4.91378
RNA-directed DNA polymerase activity [GO:0003964]	4.37638	4.69385	0	0
RNA binding [GO:0003723]	4.47186	4.62125	0	4.50219
pyruvate dehydrogenase (acetyl-transferring) activity [GO:0004739]	4.58652	5.05223	0	0
protein-N(PI)-phosphohistidine-sugar phosphotransferase activity [GO:0008982]	3.40531	3.6637	0	0
protein-N(PI)-phosphohistidine-mannitol phosphotransferase system transmembrane transporter activity [GO:0022872]	4.99224	4.86039	0	4.87002
protein histidine kinase activity [GO:0004673]	4.53524	4.05266	0	0
protein dimerization activity [GO:0046983]	4.69865	4.73003	0	0
porin activity [GO:0015288]	6.15063	6.32331	5.71687	4.95521
phosphorelay sensor kinase activity [GO:0000155]	5.15138	5.0359	4.52858	4.98513
phosphatase activity [GO:0016791]	4.33536	4.2072	0	0
peroxidase activity [GO:0004601]	4.96675	4.6914	3.98286	4.03771
peptide deformylase activity [GO:0042586]	4.82725	4.23644	0	0
peptidase activity [GO:0008233]	4.13488	3.98016	3.44669	3.66254
oxidoreductase activity [GO:0016491]	4.58856	5.19544	4.31404	4.19901
octanoyltransferase activity [GO:0016415]	4.06629	4.11684	0	3.50054
nucleotidyltransferase activity [GO:0016779]	3.76882	4.10867	0	0
nucleic acid binding [GO:0003676]	7.09417	7.16553	5.98409	6.22255
nicotinate phosphoribosyltransferase activity [GO:0004516]	4.3915	4.22487	3.73559	0
N-acetyl-gamma-glutamyl-phosphate reductase activity [GO:0003942]	4.25239	3.90579	3.87415	3.82359
methyltransferase activity [GO:0008168]	5.54928	5.72996	0	5.35263
metallopeptidase activity [GO:0008237]	3.97676	4.35483	3.53264	3.85361
metallodipeptidase activity [GO:0070573]	4.35305	4.04313	0	0
metal ion binding [GO:0046872]	5.7267	5.58754	5.11819	4.1442
manganese ion binding [GO:0030145]	5.17493	4.00221	0	0
magnesium ion binding [GO:0000287]	4.11086	4.79073	3.98102	4.2891
L-malate dehydrogenase activity [GO:0030060]	4.65403	4.24229	0	0
ligase activity [GO:0016874]	5.58574	5.4775	5.4327	3.73552
isoquinoline 1-oxidoreductase activity [GO:0047121]	4.30471	4.42331	3.19896	2.8509
isomerase activity [GO:0016853]	5.04384	5.50897	4.0664	4.38988
iron-sulfur cluster binding [GO:0051536]	5.16841	4.54978	0	0
iron ion binding [GO:0005506]	4.72923	4.3323	4.66043	4.14774
inositol monophosphate 1-phosphatase activity [GO:0008934]	5.22706	4.50838	4.33169	0
inorganic diphosphate phosphatase activity [GO:0004427]	3.91416	0	0	4.75411
hydroxymethylglutaryl-CoA lyase activity [GO:0004419]	3.89382	0	0	3.70271
hydrolase activity, hydrolyzing O-glycosyl compounds [GO:0004553]	5.89874	5.90229	5.38918	0
hydrolase activity, acting on carbon-nitrogen (but not peptide) bonds, in linear amides [GO:0016811]	3.70279	3.76972	3.70153	3.6147
hydrolase activity, acting on carbon-nitrogen (but not peptide) bonds [GO:0016810]	4.09374	4.24329	2.98849	0
hydrolase activity [GO:0016787]	5.31365	5.42345	4.63084	5.08536
histidinol dehydrogenase activity [GO:0004399]	4.4274	4.51489	0	0
heme binding [GO:0020037]	6.39086	6.22822	6.15951	5.87511
GTP binding [GO:0005525]	4.91048	5.71445	4.77688	3.63259
glycosyltransferase activity [GO:0016757]	5.38037	5.01919	4.82031	4.32137
glyceraldehyde-3-phosphate dehydrogenase (NAD+) (phosphorylating) activity [GO:0004365]	5.23178	5.40988	4.92911	4.62411
galactosylceramidase activity [GO:0004336]	4.28952	4.10853	3.31542	0
FMN binding [GO:0010181]	4.41594	4.21606	3.97396	0
flavin adenine dinucleotide binding [GO:0050660]	4.09647	4.45205	2.9145	3.35255
ferrochelatase activity [GO:0004325]	4.25225	4.13229	4.17906	0
ferredoxin-NADP+ reductase activity [GO:0004324]	4.24012	4.12555	0	0
FAD binding [GO:0071949]	4.98401	5.14857	0	4.47836
exonuclease activity [GO:0004527]	3.69555	3.26444	0	0
endonuclease activity [GO:0004519]	5.02944	4.71176	4.96207	4.26953
DNA-binding transcription factor activity [GO:0003700]	5.26795	5.46473	5.23404	4.44702
DNA binding [GO:0003677]	5.84626	5.96473	5.30467	5.5986
dimethylallyltranstransferase activity [GO:0004161]	4.15409	4.11123	0	0
dihydrolipoyllysine-residue succinyltransferase activity [GO:0004149]	3.67374	3.572	4.05038	0
dihydrolipoyllysine-residue acetyltransferase activity [GO:0004742]	3.93174	4.42524	0	0
collagen binding [GO:0005518]	3.77165	3.7194	0	3.24381
class I DNA-(apurinic or apyrimidinic site) endonuclease activity [GO:0140078]	4.67216	5.1924	0	0
citrate synthase activity [GO:0036440]	3.74224	3.65933	0	0
cellulase activity [GO:0008810]	3.5845	4.33385	0	0
catalytic activity [GO:0003824]	3.57243	4.50148	2.82011	4.01598
catalase activity [GO:0004096]	5.16226	5.07932	0	0
carboxypeptidase activity [GO:0004180]	5.60025	5.62174	4.56388	5.28269
beta-lactamase activity [GO:0008800]	4.45258	4.19618	4.40511	0
ATP-dependent protein folding chaperone [GO:0140662]	4.75769	0	0	5.83415
ATP-dependent peptidase activity [GO:0004176]	4.7399	4.31188	0	0
ATP-dependent DNA damage sensor activity [GO:0140664]	4.74565	4.83127	3.66797	3.36711
ATP binding [GO:0005524]	6.44231	6.5115	6.4225	6.19734
aspartate-tRNA ligase activity [GO:0004815]	5.45448	4.67047	3.74899	0
aspartate-ammonia ligase activity [GO:0004071]	4.05702	3.83923	3.61545	3.65598
arsenite transmembrane transporter activity [GO:0015105]	4.86451	3.7756	0	4.29354
aminopeptidase activity [GO:0004177]	5.1113	5.02212	4.6498	0
aminoacyl-tRNA ligase activity [GO:0004812]	4.02436	4.01753	3.79364	0
alpha,alpha-trehalase activity [GO:0004555]	3.98698	4.42284	0	0
ADP-dependent NAD(P)H-hydrate dehydratase activity [GO:0052855]	4.18676	4.26574	0	0
acyltransferase activity, transferring groups other than amino-acyl groups [GO:0016747]	4.2843	5.93839	4.83134	5.06055
acyltransferase activity, acyl groups converted into alkyl on transfer [GO:0046912]	4.56201	4.29488	0	0
acyltransferase activity [GO:0016746]	5.13596	5.21535	4.14337	4.18187
acid-amino acid ligase activity [GO:0016881]	4.78219	4.65439	4.10785	4.11072
acid phosphatase activity [GO:0003993]	3.90965	3.51933	0	0
ABC-type transporter activity [GO:0140359]	6.04006	5.92782	5.58363	5.05683
5-(carboxyamino)imidazole ribonucleotide synthase activity [GO:0034028]	4.58081	4.95678	3.19265	0
4 iron, 4 sulfur cluster binding [GO:0051539]	3.78906	5.0102	3.37818	4.07647
3-phosphoshikimate 1-carboxyvinyltransferase activity [GO:0003866]	4.64367	4.90168	3.91991	0
3-dehydroquinate synthase activity [GO:0003856]	4.44595	4.72336	4.96286	0
3'-5' exonuclease activity [GO:0008408]	4.52798	4.27288	0	3.0249
zinc ion transmembrane transporter activity [GO:0005385]	0	4.40069	0	0
uridine nucleosidase activity [GO:0045437]	0	4.52523	0	4.88563
UDP-glucose 4-epimerase activity [GO:0003978]	0	3.02251	0	0
transaminase activity [GO:0008483]	0	4.10823	0	0
prenyltransferase activity [GO:0004659]	0	4.64137	0	0
potassium channel activity [GO:0005267]	0	4.67637	0	0
phosphorelay response regulator activity [GO:0000156]	0	4.69007	0	0
phosphatidylinositol diacylglycerol-lyase activity [GO:0004436]	0	5.21961	0	0
peptidyl-prolyl cis-trans isomerase activity [GO:0003755]	0	4.51808	4.16631	0
peptidoglycan binding [GO:0042834]	0	4.40178	4.12199	4.18622
penicillin binding [GO:0008658]	0	4.3571	0	4.05042
NAD+ binding [GO:0070403]	0	3.60694	0	0
NAD binding [GO:0051287]	0	4.24145	0	0
N-acetylmuramoyl-L-alanine amidase activity [GO:0008745]	0	4.42361	0	4.18241
N6-(1,2-dicarboxyethyl)AMP AMP-lyase (fumarate-forming) activity [GO:0004018]	0	4.08307	4.29008	4.23487
monooxygenase activity [GO:0004497]	0	4.74329	0	0
metalloendopeptidase activity [GO:0004222]	0	5.82635	5.76105	4.72397
maleylacetoacetate isomerase activity [GO:0016034]	0	5.11922	0	0
malate dehydrogenase (menaquinone) activity [GO:0052589]	0	4.03571	0	0
L-aspartate oxidase activity [GO:0008734]	0	3.71564	0	0
kinase activity [GO:0016301]	0	3.84137	0	0
intramolecular transferase activity, phosphotransferases [GO:0016868]	0	3.69169	0	0
hydro-lyase activity [GO:0016836]	0	3.07864	0	0
histidine ammonia-lyase activity [GO:0004397]	0	3.31603	0	0
helicase activity [GO:0004386]	0	3.44337	3.10346	0
ether hydrolase activity [GO:0016803]	0	5.17461	4.21442	3.87258
electron transfer activity [GO:0009055]	0	4.22621	0	0
efflux transmembrane transporter activity [GO:0015562]	0	5.06457	0	0
double-stranded DNA binding [GO:0003690]	0	4.03177	0	0
dipeptidase activity [GO:0016805]	0	4.89649	3.59866	0
diaminopimelate epimerase activity [GO:0008837]	0	3.65857	3.55385	0
demethylmenaquinone methyltransferase activity [GO:0043770]	0	4.81704	4.15375	4.09635
cytochrome-c oxidase activity [GO:0004129]	0	4.29769	0	0
copper ion binding [GO:0005507]	0	4.28791	0	0
cobalamin binding [GO:0031419]	0	5.19507	3.21495	3.97426
chitin binding [GO:0008061]	0	3.16194	0	0
CDP-glycerol glycerophosphotransferase activity [GO:0047355]	0	3.55571	0	2.94749
cation transmembrane transporter activity [GO:0008324]	0	4.22714	0	0
carbohydrate binding [GO:0030246]	0	3.54848	0	3.70964
beta-galactosidase activity [GO:0004565]	0	3.63274	0	0
arginine binding [GO:0034618]	0	4.75658	0	0
antioxidant activity [GO:0016209]	0	4.36065	0	0
alpha-L-fucosidase activity [GO:0004560]	0	5.30302	0	3.33614
alkylbase DNA N-glycosylase activity [GO:0003905]	0	3.65349	0	0
acyl-CoA dehydrogenase activity [GO:0003995]	0	4.02955	3.10285	2.97866
ABC-type polyamine transporter activity [GO:0015417]	0	3.68364	0	0
5'-3' exonuclease activity [GO:0008409]	0	3.74423	0	0
4-(cytidine 5'-diphospho)-2-C-methyl-D-erythritol kinase activity [GO:0050515]	0	4.61247	0	0
3-oxoadipate CoA-transferase activity [GO:0047569]	0	4.16116	0	4.00303
3-oxoacyl-[acyl-carrier-protein] synthase activity [GO:0004315]	0	2.34122	0	2.87864
3-hydroxyacyl-CoA dehydrogenase activity [GO:0003857]	0	5.60318	0	0
2-aminoethylphosphonate-pyruvate transaminase activity [GO:0047304]	0	5.39891	3.98717	4.18698
1-phosphofructokinase activity [GO:0008662]	0	3.98057	0	0
thiolester hydrolase activity [GO:0016790]	0	0	4.5314	4.65738
signaling receptor binding [GO:0005102]	0	0	3.00286	3.8965
metallocarboxypeptidase activity [GO:0004181]	0	0	3.67658	3.79345
undecaprenyl-phosphate 4-deoxy-4-formamido-L-arabinose transferase activity [GO:0099621]	0	0	0	4.11899
symporter activity [GO:0015293]	0	0	0	4.66862
structural constituent of ribosome [GO:0003735]	0	0	0	4.89117
pyridoxal phosphate binding [GO:0030170]	0	0	0	3.5061
protein-glutamine glutaminase activity [GO:0050568]	0	0	0	4.2184
oxidoreductase activity, acting on the aldehyde or oxo group of donors, NAD or NADP as acceptor [GO:0016620]	0	0	0	4.07019
mannitol-1-phosphate 5-dehydrogenase activity [GO:0008926]	0	0	0	4.27529
lysozyme activity [GO:0003796]	0	0	0	3.5142
L-methionine:thioredoxin-disulfide S-oxidoreductase activity [GO:0033744]	0	0	0	4.07777
levansucrase activity [GO:0050053]	0	0	0	4.62066
histidinol-phosphate transaminase activity [GO:0004400]	0	0	0	5.70223
glycerol-3-phosphate O-acyltransferase activity [GO:0004366]	0	0	0	3.23272
glutathione peroxidase activity [GO:0004602]	0	0	0	4.67653
dolichyl-phosphate-mannose-protein mannosyltransferase activity [GO:0004169]	0	0	0	3.88954
cytoskeletal motor activity [GO:0003774]	0	0	0	4.11574
alpha-mannosidase activity [GO:0004559]	0	0	0	2.81027
acetolactate synthase activity [GO:0003984]	0	0	0	3.0214
3-isopropylmalate dehydratase activity [GO:0003861]	0	0	0	3.42886
2-C-methyl-D-erythritol 2,4-cyclodiphosphate synthase activity [GO:0008685]	0	0	0	4.10704
(S)-2-hydroxy-acid oxidase activity [GO:0003973]	0	0	0	3.57292
Unknown	7.46491	7.46109	7.09453	6.88306

## Sheet: Proteinfamilies
	1	2	3	4
VirD4/TraG family	4.80144	4.05978	0	0
UvrB family	4.14854	3.95755	0	0
UPF0246 family	4.88865	4.7413	0	3.58795
UPF0073 (Hly-III) family	4.92152	4.55625	5.15622	4.69668
UPF0065 (bug) family	4.68278	4.53115	3.75859	3.87805
Type-I restriction system S methylase family	4.42716	4.05793	0	0
Type IA topoisomerase family	4.09117	3.78155	0	0
TRNA(Ile)-lysidine synthase family	4.52026	4.05216	4.40381	4.18296
TrbI/VirB10 family	3.65311	3.87187	0	3.75753
Transpeptidase family	5.50934	5.3356	4.49072	4.05042
TRAFAC class OBG-HflX-like GTPase superfamily, HflX GTPase family	4.86472	4.66435	3.77582	0
TPP enzyme family	3.30302	3.01849	0	3.51883
TonB-dependent receptor family	4.20536	4.39697	4.06217	4.64513
TonB family	5.3537	4.97913	0	0
Sugar phosphate cyclases superfamily, Dehydroquinate synthase family	4.44595	4.72336	4.96286	0
Sigma-70 factor family, ECF subfamily	4.33917	4.70116	0	4.22081
Short-chain dehydrogenases/reductases (SDR) family	4.30486	4.06852	0	0
Ros/MucR family	4.88232	4.86824	4.64432	0
RNA polymerase beta' chain family	4.19022	3.96242	0	2.98959
Rifampicin monooxygenase family	4.41862	0	0	4.47836
PurK/PurT family	4.58081	4.95678	3.19265	0
Pup ligase/Pup deamidase family, Pup deamidase subfamily	3.70279	3.76972	3.70153	3.6147
Pseudouridine synthase RsuA family	4.32919	4.10408	0	4.41818
Prokaryotic molybdopterin-containing oxidoreductase family	3.30425	3.40499	3.37818	3.16605
PqiA family	4.08693	0	0	3.51247
PPase family	3.91416	0	0	4.75411
Polypeptide deformylase family	4.82725	4.23644	0	0
Phosphohexose mutase family	4.11086	4.15146	0	0
Peptidase S51 family	5.71065	5.61979	0	0
Peptidase S33 family	4.08962	5.21757	4.21442	3.87258
Peptidase S26 family	5.09785	5.21956	4.34659	3.81265
Peptidase S14 family	4.7399	4.31188	0	0
PemK/MazF family	4.18483	4.15269	0	3.49055
Octanoyltransferase LipL family	4.06629	4.11684	0	3.50054
NnrD/CARKD family	4.18676	4.26574	0	0
NAPRTase family	4.3915	4.22487	3.73559	0
NAGSA dehydrogenase family, Type 1 subfamily	4.25239	3.90579	3.87415	3.82359
NAD(P)-dependent epimerase/dehydratase family, UDP-glucuronic acid decarboxylase subfamily	3.54317	0	0	4.174
MurCDEF family	4.43404	4.49685	2.9005	3.40698
Mannose-6-phosphate isomerase type 2 family	4.94362	4.43114	4.0664	0
LytR/CpsA/Psr (LCP) family	4.36517	3.87392	0	0
LysR transcriptional regulatory family	5.00391	5.15863	4.52708	4.13011
LpxC family	5.52341	5.49086	4.95318	0
LptD family	3.37705	3.68721	3.58737	0
LDH/MDH superfamily, LDH family	4.65403	4.24229	0	0
IucA/IucC family	4.78219	4.65439	4.10785	4.11072
Iron/ascorbate-dependent oxidoreductase family	3.97091	0	4.33369	4.00035
HMG-CoA lyase family	3.89382	0	0	3.70271
Histidinol dehydrogenase family	4.4274	4.51489	0	0
HipA Ser/Thr kinase family	3.60177	4.50125	0	0
GTP-binding SRP family	3.9105	3.89517	0	0
Glycosyl hydrolase 59 family	4.28952	4.10853	3.31542	0
Glyceraldehyde-3-phosphate dehydrogenase family	5.23178	5.40988	4.92911	4.62411
Globin family	6.39086	6.22822	6.15951	5.87511
FtsK/SpoIIIE/SftA family	3.76975	3.63621	0	0
FPP/GGPP synthase family	4.15409	4.11123	0	0
FPG family	4.67216	5.1924	0	0
FGAMS family	3.8046	3.91888	0	0
Ferredoxin--NADP reductase type 2 family	4.24012	4.12555	0	0
FdhD family	3.72843	4.22238	0	4.51845
EPSP synthase family	4.64367	4.90168	3.91991	0
DNA polymerase type-A family	4.32164	3.84984	0	3.91325
Delta endotoxin family	5.52931	4.19173	3.56656	3.8965
Cytidine and deoxycytidylate deaminase family	4.46192	4.05165	0	0
CTP synthase family	3.89868	3.87918	0	0
CRISPR-associated exonuclease Cas4 family	3.69555	3.26444	0	0
ClpA/ClpB family	3.01532	3.57319	0	0
Class-II aminoacyl-tRNA synthetase family, Type 1 subfamily	5.45448	4.67047	3.74899	0
Class-II aminoacyl-tRNA synthetase family, AsnA subfamily	4.05702	3.83923	3.61545	3.65598
Class-II aminoacyl-tRNA synthetase family	3.91834	3.78261	0	0
Class-I aminoacyl-tRNA synthetase family, MetG type 1 subfamily	3.38936	3.75299	0	0
Class-I aminoacyl-tRNA synthetase family	4.02436	4.01753	3.79364	0
Class A bacterial acid phosphatase family	3.90965	3.51933	0	0
Citrate synthase family	3.74224	3.65933	0	0
Chaperonin (HSP60) family	5.3412	5.06956	0	5.83415
Cation transport ATPase (P-type) (TC 3.A.3) family, Type IB subfamily	2.8892	3.66719	0	0
Catalase family, HPII subfamily	4.92006	4.77894	0	0
Catalase family	4.79317	4.77764	0	0
Binding-protein-dependent transport system permease family	5.29486	5.45134	0	4.65591
Beta-eliminating lyase family	4.93653	4.71025	0	0
Bacterial ribosomal protein bL20 family	5.94889	5.83293	5.92139	4.91378
Bacterial flagellin family	4.59707	4.52649	0	4.0167
Bacterial diacylglycerol kinase family	4.36029	5.32938	0	0
Autoinducer-2 exporter (AI-2E) (TC 2.A.86) family	4.29656	4.84409	0	0
ATPase alpha/beta chains family	5.64632	5.46737	5.49385	5.11707
ArsB family	4.86451	3.7756	0	4.29354
Alpha-IPM synthase/homocitrate synthase family	4.56201	4.29488	0	0
AHA1 family	4.9179	4.71117	0	0
Acyl-CoA dehydrogenase family	4.02028	4.49131	3.31983	2.97866
ABC transporter superfamily	4.13574	4.1944	0	3.82023
2-oxoacid dehydrogenase family	4.54117	4.74152	4.20254	0
UPF0637 family	0	4.70755	4.1656	4.04591
UPF0394 family	0	4.47983	4.64363	4.07085
UPF0173 family	0	3.95147	0	0
UDP-glucose/GDP-mannose dehydrogenase family	0	4.24145	0	0
Type II topoisomerase GyrA/ParC subunit family, ParC type 2 subfamily	0	3.72429	0	0
Transposase 35 family	0	4.13653	0	3.86202
Transketolase family	0	3.74662	3.23952	0
TRAFAC class translation factor GTPase superfamily, Classic translation factor GTPase family, EF-Tu/EF-1A subfamily	0	4.47458	3.0778	0
TRAFAC class translation factor GTPase superfamily, Classic translation factor GTPase family, BipA subfamily	0	5.63778	4.72149	0
TMEM175 family	0	4.67637	0	0
TmcAL family	0	3.52086	0	0
Thymidine kinase family	0	4.456	0	0
Thiolase-like superfamily, Thiolase family	0	4.41868	0	0
SURF1 family	0	4.07196	0	0
RNase H family	0	4.08361	3.98102	4.2891
RNA polymerase beta chain family	0	3.05015	0	0
RecX family	0	3.48921	4.0228	4.39816
RecO family	0	5.06551	0	0
RecN family	0	4.57337	0	0
RecJ family	0	3.74423	0	0
Prokaryotic Ku family	0	4.03177	0	0
PpiC/parvulin rotamase family	0	4.51808	4.16631	0
Peptidase M20A family	0	4.89649	3.59866	0
PAPS reductase family, CysH subfamily	0	3.79619	0	0
PAL/histidase family	0	3.31603	0	0
Outer membrane factor (OMF) (TC 1.B.17) family	0	5.06457	0	0
Orn/Lys/Arg decarboxylase class-I family	0	4.21346	0	0
NtaA/SnaA/DszA monooxygenase family	0	4.74329	0	0
N-Me-Phe pilin family	0	5.08962	4.75837	0
NadD family	0	3.99892	0	0
MraZ family	0	3.95418	3.87967	0
MQO family	0	4.03571	0	0
MobA/MobL family	0	3.91454	0	0
LutA/YkgE family	0	4.1702	0	0
IcmF family	0	3.69381	3.21495	3.69265
GST superfamily, Zeta family	0	5.11922	0	0
GSP E family	0	3.05755	4.32094	0
Glycosyl hydrolase 5 (cellulase A) family	0	3.61053	0	0
Glycosyl hydrolase 3 family	0	3.4139	2.88945	0
Glycosyl hydrolase 2 family	0	3.63274	0	0
Glycosyl hydrolase 1 family	0	3.75092	0	0
GHMP kinase family, IspE subfamily	0	4.61247	0	0
FldB/FldC dehydratase alpha/beta subunit family	0	3.07864	0	0
Flavin oxidoreductase frp family	0	4.69219	4.31404	0
Flagella basal body rod proteins family	0	5.3552	5.07529	0
FAD-dependent oxidoreductase 2 family, NadB subfamily	0	3.71564	0	0
Diaminopimelate epimerase family	0	3.65857	3.55385	0
Diacylglycerol/lipid kinase family	0	3.74662	0	0
DegT/DnrJ/EryC1 family	0	4.10823	0	0
Cytochrome ubiquinol oxidase subunit 1 family	0	4.22621	0	0
Cytochrome c oxidase subunit 3 family	0	4.29769	0	0
Class-V pyridoxal-phosphate-dependent aminotransferase family, PhnW subfamily	0	5.39891	3.98717	4.18698
Class-I pyridine nucleotide-disulfide oxidoreductase family	0	3.84392	0	0
Class I-like SAM-binding methyltransferase superfamily, MenG/UbiE family	0	4.81704	4.15375	4.09635
CDP-glycerol glycerophosphotransferase family	0	3.55571	0	2.94749
Cation transport ATPase (P-type) (TC 3.A.3) family, Type IA subfamily	0	3.21909	0	0
Carbohydrate kinase PfkB family, LacC subfamily	0	3.98057	0	0
Carbohydrate kinase PfkB family	0	3.64893	0	0
CarB family	0	3.20347	2.64783	0
BamA family	0	4.2163	0	5.17768
ArgR family	0	4.75658	0	0
Alkylbase DNA glycosidase AlkA family	0	3.65349	0	0
Acyltransferase 3 family	0	5.91433	4.83134	4.50276
ABC-4 integral membrane protein family	0	4.16967	0	0
ABC transporter superfamily, Spermidine/putrescine importer (TC 3.A.1.11.1) family	0	3.68364	0	0
AAA ATPase family	0	4.62485	0	0
4-oxalocrotonate tautomerase family	0	5.45343	0	0
Acyl coenzyme A hydrolase family	0	0	4.5314	4.65738
Vitamin-B12 dependent methionine synthase family	0	0	0	3.65289
VgrG protein family	0	0	0	3.44001
UPF0301 (AlgH) family	0	0	0	4.91445
UPF0295 family	0	0	0	4.82916
Universal ribosomal protein uL13 family	0	0	0	4.89117
TRAFAC class TrmE-Era-EngA-EngB-Septin-like GTPase superfamily, TrmE GTPase family	0	0	0	3.63259
Thymidylate kinase family	0	0	0	3.70172
RmuC family	0	0	0	2.835
RibF family	0	0	0	3.9239
Pyridoxal phosphate-binding protein YggS/PROSC family	0	0	0	3.5061
Peptidase M3B family	0	0	0	2.95554
Nitrite and sulfite reductase 4Fe-4S domain family	0	0	0	3.96735
N(4)/N(6)-methyltransferase family, N(4) subfamily	0	0	0	3.67695
MsrA Met sulfoxide reductase family	0	0	0	4.07777
Mannitol dehydrogenase family	0	0	0	4.27529
LeuD family, LeuD type 1 subfamily	0	0	0	3.42886
IspD/TarI cytidylyltransferase family, IspD subfamily	0	0	0	4.10704
HsdR family	0	0	0	3.07624
GSP M family	0	0	0	4.34643
GPAT/DAPAT family	0	0	0	3.23272
Glycosyltransferase 39 family	0	0	0	3.88954
Glycosyl hydrolase 68 family	0	0	0	4.62066
Glycosyl hydrolase 38 family	0	0	0	2.81027
Glycosyl hydrolase 25 family	0	0	0	3.5142
Glutathione peroxidase family	0	0	0	4.67653
FliM family	0	0	0	4.11574
Dicarboxylate/amino acid:cation symporter (DAACS) (TC 2.A.23) family	0	0	0	4.66862
CRISPR-associated Csm3 family	0	0	0	3.75395
CheD family	0	0	0	4.2184
CdaR family	0	0	0	3.75127
Bacterial/plant glucose-1-phosphate adenylyltransferase family	0	0	0	4.89892
Unknown	7.70094	7.74558	7.26612	7.09403

## Sheet: PFAM
	1	2	3	4
PF20467	0	0	0	3.35468
PF20463	0	3.60694	0	0
PF20176	3.20142	3.24055	0	3.51939
PF20148	3.14842	2.76742	0	0
PF20059	0	0	0	5.7196
PF19777	0	5.15458	4.5574	0
PF19484	4.44878	4.26114	0	0
PF19448	0	0	0	4.19072
PF19303	3.38936	3.75299	0	0
PF19187	0	3.38878	0	0
PF19044	0	3.18204	0	4.25573
PF18959	4.77174	4.53359	4.57348	0
PF18949	0	3.56209	0	0
PF18741	0	5.22945	5.52948	0
PF18739	0	4.64222	3.55108	3.40625
PF17989	0	3.82604	0	0
PF17961	3.77165	3.7194	0	3.24381
PF17854	3.76975	3.63621	0	0
PF17853	0	0	0	3.75127
PF17844	4.63652	4.47923	0	0
PF17831	0	4.60622	0	0
PF17802	0	0	3.40014	3.27944
PF17443	0	4.59775	4.31186	0
PF17312	0	3.86442	0	0
PF17209	3.919	4.46388	0	0
PF16363	3.54317	0	0	4.174
PF16360	4.86472	4.66435	3.77582	0
PF16197	0	2.34122	0	2.87864
PF16107	5.42555	5.34879	0	0
PF14691	0	4.24015	0	0
PF14659	4.63468	4.12988	0	2.94338
PF14657	0	4.09195	0	3.62238
PF14559	0	0	0	5.3959
PF14525	0	3.48707	0	0
PF14498	0	5.30302	0	3.33614
PF14486	0	0	0	3.70964
PF14449	4.25113	4.58487	3.76735	0
PF14437	4.46192	4.05165	0	0
PF14310	0	3.4139	2.88945	0
PF14284	4.56819	4.28475	3.56953	3.61876
PF14172	0	4.31595	0	0
PF14136	0	4.69222	3.54521	0
PF14028	0	3.4935	0	3.09587
PF14014	0	0	0	4.77602
PF13884	0	0	0	3.37789
PF13786	0	0	0	3.76254
PF13783	0	4.91833	0	0
PF13761	4.68085	4.40087	4.08583	0
PF13707	4.18301	4.06058	0	3.85616
PF13702	0	5.24353	3.9486	0
PF13683	0	4.36054	3.84073	3.95888
PF13657	3.60177	4.50125	0	0
PF13649	0	4.01536	0	0
PF13641	0	4.76462	4.52006	0
PF13640	3.97091	0	4.33369	4.00035
PF13614	4.06908	4.14289	3.08073	0
PF13609	5.34573	5.43292	4.69059	0
PF13599	0	4.14922	0	0
PF13589	0	0	0	3.3871
PF13579	4.8581	4.36429	4.74844	0
PF13563	0	0	0	3.73552
PF13560	4.35149	4.766	3.92201	3.83347
PF13559	0	4.09656	0	0
PF13555	0	3.75875	3.82671	3.31359
PF13550	4.08404	3.9339	0	0
PF13515	4.94113	4.55991	4.46712	4.39329
PF13493	0	2.8783	0	0
PF13484	3.61676	4.06536	0	0
PF13483	4.27349	4.33392	0	3.89194
PF13482	0	4.18924	0	0
PF13476	4.74565	4.83127	3.66797	3.36711
PF13472	0	0	0	4.60681
PF13463	3.93099	5.21219	5.14445	0
PF13439	4.75664	4.57419	4.00359	4.24415
PF13424	3.92819	3.87997	0	3.39468
PF13419	4.93909	4.67896	0	0
PF13416	0	0	0	5.07558
PF13411	4.04183	4.80524	0	0
PF13410	0	5.11922	0	0
PF13407	0	4.98034	0	3.86662
PF13401	0	3.91625	0	3.38477
PF13399	0	0	0	4.16498
PF13392	0	0	3.92145	4.11146
PF13356	0	4.05907	0	5.31976
PF13354	4.45258	4.19618	4.40511	0
PF13353	0	4.91359	0	0
PF13346	0	4.37625	0	0
PF13340	0	4.38205	0	0
PF13308	4.83437	4.40821	4.07947	0
PF13302	4.2843	4.31296	0	4.85677
PF13276	3.72464	3.78609	0	5.03056
PF13245	0	4.21059	0	0
PF13241	4.25225	4.13229	4.17906	0
PF13175	3.63753	3.44287	0	0
PF13174	3.99341	3.8185	0	0
PF13145	0	4.51808	4.16631	0
PF13115	0	4.20352	0	0
PF13091	4.23335	4.0881	0	3.52834
PF13086	0	3.44337	3.10346	0
PF13043	0	4.30224	0	0
PF13038	4.42622	4.47104	0	0
PF13034	0	5.17202	0	0
PF12833	3.93808	4.43435	0	4.3069
PF12802	4.64503	4.43951	0	0
PF12705	5.5522	5.65233	4.39806	0
PF12698	3.96736	4.2387	0	0
PF12697	4.593	4.3491	4.53259	0
PF12679	0	0	0	5.03088
PF12642	4.31328	4.96691	0	0
PF12323	0	4.13653	0	3.86202
PF12277	4.8408	5.19086	0	0
PF12146	4.13906	4.70907	0	3.9065
PF12010	4.09472	4.02853	3.54625	0
PF12008	0	0	0	3.07624
PF11843	0	0	3.33193	3.49023
PF11774	4.53551	4.6582	0	4.18187
PF11700	4.67498	4.48106	4.29232	0
PF11382	0	3.88909	0	0
PF11290	0	5.31748	4.15442	4.93135
PF11256	4.88334	4.52885	0	0
PF11160	6.6273	5.6812	5.96921	0
PF11155	0	3.23419	0	0
PF11079	4.31599	3.91528	0	0
PF11068	0	3.97708	4.11116	4.18219
PF11023	0	0	0	4.82916
PF10955	0	0	0	4.09795
PF10764	0	5.01674	0	0
PF10685	4.08615	4.92575	4.02325	4.52662
PF10593	0	0	0	3.36297
PF10502	5.09785	5.21956	4.34659	3.81265
PF10410	0	4.32362	0	0
PF10145	0	4.3378	0	0
PF10026	0	4.00277	3.34737	0
PF09924	4.84247	4.68803	3.01682	0
PF09907	4.20566	4.25322	0	0
PF09902	0	4.23759	0	0
PF09835	0	4.98006	0	0
PF09752	0	0	0	3.90852
PF09501	0	4.11414	0	0
PF09479	3.26731	3.27145	2.77155	0
PF09423	0	0	0	4.51152
PF09388	4.69865	4.73003	0	0
PF09346	0	0	0	4.60743
PF09317	0	3.6545	2.9145	0
PF09261	0	0	0	2.81027
PF08570	5.40742	5.22789	4.98944	4.81669
PF08544	0	4.61247	0	0
PF08486	0	3.89245	0	0
PF08388	4.92078	4.12538	4.9206	0
PF08379	4.40185	4.38578	0	3.30203
PF08328	0	4.08307	4.29008	4.23487
PF08327	4.9179	4.71117	0	0
PF08282	4.33536	4.2072	0	0
PF08281	4.11327	3.90567	0	0
PF08279	3.40531	4.01713	0	0
PF08241	4.09569	4.34475	0	5.33887
PF08021	4.04052	4.10992	0	3.63432
PF07992	4.24012	4.66957	0	3.61036
PF07969	4.09374	4.24329	2.98849	0
PF07963	0	5.08962	4.75837	0
PF07883	4.28562	4.07089	0	3.98282
PF07859	3.88376	4.662	3.70744	0
PF07733	4.3632	4.067	0	0
PF07731	0	4.28791	0	0
PF07729	0	4.17612	0	4.25816
PF07715	4.20536	4.39697	4.06217	4.64513
PF07698	0	3.84787	0	0
PF07690	0	0	4.53212	4.73171
PF07687	0	4.89649	3.59866	0
PF07584	0	3.96334	0	0
PF07552	0	0	0	3.94609
PF07532	3.93621	3.86217	3.4686	0
PF07508	3.62805	3.59487	0	3.37765
PF07453	4.19321	4.25472	0	0
PF07332	5.00595	4.25638	0	0
PF07287	4.90043	4.95162	4.09054	0
PF06898	0	0	3.82578	4.27948
PF06772	4.36284	4.4723	4.4696	0
PF06736	0	4.67637	0	0
PF06719	0	3.90053	0	0
PF06580	3.66584	3.57396	4.21519	4.13367
PF06574	0	0	0	3.9239
PF06441	0	5.17461	4.21442	3.87258
PF06418	3.89868	3.87918	0	0
PF06335	0	4.70755	4.1656	4.04591
PF06276	4.78219	4.65439	4.10785	4.11072
PF06186	5.08739	5.10789	0	0
PF06152	0	3.1833	0	0
PF06133	0	0	0	4.17901
PF06089	0	3.86645	0	0
PF06081	3.67704	4.58054	0	0
PF06054	4.32307	4.33191	4.28053	0
PF06039	0	4.03571	0	0
PF05791	0	0	0	4.11671
PF05636	0	3.52086	0	0
PF05547	4.13488	3.98016	3.44669	3.66254
PF05443	4.88232	4.86824	4.64432	0
PF05401	4.45538	4.815	4.2975	0
PF05272	0	3.68876	0	0
PF05195	5.17493	4.00221	0	0
PF05100	5.16841	4.25717	0	0
PF05045	0	4.07052	0	4.57158
PF05036	0	4.40178	4.12199	4.18622
PF04997	4.19022	3.96242	0	2.98959
PF04932	0	4.16605	0	0
PF04717	0	0	0	3.44001
PF04612	0	0	0	4.34643
PF04563	0	3.05015	0	0
PF04542	3.94722	4.80772	0	4.22081
PF04536	0	4.26107	3.64547	0
PF04464	0	3.55571	0	2.94749
PF04453	3.37705	3.68721	3.58737	0
PF04403	4.08693	0	0	3.51247
PF04266	0	4.40483	0	0
PF04143	0	4.47983	4.64363	4.07085
PF04095	4.3915	4.22487	3.73559	0
PF03989	0	3.72429	0	0
PF03975	0	0	0	4.2184
PF03945	5.52931	4.19173	3.42804	0
PF03944	0	0	3.00286	3.8965
PF03883	4.88865	4.7413	0	3.58795
PF03837	0	3.2404	0	0
PF03816	4.36517	3.87392	0	0
PF03793	0	0	0	5.30741
PF03787	4.6861	4.58189	0	4.44692
PF03743	3.65311	3.87187	0	3.75753
PF03729	0	5.48613	0	0
PF03713	0	5.12199	4.0445	0
PF03703	4.92685	4.75806	3.79973	4.25174
PF03600	4.86451	3.7756	0	4.29354
PF03590	4.05702	3.83923	3.61545	3.65598
PF03575	5.71065	5.61979	0	0
PF03544	5.3537	4.97913	0	0
PF03495	0	3.54848	0	0
PF03473	0	4.18704	0	3.43639
PF03432	0	0	0	3.78249
PF03413	0	3.89857	0	0
PF03401	4.68278	4.53115	3.75859	3.87805
PF03389	0	3.91454	0	0
PF03374	0	3.44584	0	0
PF03331	5.52341	5.49086	4.95318	0
PF03237	0	4.22383	4.2694	0
PF03235	0	3.89859	0	0
PF03217	6.69075	6.48444	6.03519	5.72348
PF03190	0	0	0	4.09826
PF03136	3.70279	3.76972	3.70153	3.6147
PF03129	3.91834	3.78261	0	0
PF03102	0	4.3108	4.31399	4.27914
PF03099	5.59868	5.49603	5.4327	3.50054
PF03061	3.73975	4.15576	4.59005	4.69999
PF03006	4.92152	4.55625	5.15622	4.69668
PF02976	0	3.55194	0	0
PF02938	5.45448	4.67047	3.74899	0
PF02929	0	2.96705	0	0
PF02913	0	0	0	3.57292
PF02878	4.11086	4.15146	0	0
PF02875	4.43404	4.49685	2.9005	3.40698
PF02866	4.65403	4.24229	0	0
PF02826	4.58081	4.91218	3.19265	0
PF02805	0	3.65349	0	0
PF02803	0	4.41868	0	0
PF02800	5.23178	5.40988	4.92911	4.62411
PF02786	0	3.20347	2.64783	0
PF02785	0	3.42615	0	0
PF02779	0	3.74662	3.23952	0
PF02775	3.30302	3.01849	0	3.51883
PF02769	0	3.46765	0	0
PF02754	0	4.1702	0	0
PF02738	4.30471	4.42331	3.19896	2.8509
PF02735	0	4.03177	0	0
PF02709	0	0	0	4.23459
PF02687	4.2874	4.45449	3.87347	0
PF02661	4.1805	4.57067	0	0
PF02646	0	0	0	2.835
PF02636	5.53372	5.70286	0	3.67772
PF02634	3.72843	4.22238	0	4.51845
PF02631	0	3.48921	4.0228	4.39816
PF02622	0	0	0	4.91445
PF02581	0	4.02991	0	0
PF02565	0	5.06551	0	0
PF02562	0	4.23779	3.63144	3.6086
PF02557	4.87644	5.30529	3.75433	0
PF02534	4.80144	4.05978	0	0
PF02525	0	4.26323	0	0
PF02518	5.22104	5.01341	4.21764	4.31915
PF02470	0	3.98289	0	0
PF02463	0	4.57337	0	0
PF02452	4.18483	4.15269	0	3.49055
PF02435	0	0	0	4.62066
PF02381	0	3.95418	3.87967	0
PF02378	4.99224	4.86039	0	4.87002
PF02371	4.87107	4.93103	4.63542	4.19629
PF02368	0	3.74939	3.25869	3.32259
PF02366	0	0	0	3.88954
PF02357	0	4.79145	0	0
PF02321	0	5.06457	0	0
PF02311	5.09332	4.35683	4.30175	0
PF02310	0	3.69381	3.21495	3.97426
PF02225	0	4.50826	0	0
PF02223	0	0	0	3.70172
PF02222	0	3.94621	0	0
PF02154	0	0	0	4.11574
PF02104	0	4.07196	0	0
PF02057	4.28952	4.10853	3.31542	0
PF02028	4.07022	4.04112	0	0
PF02012	0	3.94912	0	0
PF01930	3.69555	3.26444	0	0
PF01926	0	0	0	3.63259
PF01869	0	3.07864	0	0
PF01844	3.88259	4.30604	0	0
PF01761	4.44595	4.72336	4.96286	0
PF01757	0	5.91433	4.83134	4.50276
PF01739	4.39212	4.07471	4.07151	0
PF01678	0	3.65857	3.55385	0
PF01663	0	0	4.19687	4.61948
PF01654	0	4.22621	0	0
PF01642	0	5.18116	0	0
PF01638	0	4.10531	3.7179	3.86861
PF01636	4.29647	4.1116	0	0
PF01625	0	0	0	4.07777
PF01610	0	3.91197	0	0
PF01594	4.29656	4.84409	0	0
PF01593	0	4.07773	0	3.32985
PF01590	5.4863	5.79826	4.97651	0
PF01569	3.90965	3.51933	0	0
PF01555	0	0	0	3.67695
PF01553	4.90816	4.97257	3.96377	3.23272
PF01551	0	0	0	4.04528
PF01548	0	3.95876	3.63671	3.81669
PF01547	0	4.25043	3.0782	3.79451
PF01545	0	4.62356	0	0
PF01527	0	0	4.10554	4.28587
PF01520	0	0	0	4.18241
PF01510	0	4.42361	0	0
PF01507	0	3.79619	0	0
PF01501	4.71413	4.31099	0	0
PF01497	3.75804	3.46845	0	0
PF01494	4.98401	5.14857	0	4.47836
PF01471	0	4.74207	0	0
PF01467	0	3.99892	0	0
PF01435	5.27847	4.85506	4.26007	3.48106
PF01432	0	0	0	2.95554
PF01420	4.42716	4.05793	0	0
PF01381	4.68867	4.9958	3.95441	4.01837
PF01371	0	4.60313	0	0
PF01370	0	3.02251	0	0
PF01368	0	3.74423	0	0
PF01367	4.02731	3.84984	0	3.0249
PF01361	0	5.45343	0	0
PF01348	4.30531	4.26996	0	0
PF01345	0	4.42285	0	4.01645
PF01339	0	4.69007	0	0
PF01327	4.82725	4.23644	0	0
PF01321	5.06789	4.75933	4.6498	0
PF01316	0	4.75658	0	0
PF01315	4.72923	4.3323	4.66043	4.14774
PF01276	0	4.21346	0	0
PF01256	4.18676	4.26574	0	0
PF01244	4.35305	4.04313	0	0
PF01232	3.88198	4.02649	0	4.27529
PF01219	4.36029	5.32938	0	0
PF01212	4.93653	4.71025	0	0
PF01209	0	4.81704	4.15375	4.09635
PF01183	0	0	0	3.5142
PF01171	4.52026	4.05216	4.40381	4.18296
PF01168	0	0	0	3.5061
PF01156	0	4.52523	0	4.88563
PF01149	4.67216	5.1924	0	0
PF01144	0	4.16116	0	4.00303
PF01131	4.09117	3.78155	0	0
PF01128	0	0	0	4.10704
PF01118	4.25239	3.90579	3.87415	3.82359
PF01103	0	4.2163	0	5.17768
PF01098	0	4.03117	3.38552	3.68557
PF01077	0	0	0	3.96735
PF01052	0	4.11005	0	0
PF01050	4.94362	4.43114	4.0664	0
PF01047	0	0	4.07624	3.88754
PF01042	5.93182	5.86896	0	0
PF01041	0	4.10823	0	0
PF01040	0	4.64137	0	0
PF01037	5.20575	4.77441	5.02849	0
PF00994	4.08264	3.84954	0	0
PF00984	0	4.24145	0	0
PF00970	6.39086	6.22822	6.15951	5.87511
PF00942	3.5845	4.24281	0	0
PF00932	0	4.23378	0	2.94915
PF00912	5.50934	5.37899	4.49072	0
PF00910	0	0	0	3.74746
PF00899	3.76882	4.10867	0	0
PF00890	0	3.71564	0	0
PF00881	0	4.69219	4.31404	0
PF00849	4.32919	4.10408	0	4.41818
PF00817	4.3329	3.97448	3.50462	3.54379
PF00815	4.4274	4.51489	0	0
PF00781	0	3.74662	0	0
PF00768	3.98711	4.18176	0	0
PF00756	4.452	4.49466	0	0
PF00753	4.26548	4.02123	0	0
PF00749	4.02436	4.01753	3.79364	0
PF00725	0	5.60318	0	0
PF00724	4.41594	4.21606	3.97396	0
PF00723	3.98698	3.78756	0	0
PF00722	5.89874	5.89779	5.3878	0
PF00719	3.91416	0	0	4.75411
PF00704	0	3.16194	0	0
PF00703	0	3.5271	0	0
PF00700	4.59707	4.52649	0	4.0167
PF00694	0	0	0	3.42886
PF00682	4.64647	4.29488	0	3.70271
PF00679	0	5.63778	4.72149	0
PF00672	3.69988	4.08868	2.93179	4.79363
PF00664	6.03461	5.91972	5.58363	0
PF00589	5.32457	5.01778	4.37302	4.64717
PF00586	3.8046	3.72924	0	0
PF00583	0	0	0	4.05034
PF00578	4.96675	4.77996	3.98286	4.03771
PF00574	4.7399	4.31188	0	0
PF00572	0	0	0	4.89117
PF00561	4.08962	4.43727	0	0
PF00535	4.99234	6.05686	5.23283	4.33082
PF00534	0	0	0	3.53329
PF00528	5.24706	5.42374	0	4.67239
PF00510	0	4.29769	0	0
PF00501	3.57243	0	2.82011	3.88328
PF00496	4.11753	4.51639	3.72655	0
PF00487	0	4.53193	0	3.72347
PF00483	0	0	0	4.89892
PF00482	4.04411	4.21277	3.78679	0
PF00476	4.01381	0	0	3.85311
PF00460	0	5.3552	5.07529	0
PF00459	5.22706	4.50838	4.33169	0
PF00453	5.94889	5.83293	5.92139	4.91378
PF00448	3.9105	3.89517	0	0
PF00441	4.02028	4.42297	3.10285	2.97866
PF00440	0	4.17547	0	0
PF00437	0	3.05755	4.32094	0
PF00413	0	5.82635	5.76105	4.72397
PF00392	3.87799	4.41878	4.17947	0
PF00388	0	5.21961	0	0
PF00384	3.30425	3.40499	3.37818	3.42318
PF00383	0	0	0	4.23732
PF00375	0	0	0	4.66862
PF00364	4.58652	5.05223	0	0
PF00358	0	3.3952	0	0
PF00350	4.895	4.95166	0	0
PF00348	4.15409	4.11123	0	0
PF00313	0	0	0	4.51655
PF00300	0	0	4.29647	4.42718
PF00296	0	4.74329	0	0
PF00294	0	4.14669	0	0
PF00293	5.20925	5.32408	4.30961	0
PF00285	3.74224	3.65933	0	0
PF00275	4.64367	4.90168	3.91991	0
PF00271	5.1144	5.40178	0	3.05258
PF00270	5.96942	4.90551	6.26758	6.11449
PF00267	6.0766	6.26347	5.67393	4.95521
PF00266	0	5.39891	3.98717	4.18698
PF00265	0	4.456	0	0
PF00255	0	0	0	4.67653
PF00248	4.39104	4.46034	0	3.61637
PF00246	0	0	3.67658	3.79345
PF00240	5.57341	5.48067	0	0
PF00239	0	4.05591	0	0
PF00232	0	3.75092	0	0
PF00226	4.50876	4.30871	0	5.16122
PF00221	0	3.31603	0	0
PF00199	5.16226	5.07932	0	0
PF00198	4.54117	4.74152	4.20254	0
PF00196	0	0	0	4.28486
PF00174	0	4.21903	0	0
PF00171	0	0	0	4.07019
PF00155	0	0	0	5.70223
PF00150	0	3.61053	0	0
PF00149	4.68388	4.98647	0	0
PF00144	0	4.62816	0	4.52195
PF00128	5.23254	5.21561	4.73949	4.38714
PF00126	5.00391	5.15863	4.52708	4.13011
PF00122	2.8892	3.79957	0	0
PF00118	5.20989	5.06956	0	0
PF00106	4.30486	4.06852	0	3.52109
PF00092	4.04599	5.26387	0	5.06955
PF00078	4.37638	4.73049	0	0
PF00075	0	4.08361	3.98102	4.2891
PF00072	0	4.1753	0	0
PF00069	5.81245	5.90928	5.33327	0
PF00037	0	5.28021	0	0
PF00027	5.36964	5.54733	4.42898	0
PF00009	0	4.47458	3.0778	0
PF00006	5.64632	5.46737	5.49385	5.11707
PF00005	5.48049	6.05843	5.30702	3.82023
PF00004	3.01532	4.66179	0	0
Unknown	7.43292	7.49316	6.99563	6.83542

## Sheet: MolecfunctxFamilies
	Lactobacillaceae	Neisseriaceae	Bacillaceae	Corynebacteriaceae	Sphingomonadaceae	Bartonellaceae	Mycobacteriaceae	Alcaligenaceae	Microbacteriaceae	Enterobacteriaceae	Nocardiaceae	Tropherymataceae	Bifidobacteriaceae	unclassified Acidobacteria	Paenibacillaceae	Planococcaceae	Burkholderiaceae	Caulobacteraceae	Orbaceae	Listeriaceae	Clostridiaceae	Acetobacteraceae	Rhodothermaceae	Carnobacteriaceae	Balneolaceae	Vibrionaceae	Veillonellaceae	Other
tryptophanase activity [GO:0009034]	0	0	0	0	0	0	0	0	0	4.53694	0	0	0	0	0	0	0	0	0	0	0	0	0	0	0	0	0	0
tRNA-specific adenosine-34 deaminase activity [GO:0052717]	0	0	0	0	0	0	0	0	0	0	0	0	0	0	4.0025	0	0	0	0	0	0	0	0	0	0	0	0	0
transmembrane transporter activity [GO:0022857]	0	0	3.88911	0	3.75488	0	0	0	4.38556	0	0	0	0	0	0	0	0	0	0	0	4.15365	0	0	0	0	0	0	0
transferase activity [GO:0016740]	0	0	4.73851	0	0	0	0	0	4.28028	0	0	0	0	0	5.47849	0	3.95075	0	0	0	0	0	0	0	0	0	0	0
toxin activity [GO:0090729]	0	0	4.95005	0	0	0	0	0	0	0	0	0	0	0	0	0	0	0	0	0	0	0	0	0	0	0	0	0
sulfur carrier activity [GO:0097163]	0	0	0	0	0	0	0	4.13856	0	0	0	0	0	0	0	0	0	0	0	0	0	0	0	0	0	0	0	0
structural molecule activity [GO:0005198]	2.58124	0	0	0	4.31987	0	0	0	0	0	0	0	0	0	0	0	0	0	0	0	0	0	0	0	0	0	0	0
siderophore-iron transmembrane transporter activity [GO:0015343]	0	0	0	0	0	0	0	3.3934	0	4.02979	0	0	0	0	0	0	0	0	0	0	0	0	0	0	0	0	0	0
serine-type peptidase activity [GO:0008236]	0	0	0	0	0	0	0	0	0	0	0	0	0	0	5.36656	0	0	0	0	0	0	0	0	0	0	0	0	0
serine-type endopeptidase activity [GO:0004252]	0	0	0	0	4.90278	0	0	0	0	0	0	0	0	0	0	0	0	0	0	0	0	0	0	0	0	0	0	0
serine-type D-Ala-D-Ala carboxypeptidase activity [GO:0009002]	0	0	0	0	0	0	0	0	3.79422	0	0	0	0	0	0	0	0	0	0	0	0	0	0	0	0	0	0	0
sequence-specific DNA binding [GO:0043565]	0	0	0	0	0	0	0	0	4.91231	0	0	0	0	0	0	0	0	0	0	0	0	0	0	0	0	0	0	0
S-adenosylmethionine-dependent methyltransferase activity [GO:0008757]	0	0	4.08219	0	4.45365	0	0	0	0	0	0	0	0	0	0	0	0	0	0	0	0	0	0	0	0	0	0	0
rRNA binding [GO:0019843]	0	0	0	0	0	4.44806	0	0	0	0	0	0	0	0	0	0	0	0	0	0	0	5.77339	0	0	0	0	0	0
RNA-directed DNA polymerase activity [GO:0003964]	0	0	4.26247	0	0	0	0	0	0	0	0	0	0	0	0	0	0	0	0	0	0	0	0	0	0	0	0	0
RNA binding [GO:0003723]	3.1454	0	3.97078	0	0	0	0	0	3.75203	0	0	0	3.97361	0	0	0	0	0	0	0	0	0	0	0	0	0	0	0
pyruvate dehydrogenase (acetyl-transferring) activity [GO:0004739]	0	0	0	0	4.57799	0	0	0	0	0	0	0	0	0	0	0	0	0	0	0	0	0	0	0	0	0	0	0
protein-N(PI)-phosphohistidine-sugar phosphotransferase activity [GO:0008982]	0	0	3.25242	0	0	0	0	0	0	0	0	0	0	0	0	0	0	0	0	0	0	0	0	0	0	0	0	0
protein-N(PI)-phosphohistidine-mannitol phosphotransferase system transmembrane transporter activity [GO:0022872]	4.78688	0	0	0	0	0	0	0	0	0	0	0	0	0	0	0	0	0	0	0	0	0	0	0	0	0	0	0
protein histidine kinase activity [GO:0004673]	0	0	0	0	0	0	0	0	0	4.05676	0	0	0	0	0	0	0	0	0	0	0	0	0	0	0	0	0	0
protein dimerization activity [GO:0046983]	0	0	4.41359	0	0	0	0	0	0	0	0	0	0	0	0	0	0	0	0	0	0	0	0	0	0	0	0	0
porin activity [GO:0015288]	0	5.95296	0	0	0	0	0	0	0	0	0	0	0	0	0	0	5.13169	0	0	0	0	0	0	0	0	0	0	0
phosphorelay sensor kinase activity [GO:0000155]	0	0	4.29631	0	3.39426	0	0	0	0	0	0	0	0	0	3.33144	0	0	4.78657	0	3.98226	0	0	0	0	0	0	0	0
phosphatase activity [GO:0016791]	0	0	0	0	0	0	0	0	0	0	0	0	3.97496	0	0	0	0	0	0	0	0	0	0	0	0	0	0	0
peroxidase activity [GO:0004601]	0	0	4.57535	0	3.47089	0	0	0	0	0	0	0	0	0	0	0	0	0	0	0	0	0	0	0	0	0	0	0
peptide deformylase activity [GO:0042586]	0	0	0	0	0	0	0	0	0	0	0	0	4.32437	0	0	0	0	0	0	0	0	0	0	0	0	0	0	0
peptidase activity [GO:0008233]	0	0	3.88352	0	0	0	0	0	0	0	0	0	0	0	0	0	0	0	0	0	0	0	0	0	0	0	0	0
oxidoreductase activity [GO:0016491]	0	0	4.27817	3.84767	0	0	0	3.54707	4.31166	0	0	0	0	0	0	0	0	0	0	0	0	3.90154	0	0	0	0	0	0
octanoyltransferase activity [GO:0016415]	0	0	3.84358	0	0	0	0	0	0	0	0	0	0	0	0	0	0	0	0	0	0	0	0	0	0	0	0	0
nucleotidyltransferase activity [GO:0016779]	0	0	0	0	0	0	0	0	0	0	0	0	0	0	0	0	0	0	0	0	0	0	0	0	0	0	0	3.16676
nucleic acid binding [GO:0003676]	6.86933	3.87313	3.58718	0	0	0	0	0	0	0	0	0	0	3.91449	0	0	0	0	3.35682	0	0	0	0	0	0	0	0	0
nicotinate phosphoribosyltransferase activity [GO:0004516]	0	0	0	0	0	0	0	0	0	0	0	0	4.0687	0	0	0	0	0	0	0	0	0	0	0	0	0	0	0
N-acetyl-gamma-glutamyl-phosphate reductase activity [GO:0003942]	0	0	4.00084	0	0	0	0	0	0	0	0	0	0	0	0	0	0	0	0	0	0	0	0	0	0	0	0	0
methyltransferase activity [GO:0008168]	0	0	0	0	5.32788	0	0	0	3.96433	0	0	0	0	0	0	0	0	0	0	0	0	4.75696	0	0	0	0	0	0
metallopeptidase activity [GO:0008237]	0	0	0	3.57185	0	0	0	0	0	0	0	0	0	0	0	0	0	3.84104	0	0	0	0	0	0	0	0	0	0
metallodipeptidase activity [GO:0070573]	0	0	3.92414	0	0	0	0	0	0	0	0	0	0	0	0	0	0	0	0	0	0	0	0	0	0	0	0	0
metal ion binding [GO:0046872]	0	5.26314	3.2622	0	4.20781	0	0	4.81141	0	0	0	0	0	0	2.35348	0	0	0	0	0	0	0	0	0	0	0	0	0
manganese ion binding [GO:0030145]	0	0	4.60111	0	0	0	0	0	0	0	0	0	0	0	0	0	0	0	0	0	0	0	0	0	0	0	0	0
magnesium ion binding [GO:0000287]	0	0	4.01234	0	0	0	0	0	0	0	0	0	0	4.00416	0	0	0	0	3.74359	0	0	0	0	0	0	0	0	0
L-malate dehydrogenase activity [GO:0030060]	0	0	4.1942	0	0	0	0	0	0	0	0	0	0	0	0	0	0	0	0	0	0	0	0	0	0	0	0	0
ligase activity [GO:0016874]	0	0	0	0	3.13346	0	0	0	5.37855	0	0	0	0	0	0	0	0	0	0	0	0	0	0	0	0	0	0	0
isoquinoline 1-oxidoreductase activity [GO:0047121]	0	0	0	0	4.08782	0	0	0	0	0	0	0	0	0	0	0	0	0	0	0	0	0	0	0	0	0	0	0
isomerase activity [GO:0016853]	0	0	4.85137	4.00741	0	0	0	3.66325	0	4.4999	0	0	0	0	0	0	0	0	0	0	0	0	0	0	0	0	0	0
iron-sulfur cluster binding [GO:0051536]	0	0	3.63809	0	0	0	0	0	0	4.6166	0	0	0	0	0	0	0	0	0	0	0	0	0	0	0	0	0	0
iron ion binding [GO:0005506]	0	0	0	0	4.52797	0	0	0	0	0	0	0	0	0	0	0	0	0	0	0	0	0	0	0	0	0	0	0
inositol monophosphate 1-phosphatase activity [GO:0008934]	0	0	0	0	0	0	0	0	0	0	0	0	0	0	4.74504	0	0	0	0	0	0	0	0	0	0	0	0	0
inorganic diphosphate phosphatase activity [GO:0004427]	0	0	0	0	0	4.21069	0	0	0	0	0	0	0	0	0	0	0	0	0	0	0	0	0	0	0	0	0	0
hydroxymethylglutaryl-CoA lyase activity [GO:0004419]	0	0	3.50766	0	0	0	0	0	0	0	0	0	0	0	0	0	0	0	0	0	0	0	0	0	0	0	0	0
hydrolase activity, hydrolyzing O-glycosyl compounds [GO:0004553]	0	0	3.14886	0	2.92542	0	0	0	5.65957	0	0	0	0	0	0	0	0	0	0	0	0	0	0	0	0	0	0	0
hydrolase activity, acting on carbon-nitrogen (but not peptide) bonds, in linear amides [GO:0016811]	0	0	0	0	0	0	0	0	0	0	0	0	3.70063	0	0	0	0	0	0	0	0	0	0	0	0	0	0	0
hydrolase activity, acting on carbon-nitrogen (but not peptide) bonds [GO:0016810]	0	0	0	0	0	0	0	0	3.1999	0	0	0	3.78808	0	0	0	0	0	0	0	0	0	0	0	0	0	0	0
hydrolase activity [GO:0016787]	0	0	4.72763	0	4.4616	4.52719	0	0	4.55998	0	0	0	0	0	0	0	3.34706	0	0	0	0	3.63526	0	0	0	0	0	0
histidinol dehydrogenase activity [GO:0004399]	0	0	4.17232	0	0	0	0	0	0	0	0	0	0	0	0	0	0	0	0	0	0	0	0	0	0	0	0	0
heme binding [GO:0020037]	0	6.20036	0	0	0	0	0	0	0	0	0	0	0	0	0	0	0	0	0	0	0	0	0	0	0	0	0	0
GTP binding [GO:0005525]	0	0	5.09946	4.49614	0	3.94587	0	0	0	0	0	0	0	0	0	0	0	0	0	0	0	0	0	0	0	0	0	0
glycosyltransferase activity [GO:0016757]	0	0	4.58751	0	0	0	0	4.48516	4.58746	0	0	0	0	0	0	0	0	0	0	0	0	0	0	0	0	0	0	0
glyceraldehyde-3-phosphate dehydrogenase (NAD+) (phosphorylating) activity [GO:0004365]	0	0	0	0	0	0	0	0	4.23569	0	0	0	5.0843	0	0	0	0	0	0	0	0	0	0	0	0	0	0	0
galactosylceramidase activity [GO:0004336]	0	0	3.93429	0	0	0	0	0	0	0	0	0	0	0	0	0	0	0	0	0	0	0	0	0	0	0	0	0
FMN binding [GO:0010181]	0	0	0	0	4.11329	0	0	0	0	0	0	0	0	0	0	0	0	0	0	0	0	0	0	0	0	0	0	0
flavin adenine dinucleotide binding [GO:0050660]	0	0	3.24186	0	3.8971	0	0	0	0	3.12505	0	0	0	0	0	0	0	0	0	0	0	0	0	0	0	0	0	0
ferrochelatase activity [GO:0004325]	0	0	4.06576	0	0	0	0	0	0	0	0	0	0	0	0	0	0	0	0	0	0	0	0	0	0	0	0	0
ferredoxin-NADP+ reductase activity [GO:0004324]	0	0	3.88557	0	0	0	0	0	0	0	0	0	0	0	0	0	0	0	0	0	0	0	0	0	0	0	0	0
FAD binding [GO:0071949]	0	0	3.57075	0	0	0	0	2.6478	4.6864	0	4.14849	0	0	0	0	0	0	0	0	0	0	0	0	0	0	0	0	0
exonuclease activity [GO:0004527]	0	0	3.2304	0	0	0	0	0	0	0	0	0	0	0	0	0	0	0	0	0	0	0	0	0	0	0	0	0
endonuclease activity [GO:0004519]	0	0	4.76859	0	0	0	0	0	0	0	0	0	0	0	0	0	3.92906	0	0	0	0	0	0	0	0	0	0	0
DNA-binding transcription factor activity [GO:0003700]	3.69103	0	4.88476	0	3.84306	0	0	0	2.88501	4.90165	0	0	0	0	0	0	0	0	0	0	0	0	0	0	0	0	0	0
DNA binding [GO:0003677]	4.11885	3.07489	5.13792	3.63982	4.76086	2.84378	3.66236	4.58076	4.62575	4.78589	0	0	4.93976	3.6828	5.01303	0	0	2.38753	0	0	0	0	0	0	0	0	0	0
dimethylallyltranstransferase activity [GO:0004161]	0	0	0	0	0	0	0	0	3.83216	0	0	0	0	0	0	0	0	0	0	0	0	0	0	0	0	0	0	0
dihydrolipoyllysine-residue succinyltransferase activity [GO:0004149]	0	0	3.69197	0	0	0	0	0	0	0	0	0	0	0	0	0	0	0	0	0	0	0	0	0	0	0	0	0
dihydrolipoyllysine-residue acetyltransferase activity [GO:0004742]	0	0	0	0	3.94408	0	0	0	0	0	0	0	0	0	0	0	0	0	0	0	0	0	0	0	0	0	0	0
collagen binding [GO:0005518]	0	0	3.50869	0	0	0	0	0	0	0	0	0	0	0	0	0	0	0	0	0	0	0	0	0	0	0	0	0
class I DNA-(apurinic or apyrimidinic site) endonuclease activity [GO:0140078]	0	0	0	0	0	0	0	0	4.70489	0	0	0	0	0	0	0	0	0	0	0	0	0	0	0	0	0	0	0
citrate synthase activity [GO:0036440]	0	0	3.40173	0	0	0	0	0	0	0	0	0	0	0	0	0	0	0	0	0	0	0	0	0	0	0	0	0
cellulase activity [GO:0008810]	0	0	3.72698	0	0	0	0	0	3.00847	0	0	0	0	0	0	0	0	0	0	0	0	0	0	0	0	0	0	0
catalytic activity [GO:0003824]	0	0	3.6114	0	0	0	0	0	3.65596	3.47858	0	0	0	0	0	0	0	0	0	0	0	0	0	0	0	0	0	0
catalase activity [GO:0004096]	0	0	0	0	0	0	0	0	0	0	0	0	0	0	0	0	0	4.55417	0	0	0	0	4.48445	0	0	0	0	0
carboxypeptidase activity [GO:0004180]	0	0	4.84956	0	5.15429	0	0	0	0	0	0	0	0	0	0	0	0	0	0	0	0	0	0	0	0	0	0	4.68063
beta-lactamase activity [GO:0008800]	0	0	0	0	0	0	0	0	0	0	0	0	0	0	4.23979	0	0	0	0	0	0	0	0	0	0	0	0	0
ATP-dependent protein folding chaperone [GO:0140662]	0	0	0	0	0	0	0	0	0	0	0	0	0	0	0	0	0	0	0	0	0	0	0	0	0	0	0	5.26707
ATP-dependent peptidase activity [GO:0004176]	0	0	0	0	0	0	0	4.27558	0	0	0	0	0	0	0	0	0	0	0	0	0	0	0	0	0	0	0	0
ATP-dependent DNA damage sensor activity [GO:0140664]	0	0	4.39595	0	0	0	0	3.8882	0	0	0	0	0	0	0	0	0	0	0	0	0	0	0	0	0	0	0	0
ATP binding [GO:0005524]	4.59851	3.09966	5.83513	4.99116	5.18804	5.17326	0	0	4.77897	4.2568	0	4.18969	6.01949	0	3.9124	3.85394	0	0	5.4337	0	0	0	0	3.76243	2.9188	0	0	0
aspartate-tRNA ligase activity [GO:0004815]	0	0	4.5222	4.70772	0	0	0	0	0	0	0	0	0	0	0	0	0	0	0	0	0	0	0	0	0	0	0	0
aspartate-ammonia ligase activity [GO:0004071]	0	0	3.82871	0	0	0	0	0	0	0	0	0	0	0	0	0	0	0	0	0	0	0	0	0	0	0	0	0
arsenite transmembrane transporter activity [GO:0015105]	0	0	4.3928	0	0	0	0	0	0	0	0	0	0	0	0	0	0	0	0	0	0	0	0	0	0	0	0	0
aminopeptidase activity [GO:0004177]	0	0	4.73843	0	3.9062	0	0	0	3.8425	0	0	0	0	0	0	0	0	0	0	0	0	0	0	0	0	0	0	0
aminoacyl-tRNA ligase activity [GO:0004812]	0	0	0	0	0	0	0	0	0	0	0	0	3.83262	0	0	0	0	0	0	0	0	0	0	0	0	0	0	0
alpha,alpha-trehalase activity [GO:0004555]	0	0	0	0	3.59759	0	0	0	0	0	0	0	0	0	0	0	0	0	0	0	0	0	0	0	0	3.70638	0	0
ADP-dependent NAD(P)H-hydrate dehydratase activity [GO:0052855]	3.92701	0	0	0	0	0	0	0	0	0	0	0	0	0	0	0	0	0	0	0	0	0	0	0	0	0	0	0
acyltransferase activity, transferring groups other than amino-acyl groups [GO:0016747]	0	0	5.41175	3.81662	0	3.44828	0	0	0	0	0	0	0	0	0	0	0	0	0	0	0	0	0	0	0	0	0	0
acyltransferase activity, acyl groups converted into alkyl on transfer [GO:0046912]	0	0	4.14764	0	0	0	0	0	0	0	0	0	0	0	0	0	0	0	0	0	0	0	0	0	0	0	0	0
acyltransferase activity [GO:0016746]	0	0	4.10558	4.6628	0	0	0	0	4.37584	0	0	0	0	0	0	0	0	0	0	0	0	0	0	0	0	0	0	0
acid-amino acid ligase activity [GO:0016881]	0	0	0	0	0	0	0	4.51655	0	0	0	0	0	0	0	0	0	0	0	0	0	0	0	0	0	0	0	0
acid phosphatase activity [GO:0003993]	0	0	0	0	0	0	0	0	0	0	0	0	0	0	0	0	0	0	0	0	3.45591	0	0	0	0	0	0	0
ABC-type transporter activity [GO:0140359]	4.42882	0	4.23809	0	0	0	0	0	3.95334	0	0	0	0	0	5.74593	0	0	0	0	0	0	0	0	0	0	0	0	0
5-(carboxyamino)imidazole ribonucleotide synthase activity [GO:0034028]	0	0	4.51247	0	0	0	0	0	0	0	0	0	0	0	0	0	0	0	0	0	0	0	0	0	0	0	0	0
4 iron, 4 sulfur cluster binding [GO:0051539]	0	0	3.81659	0	3.56421	0	0	0	4.31153	0	0	0	0	0	0	0	0	0	0	0	0	0	0	0	0	0	0	0
3-phosphoshikimate 1-carboxyvinyltransferase activity [GO:0003866]	0	0	0	0	0	0	0	4.51877	0	0	0	0	0	0	0	0	0	0	0	0	0	0	0	0	0	0	0	0
3-dehydroquinate synthase activity [GO:0003856]	0	0	0	4.63502	0	0	0	0	0	0	0	0	0	0	0	0	0	0	0	0	0	0	0	0	0	0	0	0
3'-5' exonuclease activity [GO:0008408]	0	0	0	0	3.93884	0	0	0	0	0	0	0	0	0	0	3.67175	0	0	0	0	0	0	0	0	0	0	0	0
	6.42666	4.70511	6.94027	5.87396	5.73658	5.72098	0	5.60504	6.5229	5.69513	0	0	6.0813	4.82936	4.90446	3.85927	4.51306	4.60909	4.4666	0	5.49424	4.05385	0	4.74485	0	0	2.63213	5.2782
zinc ion transmembrane transporter activity [GO:0005385]	0	0	0	0	0	0	0	3.79863	0	0	0	0	0	0	0	0	0	0	0	0	0	0	0	0	0	0	0	0
uridine nucleosidase activity [GO:0045437]	0	0	0	4.44076	0	0	0	0	0	0	0	0	0	0	0	0	0	0	0	0	0	0	0	0	0	0	0	0
UDP-glucose 4-epimerase activity [GO:0003978]	0	0	2.42045	0	0	0	0	0	0	0	0	0	0	0	0	0	0	0	0	0	0	0	0	0	0	0	0	0
transaminase activity [GO:0008483]	0	0	0	0	0	0	0	0	0	0	0	0	0	0	0	0	0	0	3.50617	0	0	0	0	0	0	0	0	0
prenyltransferase activity [GO:0004659]	4.03931	0	0	0	0	0	0	0	0	0	0	0	0	0	0	0	0	0	0	0	0	0	0	0	0	0	0	0
potassium channel activity [GO:0005267]	0	0	0	0	4.07431	0	0	0	0	0	0	0	0	0	0	0	0	0	0	0	0	0	0	0	0	0	0	0
phosphorelay response regulator activity [GO:0000156]	0	0	0	0	0	0	0	4.08801	0	0	0	0	0	0	0	0	0	0	0	0	0	0	0	0	0	0	0	0
phosphatidylinositol diacylglycerol-lyase activity [GO:0004436]	0	0	4.61755	0	0	0	0	0	0	0	0	0	0	0	0	0	0	0	0	0	0	0	0	0	0	0	0	0
peptidyl-prolyl cis-trans isomerase activity [GO:0003755]	0	0	0	0	4.07585	0	0	0	0	0	0	0	0	0	0	0	0	0	0	0	0	0	0	0	0	0	0	0
peptidoglycan binding [GO:0042834]	0	0	0	0	0	0	0	0	0	0	0	0	0	0	0	0	4.12888	0	0	0	0	0	0	0	0	0	0	0
penicillin binding [GO:0008658]	0	0	3.92925	0	0	0	0	0	0	0	0	0	0	0	0	0	0	0	0	0	0	0	0	0	0	0	0	0
NAD+ binding [GO:0070403]	0	0	0	3.00488	0	0	0	0	0	0	0	0	0	0	0	0	0	0	0	0	0	0	0	0	0	0	0	0
NAD binding [GO:0051287]	0	0	0	0	0	0	0	0	0	0	0	0	0	0	3.63939	0	0	0	0	0	0	0	0	0	0	0	0	0
N-acetylmuramoyl-L-alanine amidase activity [GO:0008745]	0	0	4.01851	0	0	0	0	0	0	0	0	0	0	0	0	0	0	0	0	0	0	0	0	0	0	0	0	0
N6-(1,2-dicarboxyethyl)AMP AMP-lyase (fumarate-forming) activity [GO:0004018]	0	0	0	0	0	0	0	0	4.08622	0	0	0	0	0	0	0	0	0	0	0	0	0	0	0	0	0	0	0
monooxygenase activity [GO:0004497]	0	0	0	0	0	0	0	0	4.14123	0	0	0	0	0	0	0	0	0	0	0	0	0	0	0	0	0	0	0
metalloendopeptidase activity [GO:0004222]	0	0	5.51196	0	0	0	0	0	0	0	0	0	0	0	0	0	0	0	0	0	0	0	0	0	0	0	0	0
maleylacetoacetate isomerase activity [GO:0016034]	0	0	0	0	4.51716	0	0	0	0	0	0	0	0	0	0	0	0	0	0	0	0	0	0	0	0	0	0	0
malate dehydrogenase (menaquinone) activity [GO:0052589]	0	0	0	3.43365	0	0	0	0	0	0	0	0	0	0	0	0	0	0	0	0	0	0	0	0	0	0	0	0
L-aspartate oxidase activity [GO:0008734]	0	0	3.11358	0	0	0	0	0	0	0	0	0	0	0	0	0	0	0	0	0	0	0	0	0	0	0	0	0
kinase activity [GO:0016301]	0	0	3.04687	0	0	0	0	0	0	0	0	0	2.79314	0	0	0	0	0	0	0	0	0	0	0	0	0	0	0
intramolecular transferase activity, phosphotransferases [GO:0016868]	0	0	3.08963	0	0	0	0	0	0	0	0	0	0	0	0	0	0	0	0	0	0	0	0	0	0	0	0	0
hydro-lyase activity [GO:0016836]	2.47658	0	0	0	0	0	0	0	0	0	0	0	0	0	0	0	0	0	0	0	0	0	0	0	0	0	0	0
histidine ammonia-lyase activity [GO:0004397]	0	0	0	0	0	0	0	0	0	0	0	0	0	2.71397	0	0	0	0	0	0	0	0	0	0	0	0	0	0
helicase activity [GO:0004386]	0	0	3.00483	0	0	0	0	0	0	0	0	0	0	0	0	0	0	0	0	0	0	0	0	0	0	0	0	0
ether hydrolase activity [GO:0016803]	0	0	0	0	0	0	0	0	4.63682	0	0	0	0	0	0	0	0	0	0	0	0	0	0	0	0	0	0	0
electron transfer activity [GO:0009055]	0	0	3.62415	0	0	0	0	0	0	0	0	0	0	0	0	0	0	0	0	0	0	0	0	0	0	0	0	0
efflux transmembrane transporter activity [GO:0015562]	0	0	0	0	0	0	0	0	0	0	0	0	0	0	0	0	4.46251	0	0	0	0	0	0	0	0	0	0	0
double-stranded DNA binding [GO:0003690]	0	0	3.42971	0	0	0	0	0	0	0	0	0	0	0	0	0	0	0	0	0	0	0	0	0	0	0	0	0
dipeptidase activity [GO:0016805]	0	0	4.31577	0	0	0	0	0	0	0	0	0	0	0	0	0	0	0	0	0	0	0	0	0	0	0	0	0
diaminopimelate epimerase activity [GO:0008837]	3.30833	0	0	0	0	0	0	0	0	0	0	0	0	0	0	0	0	0	0	0	0	0	0	0	0	0	0	0
demethylmenaquinone methyltransferase activity [GO:0043770]	0	0	0	0	0	0	0	0	4.36339	0	0	0	0	0	0	0	0	0	0	0	0	0	0	0	0	0	0	0
cytochrome-c oxidase activity [GO:0004129]	0	0	0	0	0	0	0	0	3.69563	0	0	0	0	0	0	0	0	0	0	0	0	0	0	0	0	0	0	0
copper ion binding [GO:0005507]	3.68585	0	0	0	0	0	0	0	0	0	0	0	0	0	0	0	0	0	0	0	0	0	0	0	0	0	0	0
cobalamin binding [GO:0031419]	0	0	4.62264	0	0	0	0	0	0	0	0	0	0	0	0	0	0	0	0	0	0	0	0	0	0	0	0	0
chitin binding [GO:0008061]	0	0	2.55988	0	0	0	0	0	0	0	0	0	0	0	0	0	0	0	0	0	0	0	0	0	0	0	0	0
CDP-glycerol glycerophosphotransferase activity [GO:0047355]	0	0	0	0	0	0	0	0	3.04934	0	0	0	0	0	0	0	0	0	0	0	0	0	0	0	0	0	0	0
cation transmembrane transporter activity [GO:0008324]	0	0	0	0	0	0	0	0	3.62508	0	0	0	0	0	0	0	0	0	0	0	0	0	0	0	0	0	0	0
carbohydrate binding [GO:0030246]	0	0	2.94642	0	0	0	0	0	3.10758	0	0	0	0	0	0	0	0	0	0	0	0	0	0	0	0	0	0	0
beta-galactosidase activity [GO:0004565]	0	0	2.92504	0	0	0	0	0	0	2.36499	0	0	0	0	0	0	0	0	0	0	0	0	0	0	0	0	0	0
arginine binding [GO:0034618]	0	0	4.15452	0	0	0	0	0	0	0	0	0	0	0	0	0	0	0	0	0	0	0	0	0	0	0	0	0
antioxidant activity [GO:0016209]	0	0	0	0	0	0	0	0	3.75859	0	0	0	0	0	0	0	0	0	0	0	0	0	0	0	0	0	0	0
alpha-L-fucosidase activity [GO:0004560]	0	0	0	0	0	0	0	0	4.70096	0	0	0	0	0	0	0	0	0	0	0	0	0	0	0	0	0	0	2.73408
alkylbase DNA N-glycosylase activity [GO:0003905]	0	0	0	0	0	0	0	0	0	0	0	0	0	0	0	0	3.05143	0	0	0	0	0	0	0	0	0	0	0
acyl-CoA dehydrogenase activity [GO:0003995]	0	0	0	0	3.14297	0	0	0	0	0	0	0	0	0	0	0	3.26505	0	0	0	0	0	0	0	0	0	0	0
ABC-type polyamine transporter activity [GO:0015417]	0	0	0	0	0	0	0	0	0	3.08158	0	0	0	0	0	0	0	0	0	0	0	0	0	0	0	0	0	0
5'-3' exonuclease activity [GO:0008409]	0	0	0	0	0	0	0	0	0	3.14217	0	0	0	0	0	0	0	0	0	0	0	0	0	0	0	0	0	0
4-(cytidine 5'-diphospho)-2-C-methyl-D-erythritol kinase activity [GO:0050515]	0	0	0	0	4.01041	0	0	0	0	0	0	0	0	0	0	0	0	0	0	0	0	0	0	0	0	0	0	0
3-oxoadipate CoA-transferase activity [GO:0047569]	0	0	0	0	0	0	0	3.78822	0	0	0	0	0	0	0	0	0	0	0	0	0	0	0	0	0	0	0	0
3-oxoacyl-[acyl-carrier-protein] synthase activity [GO:0004315]	0	0	0	0	0	0	0	0	0	0	0	0	0	0	0	0	0	2.38721	0	0	0	0	0	0	0	0	0	0
3-hydroxyacyl-CoA dehydrogenase activity [GO:0003857]	0	0	0	0	0	0	0	0	5.00112	0	0	0	0	0	0	0	0	0	0	0	0	0	0	0	0	0	0	0
2-aminoethylphosphonate-pyruvate transaminase activity [GO:0047304]	0	0	4.8383	0	0	0	0	0	0	0	0	0	0	0	0	0	0	0	0	0	0	0	0	0	0	0	0	0
1-phosphofructokinase activity [GO:0008662]	0	0	3.37851	0	0	0	0	0	0	0	0	0	0	0	0	0	0	0	0	0	0	0	0	0	0	0	0	0
thiolester hydrolase activity [GO:0016790]	0	0	4.29791	0	0	0	0	0	0	0	0	0	0	0	0	0	0	0	0	0	0	0	0	0	0	0	0	0
signaling receptor binding [GO:0005102]	0	0	3.34665	0	0	0	0	0	0	0	0	0	0	0	0	0	0	0	0	0	0	0	0	0	0	0	0	0
metallocarboxypeptidase activity [GO:0004181]	0	0	3.43791	0	0	0	0	0	0	0	0	0	0	0	0	0	0	0	0	0	0	0	0	0	0	0	0	0
undecaprenyl-phosphate 4-deoxy-4-formamido-L-arabinose transferase activity [GO:0099621]	0	0	0	0	0	0	0	0	0	0	0	0	3.51693	0	0	0	0	0	0	0	0	0	0	0	0	0	0	0
symporter activity [GO:0015293]	4.06656	0	0	0	0	0	0	0	0	0	0	0	0	0	0	0	0	0	0	0	0	0	0	0	0	0	0	0
structural constituent of ribosome [GO:0003735]	0	0	0	0	0	4.28911	0	0	0	0	0	0	0	0	0	0	0	0	0	0	0	0	0	0	0	0	0	0
pyridoxal phosphate binding [GO:0030170]	0	0	0	2.90404	0	0	0	0	0	0	0	0	0	0	0	0	0	0	0	0	0	0	0	0	0	0	0	0
protein-glutamine glutaminase activity [GO:0050568]	0	0	0	0	0	0	0	0	0	0	0	0	0	0	0	0	3.61634	0	0	0	0	0	0	0	0	0	0	0
oxidoreductase activity, acting on the aldehyde or oxo group of donors, NAD or NADP as acceptor [GO:0016620]	0	0	0	0	0	0	0	3.46813	0	0	0	0	0	0	0	0	0	0	0	0	0	0	0	0	0	0	0	0
mannitol-1-phosphate 5-dehydrogenase activity [GO:0008926]	0	0	0	0	0	0	0	0	3.67323	0	0	0	0	0	0	0	0	0	0	0	0	0	0	0	0	0	0	0
lysozyme activity [GO:0003796]	2.91214	0	0	0	0	0	0	0	0	0	0	0	0	0	0	0	0	0	0	0	0	0	0	0	0	0	0	0
L-methionine:thioredoxin-disulfide S-oxidoreductase activity [GO:0033744]	0	0	0	0	3.47571	0	0	0	0	0	0	0	0	0	0	0	0	0	0	0	0	0	0	0	0	0	0	0
levansucrase activity [GO:0050053]	4.0186	0	0	0	0	0	0	0	0	0	0	0	0	0	0	0	0	0	0	0	0	0	0	0	0	0	0	0
histidinol-phosphate transaminase activity [GO:0004400]	0	0	0	0	0	0	0	0	0	5.10017	0	0	0	0	0	0	0	0	0	0	0	0	0	0	0	0	0	0
glycerol-3-phosphate O-acyltransferase activity [GO:0004366]	0	0	0	0	0	0	2.63066	0	0	0	0	0	0	0	0	0	0	0	0	0	0	0	0	0	0	0	0	0
glutathione peroxidase activity [GO:0004602]	0	0	4.07447	0	0	0	0	0	0	0	0	0	0	0	0	0	0	0	0	0	0	0	0	0	0	0	0	0
dolichyl-phosphate-mannose-protein mannosyltransferase activity [GO:0004169]	0	0	0	0	0	0	0	0	3.28748	0	0	0	0	0	0	0	0	0	0	0	0	0	0	0	0	0	0	0
cytoskeletal motor activity [GO:0003774]	0	0	3.51368	0	0	0	0	0	0	0	0	0	0	0	0	0	0	0	0	0	0	0	0	0	0	0	0	0
alpha-mannosidase activity [GO:0004559]	0	0	0	0	0	0	0	0	0	0	0	0	2.20821	0	0	0	0	0	0	0	0	0	0	0	0	0	0	0
acetolactate synthase activity [GO:0003984]	0	0	0	0	0	2.41934	0	0	0	0	0	0	0	0	0	0	0	0	0	0	0	0	0	0	0	0	0	0
3-isopropylmalate dehydratase activity [GO:0003861]	0	0	0	0	0	0	0	0	2.8268	0	0	0	0	0	0	0	0	0	0	0	0	0	0	0	0	0	0	0
2-C-methyl-D-erythritol 2,4-cyclodiphosphate synthase activity [GO:0008685]	0	0	0	0	0	0	0	0	0	0	0	0	0	0	0	0	0	0	0	0	0	3.50498	0	0	0	0	0	0
(S)-2-hydroxy-acid oxidase activity [GO:0003973]	0	0	2.97086	0	0	0	0	0	0	0	0	0	0	0	0	0	0	0	0	0	0	0	0	0	0	0	0	0
