# Supplementary material for: The Bee Gut Microbiota: Bridging Infective Agents Potential in the One Health Context
Source: Int J Mol Sci. 2024 Mar 27;25(7):3739. doi: 10.3390/ijms25073739 (PMC11012054; doi:10.3390/ijms25073739)
Supplement: Supplementary file 1 [file ijms-25-03739-s001.zip › Table S3.xlsx]

## Sheet: bio rep_1
peptide	lca	superkingdom	kingdom	subkingdom	superphylum	phylum	subphylum	superclass	class	subclass	superorder	order	suborder	infraorder	superfamily	family	subfamily	tribe	subtribe	genus	subgenus	species group	species subgroup	species	subspecies	strain	varietas	forma	EC	EC - names	GO (cellular component)	GO (molecular function)	GO (biological process)		GO (cellular component) - names	GO (molecular function) - names		GO (biological process) - names	interpro	interpro - names
YYWFHYR	Fusarium fujikuroi	Eukaryota	Fungi	Dikarya		Ascomycota	Pezizomycotina		Sordariomycetes	Hypocreomycetidae		Hypocreales				Nectriaceae				Fusarium		Fusarium fujikuroi species complex		Fusarium fujikuroi																IPR011483 (100%);IPR013783 (100%);IPR036452 (100%)	Protein of unknown function DUF1593 (100%);Immunoglobulin-like fold (100%);Ribonucleoside hydrolase-like (100%)
YYVDTPDR	Exophiala mesophila	Eukaryota	Fungi	Dikarya		Ascomycota	Pezizomycotina		Eurotiomycetes	Chaetothyriomycetidae		Chaetothyriales				Herpotrichiellaceae				Exophiala				Exophiala mesophila											GO:0008080 (100%)	N-acetyltransferase activity (100%)	N-acetyltransferase activity			IPR000182 (100%);IPR016181 (100%)	GNAT domain (100%);Acyl-CoA N-acyltransferase (100%)
YYTVVGDGLEPAPYQK	Colletotrichum incanum	Eukaryota	Fungi	Dikarya		Ascomycota	Pezizomycotina		Sordariomycetes	Hypocreomycetidae		Glomerellales				Glomerellaceae				Colletotrichum				Colletotrichum incanum								GO:0016021 (100%)	integral component of membrane (100%)	integral component of membrane	GO:0046873 (100%)	metal ion transmembrane transporter activity (100%)	metal ion transmembrane transporter activity			IPR002523 (100%)	Mg2+ transporter protein	CorA-like/Zinc transport protein ZntB (100%)
YYSLPLYR	Pezizomycotina	Eukaryota	Fungi	Dikarya		Ascomycota	Pezizomycotina																									GO:0071006 (100%)	U2-type catalytic step 1 spliceosome (100%)	U2-type catalytic step 1 spliceosome	GO:0046872 (97%)	metal ion binding (97%)	metal ion binding	GO:0000349 (100%)	generation of catalytic spliceosome for first transesterification step (100%)	IPR007590 (100%);IPR043701 (100%)	Saf4/Yju2 protein (100%);Splicing factor Yju2 (100%)
YYSLEGSSGK	Chaetothyriales	Eukaryota	Fungi	Dikarya		Ascomycota	Pezizomycotina		Eurotiomycetes	Chaetothyriomycetidae		Chaetothyriales
YYSGGLYAR	Colletotrichum gloeosporioides Cg-14	Eukaryota	Fungi	Dikarya		Ascomycota	Pezizomycotina		Sordariomycetes	Hypocreomycetidae		Glomerellales				Glomerellaceae				Colletotrichum				Colletotrichum gloeosporioides		Colletotrichum gloeosporioides Cg-14														IPR010730 (100%)	Heterokaryon incompatibility (100%)
EPLCDAYDDQK	Pleosporales	Eukaryota	Fungi	Dikarya		Ascomycota	Pezizomycotina		Dothideomycetes	Pleosporomycetidae		Pleosporales																				GO:0016021 (25%)	integral component of membrane (25%)	integral component of membrane	GO:0005506 (100%);GO:0016705 (100%);GO:0020037 (100%)	iron ion binding (100%);oxidoreductase activity	iron ion binding	acting on paired donors	with incorporation or reduction of molecular oxygen (100%);heme binding (100%)			IPR001128 (100%);IPR002401 (100%);IPR036396 (100%)	Cytochrome P450 (100%);Cytochrome P450	E-class	group I (100%);Cytochrome P450 superfamily (100%)
YYQEAELFFPER	Aspergillus alliaceus	Eukaryota	Fungi	Dikarya		Ascomycota	Pezizomycotina		Eurotiomycetes	Eurotiomycetidae		Eurotiales				Aspergillaceae				Aspergillus				Aspergillus alliaceus											GO:0005506 (100%);GO:0016705 (100%);GO:0020037 (100%)	iron ion binding (100%);oxidoreductase activity	iron ion binding	acting on paired donors	with incorporation or reduction of molecular oxygen (100%);heme binding (100%)			IPR001128 (100%);IPR036396 (100%)	Cytochrome P450 (100%);Cytochrome P450 superfamily (100%)
YYPEANLR	Phellinidium pouzarii	Eukaryota	Fungi	Dikarya		Basidiomycota	Agaricomycotina		Agaricomycetes			Hymenochaetales				Hymenochaetaceae				Phellinidium				Phellinidium pouzarii
YYNEPWFK	Mucor	Eukaryota	Fungi			Mucoromycota	Mucoromycotina		Mucoromycetes			Mucorales	Mucorineae			Mucoraceae				Mucor												GO:0016021 (67%)	integral component of membrane (67%)	integral component of membrane	GO:0016757 (100%)	glycosyltransferase activity (100%)	glycosyltransferase activity			IPR007657 (100%)	Glycosyltransferase 61 (100%)
YYMQRPMVHLPK	Armillaria	Eukaryota	Fungi	Dikarya		Basidiomycota	Agaricomycotina		Agaricomycetes	Agaricomycetidae		Agaricales				Physalacriaceae				Armillaria																		GO:0032008 (100%)	positive regulation of TOR signaling (100%)	IPR001680 (100%);IPR015943 (100%);IPR017986 (100%)	WD40 repeat (100%);WD40/YVTN repeat-like-containing domain superfamily (100%);WD40-repeat-containing domain (100%)
YYMNMMFR	Millerozyma farinosa CBS 7064	Eukaryota	Fungi	Dikarya		Ascomycota	Saccharomycotina		Saccharomycetes			Saccharomycetales				Debaryomycetaceae				Millerozyma				Millerozyma farinosa		Millerozyma farinosa CBS 7064						GO:0005739 (100%);GO:0016021 (100%)	mitochondrion (100%);integral component of membrane (100%)	mitochondrion	GO:0004519 (100%)	endonuclease activity (100%)	endonuclease activity			IPR001516 (100%);IPR001750 (100%);IPR004860 (100%)	NADH-Ubiquinone oxidoreductase (complex I)	chain 5 N-terminal (100%);NADH:quinone oxidoreductase/Mrp antiporter	membrane subunit (100%);Homing endonuclease	LAGLIDADG (100%)
YYMAVMLVR	Dentipellis fragilis	Eukaryota	Fungi	Dikarya		Basidiomycota	Agaricomycotina		Agaricomycetes			Russulales				Hericiaceae				Dentipellis				Dentipellis fragilis											GO:0008270 (100%)	zinc ion binding (100%)	zinc ion binding	GO:0016925 (100%)	protein sumoylation (100%)	IPR004181 (100%);IPR013083 (100%);IPR023321 (100%)	Zinc finger	MIZ-type (100%);Zinc finger	RING/FYVE/PHD-type (100%);PINIT domain (100%)
NLMLELNQR	Lachancea fermentati	Eukaryota	Fungi	Dikarya		Ascomycota	Saccharomycotina		Saccharomycetes			Saccharomycetales				Saccharomycetaceae				Lachancea				Lachancea fermentati						3.6.4.12 (100%)	DNA helicase (100%)				GO:0003676 (100%);GO:0005524 (100%);GO:0043138 (100%)	nucleic acid binding (100%);ATP binding (100%);3'-5' DNA helicase activity (100%)	nucleic acid binding	GO:0006260 (100%);GO:0006281 (100%);GO:0006310 (100%)	DNA replication (100%);DNA repair (100%);DNA recombination (100%)	IPR001650 (100%);IPR002121 (100%);IPR002464 (100%)	Helicase	C-terminal (100%);HRDC domain (100%);DNA/RNA helicase	ATP-dependent	DEAH-box type	conserved site (100%)
HWTMYDGLMR	Neofusicoccum parvum	Eukaryota	Fungi	Dikarya		Ascomycota	Pezizomycotina		Dothideomycetes			Botryosphaeriales				Botryosphaeriaceae				Neofusicoccum				Neofusicoccum parvum
YYLPWSLEFCDEFMK	Rhizoctonia solani	Eukaryota	Fungi	Dikarya		Basidiomycota	Agaricomycotina		Agaricomycetes			Cantharellales				Ceratobasidiaceae				Rhizoctonia				Rhizoctonia solani											GO:0000981 (100%);GO:0008270 (100%)	DNA-binding transcription factor activity	DNA-binding transcription factor activity	RNA polymerase II-specific (100%);zinc ion binding (100%)			IPR001138 (100%);IPR021858 (100%);IPR036864 (100%)	Zn(2)-C6 fungal-type DNA-binding domain (100%);Fungal transcription factor (100%);Zn(2)-C6 fungal-type DNA-binding domain superfamily (100%)
YYGVDCTCPEVQPR	Mucor	Eukaryota	Fungi			Mucoromycota	Mucoromycotina		Mucoromycetes			Mucorales	Mucorineae			Mucoraceae				Mucor
YYGFYEGDDEVVK	Fusarium oxysporum species complex	Eukaryota	Fungi	Dikarya		Ascomycota	Pezizomycotina		Sordariomycetes	Hypocreomycetidae		Hypocreales				Nectriaceae				Fusarium		Fusarium oxysporum species complex										GO:0016021 (100%)	integral component of membrane (100%)	integral component of membrane						IPR010730 (100%);IPR041661 (11%)	Heterokaryon incompatibility (100%);ZN622/Rei1/Reh1	zinc finger C2H2-type (11%)
YYEGFMR	Massarineae	Eukaryota	Fungi	Dikarya		Ascomycota	Pezizomycotina		Dothideomycetes	Pleosporomycetidae		Pleosporales	Massarineae																						GO:0071949 (100%);GO:0004497 (50%)	FAD binding (100%);monooxygenase activity (50%)	FAD binding			IPR002938 (100%);IPR012941 (100%);IPR036188 (100%)	FAD-binding domain (100%);Phenol hydroxylase	C-terminal dimerisation domain (100%);FAD/NAD(P)-binding domain superfamily (100%)
YYEEEFYR	Ascobolus immersus RN42	Eukaryota	Fungi	Dikarya		Ascomycota	Pezizomycotina		Pezizomycetes			Pezizales				Ascobolaceae				Ascobolus				Ascobolus immersus		Ascobolus immersus RN42
YYDPELDYQQR	Aspergillus	Eukaryota	Fungi	Dikarya		Ascomycota	Pezizomycotina		Eurotiomycetes	Eurotiomycetidae		Eurotiales				Aspergillaceae				Aspergillus												GO:0016021 (100%)	integral component of membrane (100%)	integral component of membrane	GO:0022857 (100%)	transmembrane transporter activity (100%)	transmembrane transporter activity			IPR005828 (100%);IPR036259 (100%);IPR020846 (79%)	Major facilitator	sugar transporter-like (100%);MFS transporter superfamily (100%);Major facilitator superfamily domain (79%)
QDLLWDNVSNTVQTAYLLFCHELASR	Zasmidium cellare ATCC 36951	Eukaryota	Fungi	Dikarya		Ascomycota	Pezizomycotina		Dothideomycetes	Dothideomycetidae		Mycosphaerellales				Mycosphaerellaceae				Zasmidium				Zasmidium cellare		Zasmidium cellare ATCC 36951														IPR001623 (100%);IPR018253 (100%);IPR036869 (100%)	DnaJ domain (100%);DnaJ domain	conserved site (100%);Chaperone J-domain superfamily (100%)
YYCDTFEYR	Spizellomyces punctatus DAOM BR117	Eukaryota	Fungi			Chytridiomycota			Chytridiomycetes			Spizellomycetales				Spizellomycetaceae				Spizellomyces				Spizellomyces punctatus		Spizellomyces punctatus DAOM BR117									GO:0016538 (100%)	cyclin-dependent protein serine/threonine kinase regulator activity (100%)	cyclin-dependent protein serine/threonine kinase regulator activity	GO:0007049 (100%);GO:0051301 (100%)	cell cycle (100%);cell division (100%)	IPR000789 (100%);IPR036858 (100%)	Cyclin-dependent kinase	regulatory subunit (100%);Cyclin-dependent kinase	regulatory subunit superfamily (100%)
YYAYTAK	Exophiala mesophila	Eukaryota	Fungi	Dikarya		Ascomycota	Pezizomycotina		Eurotiomycetes	Chaetothyriomycetidae		Chaetothyriales				Herpotrichiellaceae				Exophiala				Exophiala mesophila											GO:0004553 (100%);GO:0030246 (100%)	hydrolase activity	hydrolase activity	hydrolyzing O-glycosyl compounds (100%);carbohydrate binding (100%)	GO:0005975 (100%)	carbohydrate metabolic process (100%)	IPR000322 (100%);IPR011013 (100%);IPR013780 (100%)	Glycoside hydrolase family 31 (100%);Galactose mutarotase-like domain superfamily (100%);Glycosyl hydrolase	all-beta (100%)
YWSNYLNGDMEYK	Aspergillus sclerotialis	Eukaryota	Fungi	Dikarya		Ascomycota	Pezizomycotina		Eurotiomycetes	Eurotiomycetidae		Eurotiales				Aspergillaceae				Aspergillus	Aspergillus subgen. Polypaecilum			Aspergillus sclerotialis
WCDEEQFMWCR	Aspergillus sclerotialis	Eukaryota	Fungi	Dikarya		Ascomycota	Pezizomycotina		Eurotiomycetes	Eurotiomycetidae		Eurotiales				Aspergillaceae				Aspergillus	Aspergillus subgen. Polypaecilum			Aspergillus sclerotialis
DPGSFNHGFK	Candida maltosa Xu316	Eukaryota	Fungi	Dikarya		Ascomycota	Saccharomycotina		Saccharomycetes			Saccharomycetales				Debaryomycetaceae				Candida				Candida maltosa		Candida maltosa Xu316						GO:0005886 (100%);GO:0016021 (100%)	plasma membrane (100%);integral component of membrane (100%)	plasma membrane				GO:0006865 (100%);GO:0055085 (100%)	amino acid transport (100%);transmembrane transport (100%)	IPR004762 (100%);IPR004840 (100%);IPR004841 (100%)	Amino acid permease	fungi (100%);Amino acid permease	conserved site (100%);Amino acid permease/ SLC12A domain (100%)
YWPFLFPFR	Lophiotrema nucula	Eukaryota	Fungi	Dikarya		Ascomycota	Pezizomycotina		Dothideomycetes	Pleosporomycetidae		Pleosporales				Lophiotremataceae				Lophiotrema				Lophiotrema nucula								GO:0016021 (100%)	integral component of membrane (100%)	integral component of membrane						IPR029058 (100%)	Alpha/Beta hydrolase fold (100%)
YWPEFYK	Agaricomycetes	Eukaryota	Fungi	Dikarya		Basidiomycota	Agaricomycotina		Agaricomycetes																															IPR003034 (100%);IPR036361 (100%)	SAP domain (100%);SAP domain superfamily (100%)
YWNMTLPVMANLYR	Coprinellus micaceus	Eukaryota	Fungi	Dikarya		Basidiomycota	Agaricomycotina		Agaricomycetes	Agaricomycetidae		Agaricales				Psathyrellaceae				Coprinellus				Coprinellus micaceus								GO:0005681 (100%)	spliceosomal complex (100%)	spliceosomal complex	GO:0008237 (100%);GO:0017070 (100%);GO:0030623 (100%)	metallopeptidase activity (100%);U6 snRNA binding (100%);U5 snRNA binding (100%)	metallopeptidase activity	GO:0000398 (100%)	mRNA splicing	via spliceosome (100%)	IPR000555 (100%);IPR012337 (100%);IPR012591 (100%)	JAB1/MPN/MOV34 metalloenzyme domain (100%);Ribonuclease H-like superfamily (100%);PRO8NT domain (100%)
YWLDELNAER	Malassezia restricta CBS 7877	Eukaryota	Fungi	Dikarya		Basidiomycota	Ustilaginomycotina		Malasseziomycetes			Malasseziales				Malasseziaceae				Malassezia				Malassezia restricta		Malassezia restricta CBS 7877									GO:0046872 (100%)	metal ion binding (100%)	metal ion binding			IPR001487 (100%);IPR001965 (100%);IPR011011 (100%)	Bromodomain (100%);Zinc finger	PHD-type (100%);Zinc finger	FYVE/PHD-type (100%)
YWLAAYEK	[Candida] intermedia	Eukaryota	Fungi	Dikarya		Ascomycota	Saccharomycotina		Saccharomycetes			Saccharomycetales				Metschnikowiaceae				Clavispora				[Candida] intermedia														GO:0005975 (100%)	carbohydrate metabolic process (100%)	IPR008313 (100%);IPR008928 (100%);IPR012341 (100%)	Metal-independent alpha-mannosidase (100%);Six-hairpin glycosidase superfamily (100%);Six-hairpin glycosidase-like superfamily (100%)
YWFWHGVNYR	Pichia membranifaciens	Eukaryota	Fungi	Dikarya		Ascomycota	Saccharomycotina		Saccharomycetes			Saccharomycetales				Pichiaceae				Pichia				Pichia membranifaciens								GO:0016021 (100%)	integral component of membrane (100%)	integral component of membrane	GO:0022857 (100%)	transmembrane transporter activity (100%)	transmembrane transporter activity			IPR001248 (100%);IPR012681 (100%);IPR038271 (100%)	Purine-cytosine permease (100%);Nucleobase cation symporter-1	NCS1 (100%); (100%)
YWESLHK	Hebeloma cylindrosporum h7	Eukaryota	Fungi	Dikarya		Basidiomycota	Agaricomycotina		Agaricomycetes	Agaricomycetidae		Agaricales				Cortinariaceae				Hebeloma				Hebeloma cylindrosporum		Hebeloma cylindrosporum h7									GO:0004386 (100%)	helicase activity (100%)	helicase activity			IPR027417 (100%);IPR041677 (100%);IPR041679 (100%)	P-loop containing nucleoside triphosphate hydrolase (100%);DNA2/NAM7 helicase	helicase domain (100%);DNA2/NAM7 helicase-like	C-terminal (100%)
GFEWLDWR	Hebeloma cylindrosporum h7	Eukaryota	Fungi	Dikarya		Basidiomycota	Agaricomycotina		Agaricomycetes	Agaricomycetidae		Agaricales				Cortinariaceae				Hebeloma				Hebeloma cylindrosporum		Hebeloma cylindrosporum h7									GO:0004386 (100%)	helicase activity (100%)	helicase activity			IPR027417 (100%);IPR041677 (100%);IPR041679 (100%)	P-loop containing nucleoside triphosphate hydrolase (100%);DNA2/NAM7 helicase	helicase domain (100%);DNA2/NAM7 helicase-like	C-terminal (100%)
YWEMYPEDTLR	Jaapia argillacea MUCL 33604	Eukaryota	Fungi	Dikarya		Basidiomycota	Agaricomycotina		Agaricomycetes	Agaricomycetidae		Jaapiales				Jaapiaceae				Jaapia				Jaapia argillacea		Jaapia argillacea MUCL 33604						GO:0016021 (100%)	integral component of membrane (100%)	integral component of membrane
YWDCDLDHYR	Laccaria bicolor S238N-H82	Eukaryota	Fungi	Dikarya		Basidiomycota	Agaricomycotina		Agaricomycetes	Agaricomycetidae		Agaricales				Tricholomataceae				Laccaria				Laccaria bicolor		Laccaria bicolor S238N-H82						GO:0005634 (100%)	nucleus (100%)	nucleus	GO:0003700 (100%);GO:0008270 (100%);GO:0043565 (100%)	DNA-binding transcription factor activity (100%);zinc ion binding (100%);sequence-specific DNA binding (100%)	DNA-binding transcription factor activity	GO:0006357 (100%)	regulation of transcription by RNA polymerase II (100%)	IPR000679 (100%);IPR013088 (100%);IPR013860 (100%)	Zinc finger	GATA-type (100%);Zinc finger	NHR/GATA-type (100%);Nitrogen regulatory protein areA	GATA-like domain (100%)
YVYWFPFK	Colletotrichum spinosum	Eukaryota	Fungi	Dikarya		Ascomycota	Pezizomycotina		Sordariomycetes	Hypocreomycetidae		Glomerellales				Glomerellaceae				Colletotrichum				Colletotrichum spinosum
YVYLNNLWDR	Elsinoe ampelina	Eukaryota	Fungi	Dikarya		Ascomycota	Pezizomycotina		Dothideomycetes	Dothideomycetidae		Myriangiales				Elsinoaceae				Elsinoe				Elsinoe ampelina								GO:0016021 (100%)	integral component of membrane (100%)	integral component of membrane
YVYGFNK	Hypocreomycetidae	Eukaryota	Fungi	Dikarya		Ascomycota	Pezizomycotina		Sordariomycetes	Hypocreomycetidae																						GO:0016021 (100%)	integral component of membrane (100%)	integral component of membrane				GO:0055085 (100%)	transmembrane transport (100%)	IPR004813 (100%)	Oligopeptide transporter	OPT superfamily (100%)
YVYEQDLDGK	Penicillium	Eukaryota	Fungi	Dikarya		Ascomycota	Pezizomycotina		Eurotiomycetes	Eurotiomycetidae		Eurotiales				Aspergillaceae				Penicillium
YVWLMFHSK	Dendrothele bispora CBS 962.96	Eukaryota	Fungi	Dikarya		Basidiomycota	Agaricomycotina		Agaricomycetes	Agaricomycetidae		Agaricales								Dendrothele				Dendrothele bispora		Dendrothele bispora CBS 962.96
YVWLLPK	Aspergillus sergii	Eukaryota	Fungi	Dikarya		Ascomycota	Pezizomycotina		Eurotiomycetes	Eurotiomycetidae		Eurotiales				Aspergillaceae				Aspergillus				Aspergillus sergii
YVWLHLFPTDTQR	Eremomyces bilateralis CBS 781.70	Eukaryota	Fungi	Dikarya		Ascomycota	Pezizomycotina		Dothideomycetes			Eremomycetales				Eremomycetaceae				Eremomyces				Eremomyces bilateralis		Eremomyces bilateralis CBS 781.70									GO:0008168 (100%)	methyltransferase activity (100%)	methyltransferase activity	GO:0032259 (100%)	methylation (100%)	IPR001525 (100%);IPR018117 (100%);IPR029063 (100%)	C-5 cytosine methyltransferase (100%);DNA methylase	C-5 cytosine-specific	active site (100%);S-adenosyl-L-methionine-dependent methyltransferase (100%)
QLELLFFNHHR	Xylaria multiplex	Eukaryota	Fungi	Dikarya		Ascomycota	Pezizomycotina		Sordariomycetes	Xylariomycetidae		Xylariales				Xylariaceae				Xylaria				Xylaria multiplex																IPR000120 (100%);IPR023631 (100%);IPR036928 (100%)	Amidase (100%);Amidase signature domain (100%);Amidase signature (AS) superfamily (100%)
YVVLDALVNDMK	Clohesyomyces aquaticus	Eukaryota	Fungi	Dikarya		Ascomycota	Pezizomycotina		Dothideomycetes	Pleosporomycetidae		Pleosporales				Lindgomycetaceae				Clohesyomyces				Clohesyomyces aquaticus								GO:0016021 (100%)	integral component of membrane (100%)	integral component of membrane	GO:0004497 (100%);GO:0005506 (100%);GO:0016705 (100%)	monooxygenase activity (100%);iron ion binding (100%);oxidoreductase activity	monooxygenase activity	acting on paired donors	with incorporation or reduction of molecular oxygen (100%)			IPR001128 (100%);IPR002401 (100%);IPR017972 (100%)	Cytochrome P450 (100%);Cytochrome P450	E-class	group I (100%);Cytochrome P450	conserved site (100%)
YVTPQWK	Parastagonospora nodorum SN15	Eukaryota	Fungi	Dikarya		Ascomycota	Pezizomycotina		Dothideomycetes	Pleosporomycetidae		Pleosporales	Pleosporineae			Phaeosphaeriaceae				Parastagonospora				Parastagonospora nodorum		Parastagonospora nodorum SN15						GO:0005634 (100%);GO:0005737 (100%)	nucleus (100%);cytoplasm (100%)	nucleus	GO:0004674 (100%);GO:0005524 (100%)	protein serine/threonine kinase activity (100%);ATP binding (100%)	protein serine/threonine kinase activity	GO:0000160 (100%);GO:0018105 (100%);GO:0035556 (100%)	phosphorelay signal transduction system (100%);peptidyl-serine phosphorylation (100%);intracellular signal transduction (100%)	IPR000014 (100%);IPR000719 (100%);IPR000961 (100%)	PAS domain (100%);Protein kinase domain (100%);AGC-kinase	C-terminal (100%)
YVSPFGDADK	Kluyveromyces lactis	Eukaryota	Fungi	Dikarya		Ascomycota	Saccharomycotina		Saccharomycetes			Saccharomycetales				Saccharomycetaceae				Kluyveromyces				Kluyveromyces lactis						2.3.2.27 (100%)	RING-type E3 ubiquitin transferase (100%)				GO:0046872 (100%);GO:0061630 (100%)	metal ion binding (100%);ubiquitin protein ligase activity (100%)	metal ion binding	GO:0072344 (100%)	rescue of stalled ribosome (100%)	IPR013083 (100%);IPR013087 (100%);IPR041888 (100%)	Zinc finger	RING/FYVE/PHD-type (100%);Zinc finger C2H2-type (100%);ZN598/Hel2	RING finger (100%)
YVQSTWFK	Candida albicans	Eukaryota	Fungi	Dikarya		Ascomycota	Saccharomycotina		Saccharomycetes			Saccharomycetales				Debaryomycetaceae				Candida				Candida albicans								GO:0005789 (100%);GO:0016021 (100%)	endoplasmic reticulum membrane (100%);integral component of membrane (100%)	endoplasmic reticulum membrane	GO:0051082 (50%)	unfolded protein binding (50%)	unfolded protein binding	GO:0006458 (100%);GO:0006487 (50%);GO:0007118 (50%)	'de novo' protein folding (100%);protein N-linked glycosylation (50%);budding cell apical bud growth (50%)	IPR019623 (100%)	Protein Rot1 (100%)
YVQLNLWNR	Heliocybe sulcata	Eukaryota	Fungi	Dikarya		Basidiomycota	Agaricomycotina		Agaricomycetes			Gloeophyllales								Heliocybe				Heliocybe sulcata								GO:0016021 (100%)	integral component of membrane (100%)	integral component of membrane
YVNHNLLK	Pichia membranifaciens	Eukaryota	Fungi	Dikarya		Ascomycota	Saccharomycotina		Saccharomycetes			Saccharomycetales				Pichiaceae				Pichia				Pichia membranifaciens																IPR011989 (100%);IPR016024 (100%);IPR024660 (100%)	Armadillo-like helical (100%);Armadillo-type fold (100%);UNC-45/Cro1/She4	central domain (100%)
YVNGGGAQGDGNGNGGVGGDGGGGGGGGNGGGGGNGNGGVR	Bondarzewia mesenterica	Eukaryota	Fungi	Dikarya		Basidiomycota	Agaricomycotina		Agaricomycetes			Russulales				Bondarzewiaceae				Bondarzewia				Bondarzewia mesenterica						5.6.2.1 (100%)	DNA topoisomerase (100%)	GO:0016021 (100%)	integral component of membrane (100%)	integral component of membrane	GO:0003677 (100%);GO:0003917 (100%);GO:0008270 (100%)	DNA binding (100%);DNA topoisomerase type I (single strand cut	DNA binding	ATP-independent) activity (100%);zinc ion binding (100%)	GO:0006265 (100%)	DNA topological change (100%)	IPR000380 (100%);IPR001878 (100%);IPR003601 (100%)	DNA topoisomerase	type IA (100%);Zinc finger	CCHC-type (100%);DNA topoisomerase	type IA	domain 2 (100%)
YVLQFSDLTK	Sporothrix	Eukaryota	Fungi	Dikarya		Ascomycota	Pezizomycotina		Sordariomycetes	Sordariomycetidae		Ophiostomatales				Ophiostomataceae				Sporothrix
YVLCQYNVPR	Dikarya	Eukaryota	Fungi	Dikarya																										2.4.2.17 (100%)	ATP phosphoribosyltransferase (100%)	GO:0005737 (100%)	cytoplasm (100%)	cytoplasm	GO:0000287 (100%);GO:0003879 (100%)	magnesium ion binding (100%);ATP phosphoribosyltransferase activity (100%)	magnesium ion binding	GO:0000105 (100%)	histidine biosynthetic process (100%)	IPR001348 (100%);IPR011322 (100%);IPR013115 (100%)	ATP phosphoribosyltransferase HisG (100%);Nitrogen regulatory PII-like	alpha/beta (100%);Histidine biosynthesis HisG	C-terminal (100%)
YVLCQYNLQR	Dikarya	Eukaryota	Fungi	Dikarya																										2.4.2.17 (100%)	ATP phosphoribosyltransferase (100%)	GO:0005737 (100%)	cytoplasm (100%)	cytoplasm	GO:0000287 (100%);GO:0003879 (100%)	magnesium ion binding (100%);ATP phosphoribosyltransferase activity (100%)	magnesium ion binding	GO:0000105 (100%)	histidine biosynthetic process (100%)	IPR001348 (100%);IPR011322 (100%);IPR013115 (100%)	ATP phosphoribosyltransferase HisG (100%);Nitrogen regulatory PII-like	alpha/beta (100%);Histidine biosynthesis HisG	C-terminal (100%)
YVLAATEHLHR	Schizophyllum commune H4-8	Eukaryota	Fungi	Dikarya		Basidiomycota	Agaricomycotina		Agaricomycetes	Agaricomycetidae		Agaricales				Schizophyllaceae				Schizophyllum				Schizophyllum commune		Schizophyllum commune H4-8									GO:0000981 (100%);GO:0003677 (100%);GO:0008270 (100%)	DNA-binding transcription factor activity	DNA-binding transcription factor activity	RNA polymerase II-specific (100%);DNA binding (100%);zinc ion binding (100%)	GO:0006351 (100%)	transcription	DNA-templated (100%)	IPR001138 (100%);IPR007219 (100%);IPR017896 (100%)	Zn(2)-C6 fungal-type DNA-binding domain (100%);Transcription factor domain	fungi (100%);4Fe-4S ferredoxin-type	iron-sulphur binding domain (100%)
YVKPLNPK	Clavicipitaceae	Eukaryota	Fungi	Dikarya		Ascomycota	Pezizomycotina		Sordariomycetes	Hypocreomycetidae		Hypocreales				Clavicipitaceae																GO:0005730 (100%)	nucleolus (100%)	nucleolus						IPR001680 (100%);IPR007148 (100%);IPR015943 (100%)	WD40 repeat (100%);Small-subunit processome	Utp12 (100%);WD40/YVTN repeat-like-containing domain superfamily (100%)
YVLPPTW	Ophiobolus disseminans	Eukaryota	Fungi	Dikarya		Ascomycota	Pezizomycotina		Dothideomycetes	Pleosporomycetidae		Pleosporales	Pleosporineae			Leptosphaeriaceae				Ophiobolus				Ophiobolus disseminans
YVLLNLALQEK	Piptocephalis cylindrospora	Eukaryota	Fungi			Zoopagomycota	Zoopagomycotina		Zoopagomycetes			Zoopagales				Piptocephalidaceae				Piptocephalis				Piptocephalis cylindrospora
YVHLFNL	Crucibulum laeve	Eukaryota	Fungi	Dikarya		Basidiomycota	Agaricomycotina		Agaricomycetes	Agaricomycetidae		Agaricales								Crucibulum				Crucibulum laeve
YVGGNGG	Coniochaeta ligniaria NRRL 30616	Eukaryota	Fungi	Dikarya		Ascomycota	Pezizomycotina		Sordariomycetes	Sordariomycetidae		Coniochaetales				Coniochaetaceae				Coniochaeta				Coniochaeta ligniaria		Coniochaeta ligniaria NRRL 30616									GO:0016787 (100%)	hydrolase activity (100%)	hydrolase activity			IPR002018 (100%);IPR019819 (100%);IPR029058 (100%)	Carboxylesterase	type B (100%);Carboxylesterase type B	conserved site (100%);Alpha/Beta hydrolase fold (100%)
YVEYLALDDGMLR	Penicillium	Eukaryota	Fungi	Dikarya		Ascomycota	Pezizomycotina		Eurotiomycetes	Eurotiomycetidae		Eurotiales				Aspergillaceae				Penicillium												GO:0005743 (100%);GO:0016021 (100%)	mitochondrial inner membrane (100%);integral component of membrane (100%)	mitochondrial inner membrane	GO:0043022 (100%)	ribosome binding (100%)	ribosome binding			IPR033122 (100%);IPR044202 (100%)	Letm1 ribosome-binding domain (100%);LETM1/MDM38-like (100%)
YVEWYGQPK	Rhizoctonia solani	Eukaryota	Fungi	Dikarya		Basidiomycota	Agaricomycotina		Agaricomycetes			Cantharellales				Ceratobasidiaceae				Rhizoctonia				Rhizoctonia solani						3.4.19.12 (100%)	Ubiquitinyl hydrolase 1 (100%)				GO:0004843 (100%);GO:0008234 (100%)	thiol-dependent deubiquitinase (100%);cysteine-type peptidase activity (100%)	thiol-dependent deubiquitinase	GO:0006511 (100%);GO:0016579 (100%)	ubiquitin-dependent protein catabolic process (100%);protein deubiquitination (100%)	IPR001394 (100%);IPR006615 (100%);IPR018200 (100%)	Peptidase C19	ubiquitin carboxyl-terminal hydrolase (100%);Peptidase C19	ubiquitin-specific peptidase	DUSP domain (100%);Ubiquitin specific protease	conserved site (100%)
YVEPLDSR	Colletotrichum	Eukaryota	Fungi	Dikarya		Ascomycota	Pezizomycotina		Sordariomycetes	Hypocreomycetidae		Glomerellales				Glomerellaceae				Colletotrichum																				IPR008441 (100%);IPR029044 (100%)	Capsular polysaccharide synthesis protein (100%);Nucleotide-diphospho-sugar transferases (100%)
YVELGTVK	Suillus luteus UH-Slu-Lm8-n1	Eukaryota	Fungi	Dikarya		Basidiomycota	Agaricomycotina		Agaricomycetes	Agaricomycetidae		Boletales	Suillineae			Suillaceae				Suillus				Suillus luteus		Suillus luteus UH-Slu-Lm8-n1						GO:0005634 (100%);GO:0032300 (100%)	nucleus (100%);mismatch repair complex (100%)	nucleus	GO:0005524 (100%);GO:0030983 (100%)	ATP binding (100%);mismatched DNA binding (100%)	ATP binding	GO:0006298 (100%)	mismatch repair (100%)	IPR000432 (100%);IPR007695 (100%);IPR007696 (100%)	DNA mismatch repair protein MutS	C-terminal (100%);DNA mismatch repair protein MutS-like	N-terminal (100%);DNA mismatch repair protein MutS	core (100%)
YVDSGFK	Fungi	Eukaryota	Fungi																											6.1.1.11 (100%)	Serine--tRNA ligase (100%)				GO:0004828 (100%);GO:0005524 (100%)	serine-tRNA ligase activity (100%);ATP binding (100%)	serine-tRNA ligase activity	GO:0006434 (100%);GO:0097056 (100%)	seryl-tRNA aminoacylation (100%);selenocysteinyl-tRNA(Sec) biosynthetic process (100%)	IPR002314 (100%);IPR002317 (100%);IPR006195 (100%)	Aminoacyl-tRNA synthetase	class II (G/ P/ S/T) (100%);Serine-tRNA ligase	type1 (100%);Aminoacyl-tRNA synthetase	class II (100%)
YVDSAAQLTHR	Wolfiporia cocos MD-104 SS10	Eukaryota	Fungi	Dikarya		Basidiomycota	Agaricomycotina		Agaricomycetes			Polyporales				Laetiporaceae				Wolfiporia				Wolfiporia cocos		Wolfiporia cocos MD-104 SS10
YVDFCLHR	Rickenella mellea	Eukaryota	Fungi	Dikarya		Basidiomycota	Agaricomycotina		Agaricomycetes			Hymenochaetales								Rickenella				Rickenella mellea						3.1.-.- (100%)	Acting on ester bonds (100%)	GO:0005634 (100%)	nucleus (100%)	nucleus	GO:0003677 (100%);GO:0035312 (100%);GO:0046872 (100%)	DNA binding (100%);5'-3' exodeoxyribonuclease activity (100%);metal ion binding (100%)	DNA binding	GO:0006281 (100%)	DNA repair (100%)	IPR006084 (100%);IPR006085 (100%);IPR006086 (100%)	XPG/Rad2 endonuclease (100%);XPG	N-terminal (100%);XPG-I domain (100%)
YVCMLYTR	Laccaria bicolor S238N-H82	Eukaryota	Fungi	Dikarya		Basidiomycota	Agaricomycotina		Agaricomycetes	Agaricomycetidae		Agaricales				Tricholomataceae				Laccaria				Laccaria bicolor		Laccaria bicolor S238N-H82
YVCLYGGCMR	Taphrina deformans PYCC 5710	Eukaryota	Fungi	Dikarya		Ascomycota	Taphrinomycotina		Taphrinomycetes			Taphrinales				Taphrinaceae				Taphrina				Taphrina deformans		Taphrina deformans PYCC 5710														IPR013087 (100%);IPR036236 (100%)	Zinc finger C2H2-type (100%);Zinc finger C2H2 superfamily (100%)
YVAPWMFFR	Trichoderma	Eukaryota	Fungi	Dikarya		Ascomycota	Pezizomycotina		Sordariomycetes	Hypocreomycetidae		Hypocreales				Hypocreaceae				Trichoderma															GO:0004252 (100%)	serine-type endopeptidase activity (100%)	serine-type endopeptidase activity			IPR000209 (100%);IPR036852 (100%);IPR015500 (50%)	Peptidase S8/S53 domain (100%);Peptidase S8/S53 domain superfamily (100%);Peptidase S8	subtilisin-related (50%)
YVAEELYCR	Aspergillus mulundensis	Eukaryota	Fungi	Dikarya		Ascomycota	Pezizomycotina		Eurotiomycetes	Eurotiomycetidae		Eurotiales				Aspergillaceae				Aspergillus				Aspergillus mulundensis
YVAAHGAACR	Laccaria bicolor S238N-H82	Eukaryota	Fungi	Dikarya		Basidiomycota	Agaricomycotina		Agaricomycetes	Agaricomycetidae		Agaricales				Tricholomataceae				Laccaria				Laccaria bicolor		Laccaria bicolor S238N-H82
YTWWLYR	Rhizopogon vesiculosus	Eukaryota	Fungi	Dikarya		Basidiomycota	Agaricomycotina		Agaricomycetes	Agaricomycetidae		Boletales	Suillineae			Rhizopogonaceae				Rhizopogon				Rhizopogon vesiculosus								GO:0016021 (100%)	integral component of membrane (100%)	integral component of membrane	GO:0008271 (100%)	secondary active sulfate transmembrane transporter activity (100%)	secondary active sulfate transmembrane transporter activity			IPR001902 (100%);IPR002645 (100%);IPR011547 (100%)	SLC26A/SulP transporter (100%);STAS domain (100%);SLC26A/SulP transporter domain (100%)
YTVPLLGGK	Piedraia hortae CBS 480.64	Eukaryota	Fungi	Dikarya		Ascomycota	Pezizomycotina		Dothideomycetes	Dothideomycetidae		Capnodiales				Piedraiaceae				Piedraia				Piedraia hortae		Piedraia hortae CBS 480.64				3.1.2.6 (100%)	Hydroxyacylglutathione hydrolase (100%)				GO:0004416 (100%);GO:0046872 (100%)	hydroxyacylglutathione hydrolase activity (100%);metal ion binding (100%)	hydroxyacylglutathione hydrolase activity			IPR001279 (100%);IPR032282 (100%);IPR035680 (100%)	Metallo-beta-lactamase (100%);Hydroxyacylglutathione hydrolase	C-terminal domain (100%);Hydroxyacylglutathione hydrolase	MBL domain (100%)
YTVHALPSAQVGHGK	Polyporaceae	Eukaryota	Fungi	Dikarya		Basidiomycota	Agaricomycotina		Agaricomycetes			Polyporales				Polyporaceae																GO:0016021 (33%)	integral component of membrane (33%)	integral component of membrane	GO:0017056 (100%)	structural constituent of nuclear pore (100%)	structural constituent of nuclear pore			IPR037701 (100%)	Nucleoporin Pom152 (100%)
YTSYNRPSNSDALDLDELQ	Colletotrichum orchidophilum	Eukaryota	Fungi	Dikarya		Ascomycota	Pezizomycotina		Sordariomycetes	Hypocreomycetidae		Glomerellales				Glomerellaceae				Colletotrichum				Colletotrichum orchidophilum
YTSSSYLQLTLR	Steccherinum ochraceum	Eukaryota	Fungi	Dikarya		Basidiomycota	Agaricomycotina		Agaricomycetes			Polyporales				Steccherinaceae				Steccherinum				Steccherinum ochraceum
YTSEADQPEEGR	Pseudogymnoascus	Eukaryota	Fungi	Dikarya		Ascomycota	Pezizomycotina		Leotiomycetes							Pseudeurotiaceae				Pseudogymnoascus															GO:0047834 (100%)	D-threo-aldose 1-dehydrogenase activity (100%)	D-threo-aldose 1-dehydrogenase activity			IPR020471 (100%);IPR023210 (100%);IPR036812 (100%)	Aldo-keto reductase (100%);NADP-dependent oxidoreductase domain (100%);NADP-dependent oxidoreductase domain superfamily (100%)
FNLCFVFDR	Agaricomycetes	Eukaryota	Fungi	Dikarya		Basidiomycota	Agaricomycotina		Agaricomycetes																							GO:0016021 (100%)	integral component of membrane (100%)	integral component of membrane						IPR009348 (100%)	Nitrogen permease regulator 2 (100%)
YTPEFLMEWYFSR	Alternaria	Eukaryota	Fungi	Dikarya		Ascomycota	Pezizomycotina		Dothideomycetes	Pleosporomycetidae		Pleosporales	Pleosporineae			Pleosporaceae				Alternaria												GO:0005777 (100%)	peroxisome (100%)	peroxisome	GO:0016787 (17%)	hydrolase activity (17%)	hydrolase activity	GO:0009405 (100%)	obsolete pathogenesis (100%)	IPR000073 (100%);IPR029058 (100%)	Alpha/beta hydrolase fold-1 (100%);Alpha/Beta hydrolase fold (100%)
DVFGQMDMTDEQR	Alternaria alternata	Eukaryota	Fungi	Dikarya		Ascomycota	Pezizomycotina		Dothideomycetes	Pleosporomycetidae		Pleosporales	Pleosporineae			Pleosporaceae				Alternaria		Alternaria alternata complex		Alternaria alternata								GO:0005777 (100%)	peroxisome (100%)	peroxisome				GO:0009405 (100%)	obsolete pathogenesis (100%)	IPR000073 (100%);IPR029058 (100%)	Alpha/beta hydrolase fold-1 (100%);Alpha/Beta hydrolase fold (100%)
YTPATAPSAALVGK	Trichosporon asahii var. asahii	Eukaryota	Fungi	Dikarya		Basidiomycota	Agaricomycotina		Tremellomycetes			Trichosporonales				Trichosporonaceae				Trichosporon				Trichosporon asahii			Trichosporon asahii var. asahii
YTHQLCFK	Serendipita indica DSM 11827	Eukaryota	Fungi	Dikarya		Basidiomycota	Agaricomycotina		Agaricomycetes			Sebacinales				Serendipitaceae				Serendipita				Serendipita indica		Serendipita indica DSM 11827
GNTDTGHR	Pezizomycotina	Eukaryota	Fungi	Dikarya		Ascomycota	Pezizomycotina																												GO:0016757 (50%)	glycosyltransferase activity (50%)	glycosyltransferase activity	GO:0009116 (100%)	nucleoside metabolic process (100%)	IPR000836 (100%);IPR023214 (100%);IPR027417 (100%)	Phosphoribosyltransferase domain (100%);HAD superfamily (100%);P-loop containing nucleoside triphosphate hydrolase (100%)
YTELCAMLLSK	Pichia membranifaciens	Eukaryota	Fungi	Dikarya		Ascomycota	Saccharomycotina		Saccharomycetes			Saccharomycetales				Pichiaceae				Pichia				Pichia membranifaciens																IPR018849 (100%)	Nucleolar 27S pre-rRNA processing	Urb2/Npa2	C-terminal (100%)
YSVTETMVTVK	Sparassis crispa	Eukaryota	Fungi	Dikarya		Basidiomycota	Agaricomycotina		Agaricomycetes			Polyporales				Sparassidaceae				Sparassis				Sparassis crispa
YSVGGGV	Stachybotrys chartarum	Eukaryota	Fungi	Dikarya		Ascomycota	Pezizomycotina		Sordariomycetes	Hypocreomycetidae		Hypocreales				Stachybotryaceae				Stachybotrys				Stachybotrys chartarum											GO:0005507 (100%);GO:0016491 (100%)	copper ion binding (100%);oxidoreductase activity (100%)	copper ion binding			IPR001117 (100%);IPR002355 (100%);IPR008972 (100%)	Multicopper oxidase	type 1 (100%);Multicopper oxidase	copper-binding site (100%);Cupredoxin (100%)
YSTSSLGSNNNPAHR	Bipolaris sorokiniana ND90Pr	Eukaryota	Fungi	Dikarya		Ascomycota	Pezizomycotina		Dothideomycetes	Pleosporomycetidae		Pleosporales	Pleosporineae			Pleosporaceae				Bipolaris				Bipolaris sorokiniana		Bipolaris sorokiniana ND90Pr									GO:0000155 (100%)	phosphorelay sensor kinase activity (100%)	phosphorelay sensor kinase activity			IPR000014 (100%);IPR000700 (100%);IPR001789 (100%)	PAS domain (100%);PAS-associated	C-terminal (100%);Signal transduction response regulator	receiver domain (100%)
YSSYMSLLGR	Mytilinidion resinicola	Eukaryota	Fungi	Dikarya		Ascomycota	Pezizomycotina		Dothideomycetes	Pleosporomycetidae		Mytilinidiales				Mytilinidiaceae				Mytilinidion				Mytilinidion resinicola								GO:0035101 (100%)	FACT complex (100%)	FACT complex				GO:0006260 (100%);GO:0006281 (100%)	DNA replication (100%);DNA repair (100%)	IPR000994 (100%);IPR011993 (100%);IPR013719 (100%)	Peptidase M24 (100%);PH-like domain superfamily (100%);Domain of unknown function DUF1747 (100%)
YSSPPFPMGMDLYNEK	Viridothelium virens	Eukaryota	Fungi	Dikarya		Ascomycota	Pezizomycotina		Dothideomycetes			Trypetheliales				Trypetheliaceae				Viridothelium				Viridothelium virens								GO:0016021 (100%)	integral component of membrane (100%)	integral component of membrane
AGLVTAHSEASQ	Blastobotrys adeninivorans	Eukaryota	Fungi	Dikarya		Ascomycota	Saccharomycotina		Saccharomycetes			Saccharomycetales				Trichomonascaceae				Blastobotrys				Blastobotrys adeninivorans								GO:0016021 (100%)	integral component of membrane (100%)	integral component of membrane	GO:0022857 (100%)	transmembrane transporter activity (100%)	transmembrane transporter activity			IPR003663 (100%);IPR005828 (100%);IPR005829 (100%)	Sugar/inositol transporter (100%);Major facilitator	sugar transporter-like (100%);Sugar transporter	conserved site (100%)
TWFSL	Rhizoctonia solani	Eukaryota	Fungi	Dikarya		Basidiomycota	Agaricomycotina		Agaricomycetes			Cantharellales				Ceratobasidiaceae				Rhizoctonia				Rhizoctonia solani								GO:0016021 (67%)	integral component of membrane (67%)	integral component of membrane	GO:0009055 (33%);GO:0016625 (33%);GO:0051536 (33%)	electron transfer activity (33%);oxidoreductase activity	electron transfer activity	acting on the aldehyde or oxo group of donors	iron-sulfur protein as acceptor (33%);iron-sulfur cluster binding (33%)			IPR001203 (100%);IPR013984 (100%);IPR013985 (100%)	Aldehyde ferredoxin oxidoreductase	C-terminal (100%);Aldehyde ferredoxin oxidoreductase	domain 2 (100%);Aldehyde ferredoxin oxidoreductase	domain 3 (100%)
YSPLSDDDFHTLTSPVTSK	Aspergillus violaceofuscus CBS 115571	Eukaryota	Fungi	Dikarya		Ascomycota	Pezizomycotina		Eurotiomycetes	Eurotiomycetidae		Eurotiales				Aspergillaceae				Aspergillus				Aspergillus violaceofuscus		Aspergillus violaceofuscus CBS 115571
YSMMLGK	Aspergillus subgen. Circumdati	Eukaryota	Fungi	Dikarya		Ascomycota	Pezizomycotina		Eurotiomycetes	Eurotiomycetidae		Eurotiales				Aspergillaceae				Aspergillus	Aspergillus subgen. Circumdati																			IPR027973 (100%)	Protein of unknown function DUF4602 (100%)
EFDDDECEEEHGDK	Trichoderma longibrachiatum ATCC 18648	Eukaryota	Fungi	Dikarya		Ascomycota	Pezizomycotina		Sordariomycetes	Hypocreomycetidae		Hypocreales				Hypocreaceae				Trichoderma				Trichoderma longibrachiatum		Trichoderma longibrachiatum ATCC 18648														IPR002889 (100%)	Carbohydrate-binding WSC (100%)
YSLADGLAK	Dothideomycetes	Eukaryota	Fungi	Dikarya		Ascomycota	Pezizomycotina		Dothideomycetes																					2.7.7.6 (100%)	DNA-directed RNA polymerase (100%)	GO:0005634 (100%)	nucleus (100%)	nucleus	GO:0003677 (100%);GO:0003899 (100%);GO:0016853 (4%)	DNA binding (100%);DNA-directed 5'-3' RNA polymerase activity (100%);isomerase activity (4%)	DNA binding	GO:0006351 (100%)	transcription	DNA-templated (100%)	IPR000722 (100%);IPR006592 (100%);IPR007066 (100%)	RNA polymerase	alpha subunit (100%);RNA polymerase	N-terminal (100%);RNA polymerase Rpb1	domain 3 (100%)
TMPTFMFFR	Aspergillus parasiticus	Eukaryota	Fungi	Dikarya		Ascomycota	Pezizomycotina		Eurotiomycetes	Eurotiomycetidae		Eurotiales				Aspergillaceae				Aspergillus				Aspergillus parasiticus																IPR013766 (100%);IPR036249 (100%)	Thioredoxin domain (100%);Thioredoxin-like superfamily (100%)
YDDDDSDYDER	Rachicladosporium antarcticum	Eukaryota	Fungi	Dikarya		Ascomycota	Pezizomycotina		Dothideomycetes	Dothideomycetidae		Cladosporiales				Cladosporiaceae				Rachicladosporium				Rachicladosporium antarcticum																IPR023214 (100%);IPR036291 (100%);IPR036412 (100%)	HAD superfamily (100%);NAD(P)-binding domain superfamily (100%);HAD-like superfamily (100%)
YSHGWDQK	Lachancea mirantina	Eukaryota	Fungi	Dikarya		Ascomycota	Saccharomycotina		Saccharomycetes			Saccharomycetales				Saccharomycetaceae				Lachancea				Lachancea mirantina								GO:0016021 (100%)	integral component of membrane (100%)	integral component of membrane						IPR007751 (100%);IPR029058 (100%);IPR044294 (100%)	Domain of unknown function DUF676	lipase-like (100%);Alpha/Beta hydrolase fold (100%);Lipase-like (100%)
YSFEEYDEYDEGEVSMTFDSSFK	Periconia macrospinosa	Eukaryota	Fungi	Dikarya		Ascomycota	Pezizomycotina		Dothideomycetes	Pleosporomycetidae		Pleosporales	Massarineae			Periconiaceae				Periconia				Periconia macrospinosa								GO:0016021 (100%)	integral component of membrane (100%)	integral component of membrane						IPR007941 (100%);IPR029058 (100%)	Protein of unknown function DUF726 (100%);Alpha/Beta hydrolase fold (100%)
YSFAEPQK	Ogataea	Eukaryota	Fungi	Dikarya		Ascomycota	Saccharomycotina		Saccharomycetes			Saccharomycetales				Pichiaceae				Ogataea															GO:0000981 (100%);GO:0008270 (100%)	DNA-binding transcription factor activity	DNA-binding transcription factor activity	RNA polymerase II-specific (100%);zinc ion binding (100%)			IPR001138 (100%);IPR021858 (100%);IPR036864 (100%)	Zn(2)-C6 fungal-type DNA-binding domain (100%);Fungal transcription factor (100%);Zn(2)-C6 fungal-type DNA-binding domain superfamily (100%)
FYYNVLLPEVEDFCK	Wolfiporia cocos MD-104 SS10	Eukaryota	Fungi	Dikarya		Basidiomycota	Agaricomycotina		Agaricomycetes			Polyporales				Laetiporaceae				Wolfiporia				Wolfiporia cocos		Wolfiporia cocos MD-104 SS10									GO:0008080 (100%)	N-acetyltransferase activity (100%)	N-acetyltransferase activity			IPR000182 (100%);IPR016181 (100%)	GNAT domain (100%);Acyl-CoA N-acyltransferase (100%)
YSEQAFLAAPTLMEK	Ramularia collo-cygni	Eukaryota	Fungi	Dikarya		Ascomycota	Pezizomycotina		Dothideomycetes	Dothideomycetidae		Mycosphaerellales				Mycosphaerellaceae				Ramularia				Ramularia collo-cygni
YSEPLHATFVGK	Zygotorulaspora mrakii	Eukaryota	Fungi	Dikarya		Ascomycota	Saccharomycotina		Saccharomycetes			Saccharomycetales				Saccharomycetaceae				Zygotorulaspora				Zygotorulaspora mrakii						6.1.1.15 (100%)	Proline--tRNA ligase (100%)									IPR002314 (100%);IPR002316 (100%);IPR004500 (100%)	Aminoacyl-tRNA synthetase	class II (G/ P/ S/T) (100%);Proline-tRNA ligase	class IIa (100%);Prolyl-tRNA synthetase	class IIa	bacterial-type (100%)
YSELLHDVLHLR	Penicillium solitum	Eukaryota	Fungi	Dikarya		Ascomycota	Pezizomycotina		Eurotiomycetes	Eurotiomycetidae		Eurotiales				Aspergillaceae				Penicillium				Penicillium solitum								GO:0016021 (100%)	integral component of membrane (100%)	integral component of membrane						IPR000873 (100%);IPR020845 (100%);IPR042099 (100%)	AMP-dependent synthetase/ligase (100%);AMP-binding	conserved site (100%);ANL	N-terminal domain (100%)
YDYGCNWR	Teratosphaeriaceae	Eukaryota	Fungi	Dikarya		Ascomycota	Pezizomycotina		Dothideomycetes	Dothideomycetidae		Mycosphaerellales				Teratosphaeriaceae																GO:0016021 (100%)	integral component of membrane (100%)	integral component of membrane	GO:0022857 (100%)	transmembrane transporter activity (100%)	transmembrane transporter activity			IPR001248 (100%);IPR038271 (100%);IPR012681 (56%)	Purine-cytosine permease (100%); (100%);Nucleobase cation symporter-1	NCS1 (56%)
YRPYPGPMGFR	Malassezia pachydermatis	Eukaryota	Fungi	Dikarya		Basidiomycota	Ustilaginomycotina		Malasseziomycetes			Malasseziales				Malasseziaceae				Malassezia				Malassezia pachydermatis											GO:0016874 (100%)	ligase activity (100%)	ligase activity			IPR001841 (100%);IPR013083 (100%)	Zinc finger	RING-type (100%);Zinc finger	RING/FYVE/PHD-type (100%)
YRPHNLDPR	Dissoconium aciculare CBS 342.82	Eukaryota	Fungi	Dikarya		Ascomycota	Pezizomycotina		Dothideomycetes	Dothideomycetidae		Mycosphaerellales				Dissoconiaceae				Dissoconium				Dissoconium aciculare		Dissoconium aciculare CBS 342.82						GO:0005634 (100%)	nucleus (100%)	nucleus	GO:0000981 (100%);GO:0003677 (100%);GO:0008270 (100%)	DNA-binding transcription factor activity	DNA-binding transcription factor activity	RNA polymerase II-specific (100%);DNA binding (100%);zinc ion binding (100%)	GO:0006351 (100%)	transcription	DNA-templated (100%)	IPR001138 (100%);IPR007219 (100%);IPR036864 (100%)	Zn(2)-C6 fungal-type DNA-binding domain (100%);Transcription factor domain	fungi (100%);Zn(2)-C6 fungal-type DNA-binding domain superfamily (100%)
NTCDHYVNMMFK	Trametes cinnabarina	Eukaryota	Fungi	Dikarya		Basidiomycota	Agaricomycotina		Agaricomycetes			Polyporales				Polyporaceae				Trametes				Trametes cinnabarina																IPR009071 (100%);IPR036910 (100%)	High mobility group box domain (100%);High mobility group box domain superfamily (100%)
NLTSGGLL	Penicillium nalgiovense	Eukaryota	Fungi	Dikarya		Ascomycota	Pezizomycotina		Eurotiomycetes	Eurotiomycetidae		Eurotiales				Aspergillaceae				Penicillium				Penicillium nalgiovense											GO:0016787 (100%)	hydrolase activity (100%)	hydrolase activity			IPR000086 (100%);IPR015797 (100%)	NUDIX hydrolase domain (100%);NUDIX hydrolase-like domain superfamily (100%)
MHFEF	Hypsizygus marmoreus	Eukaryota	Fungi	Dikarya		Basidiomycota	Agaricomycotina		Agaricomycetes	Agaricomycetidae		Agaricales				Lyophyllaceae				Hypsizygus				Hypsizygus marmoreus
LVVNFYLLLNR	Coccidioides immitis RS	Eukaryota	Fungi	Dikarya		Ascomycota	Pezizomycotina		Eurotiomycetes	Eurotiomycetidae		Onygenales								Coccidioides				Coccidioides immitis		Coccidioides immitis RS
EVDFDWDMEDR	Polyporus brumalis	Eukaryota	Fungi	Dikarya		Basidiomycota	Agaricomycotina		Agaricomycetes			Polyporales				Polyporaceae				Polyporus				Polyporus brumalis
EEFHPYHDK	Fusarium proliferatum	Eukaryota	Fungi	Dikarya		Ascomycota	Pezizomycotina		Sordariomycetes	Hypocreomycetidae		Hypocreales				Nectriaceae				Fusarium		Fusarium fujikuroi species complex		Fusarium proliferatum											GO:0004190 (100%)	aspartic-type endopeptidase activity (100%)	aspartic-type endopeptidase activity			IPR002110 (100%);IPR020683 (100%);IPR036770 (100%)	Ankyrin repeat (100%);Ankyrin repeat-containing domain (100%);Ankyrin repeat-containing domain superfamily (100%)
DEVMTPDHQFLR	Penicilliopsis zonata CBS 506.65	Eukaryota	Fungi	Dikarya		Ascomycota	Pezizomycotina		Eurotiomycetes	Eurotiomycetidae		Eurotiales				Aspergillaceae				Penicilliopsis				Penicilliopsis zonata		Penicilliopsis zonata CBS 506.65						GO:0005634 (100%)	nucleus (100%)	nucleus	GO:0003697 (100%);GO:0004519 (100%);GO:0046872 (100%)	single-stranded DNA binding (100%);endonuclease activity (100%);metal ion binding (100%)	single-stranded DNA binding	GO:1901255 (100%)	nucleotide-excision repair involved in interstrand cross-link repair (100%)	IPR001044 (100%);IPR003903 (100%);IPR006084 (100%)	XPG/Rad2 endonuclease	eukaryotes (100%);Ubiquitin interacting motif (100%);XPG/Rad2 endonuclease (100%)
GDEGVVVVDGMESK	Hebeloma cylindrosporum h7	Eukaryota	Fungi	Dikarya		Basidiomycota	Agaricomycotina		Agaricomycetes	Agaricomycetidae		Agaricales				Cortinariaceae				Hebeloma				Hebeloma cylindrosporum		Hebeloma cylindrosporum h7
YQYGMSLGHLY	Coprinellus micaceus	Eukaryota	Fungi	Dikarya		Basidiomycota	Agaricomycotina		Agaricomycetes	Agaricomycetidae		Agaricales				Psathyrellaceae				Coprinellus				Coprinellus micaceus
YQWFYDPEWEK	Lachancea	Eukaryota	Fungi	Dikarya		Ascomycota	Saccharomycotina		Saccharomycetes			Saccharomycetales				Saccharomycetaceae				Lachancea																				IPR004147 (100%);IPR011009 (100%);IPR034646 (100%)	UbiB domain (100%);Protein kinase-like domain superfamily (100%);UbiB domain	ADCK3-like (100%)
YQQFGEK	Sphaerobolus stellatus SS14	Eukaryota	Fungi	Dikarya		Basidiomycota	Agaricomycotina		Agaricomycetes	Phallomycetidae		Geastrales				Sphaerobolaceae				Sphaerobolus				Sphaerobolus stellatus		Sphaerobolus stellatus SS14						GO:0005634 (100%)	nucleus (100%)	nucleus						IPR011990 (100%);IPR019734 (100%);IPR024983 (100%)	Tetratricopeptide-like helical domain superfamily (100%);Tetratricopeptide repeat (100%);CHAT domain (100%)
YQMHLYR	Pezizomycotina	Eukaryota	Fungi	Dikarya		Ascomycota	Pezizomycotina																									GO:0005737 (5%)	cytoplasm (5%)	cytoplasm	GO:0008168 (95%);GO:0070042 (5%)	methyltransferase activity (95%);rRNA (uridine-N3-)-methyltransferase activity (5%)	methyltransferase activity	GO:0032259 (95%);GO:0070475 (5%)	methylation (95%);rRNA base methylation (5%)	IPR021463 (100%)	Putative SAM-dependent methyltransferase (100%)
YQLLAEVDAAK	Xylaria multiplex	Eukaryota	Fungi	Dikarya		Ascomycota	Pezizomycotina		Sordariomycetes	Xylariomycetidae		Xylariales				Xylariaceae				Xylaria				Xylaria multiplex																IPR007197 (100%);IPR013785 (100%);IPR016431 (100%)	Radical SAM (100%);Aldolase-type TIM barrel (100%);Pyruvate-formate lyase-activating enzyme	predicted (100%)
YQLEAQMK	Laccaria bicolor S238N-H82	Eukaryota	Fungi	Dikarya		Basidiomycota	Agaricomycotina		Agaricomycetes	Agaricomycetidae		Agaricales				Tricholomataceae				Laccaria				Laccaria bicolor		Laccaria bicolor S238N-H82
YQHSNQVLWGER	Aspergillus	Eukaryota	Fungi	Dikarya		Ascomycota	Pezizomycotina		Eurotiomycetes	Eurotiomycetidae		Eurotiales				Aspergillaceae				Aspergillus																				IPR001810 (100%)	F-box domain (100%)
YMSFRPR	Aspergillus	Eukaryota	Fungi	Dikarya		Ascomycota	Pezizomycotina		Eurotiomycetes	Eurotiomycetidae		Eurotiales				Aspergillaceae				Aspergillus																				IPR001810 (67%);IPR018800 (33%)	F-box domain (67%);Proline-rich protein PRCC (33%)
YQFMEANNK	Sphaerulina musiva SO2202	Eukaryota	Fungi	Dikarya		Ascomycota	Pezizomycotina		Dothideomycetes	Dothideomycetidae		Mycosphaerellales				Mycosphaerellaceae				Sphaerulina				Sphaerulina musiva		Sphaerulina musiva SO2202						GO:0005737 (100%);GO:0005844 (100%);GO:0016272 (100%)	cytoplasm (100%);polysome (100%);prefoldin complex (100%)	cytoplasm	GO:0015631 (100%)	tubulin binding (100%)	tubulin binding	GO:0006457 (100%);GO:0007021 (100%)	protein folding (100%);tubulin complex assembly (100%)	IPR004127 (100%);IPR009053 (100%);IPR016655 (100%)	Prefoldin alpha-like (100%);Prefoldin (100%);Prefoldin subunit 3 (100%)
YQELAETTVK	Polytolypa hystricis UAMH7299	Eukaryota	Fungi	Dikarya		Ascomycota	Pezizomycotina		Eurotiomycetes	Eurotiomycetidae		Onygenales				Ajellomycetaceae				Polytolypa				Polytolypa hystricis		Polytolypa hystricis UAMH7299						GO:0031080 (100%);GO:0031965 (100%)	nuclear pore outer ring (100%);nuclear membrane (100%)	nuclear pore outer ring	GO:0017056 (100%)	structural constituent of nuclear pore (100%)	structural constituent of nuclear pore	GO:0006406 (100%);GO:0006606 (100%)	mRNA export from nucleus (100%);protein import into nucleus (100%)	IPR007252 (100%)	Nuclear pore protein 84/107 (100%)
TACGETQTGR	Ophiobolus disseminans	Eukaryota	Fungi	Dikarya		Ascomycota	Pezizomycotina		Dothideomycetes	Pleosporomycetidae		Pleosporales	Pleosporineae			Leptosphaeriaceae				Ophiobolus				Ophiobolus disseminans								GO:0016021 (100%)	integral component of membrane (100%)	integral component of membrane
YQAPFAPLVPGVK	Dikarya	Eukaryota	Fungi	Dikarya																										2.6.1.11 (100%)	Acetylornithine transaminase (100%)	GO:0005759 (38%)	mitochondrial matrix (38%)	mitochondrial matrix	GO:0003992 (100%);GO:0030170 (100%);GO:0042802 (13%)	N2-acetyl-L-ornithine:2-oxoglutarate 5-aminotransferase activity (100%);pyridoxal phosphate binding (100%);identical protein binding (13%)	N2-acetyl-L-ornithine:2-oxoglutarate 5-aminotransferase activity	GO:0006526 (88%);GO:0006592 (13%);GO:0042450 (13%)	arginine biosynthetic process (88%);ornithine biosynthetic process (13%);arginine biosynthetic process via ornithine (13%)	IPR004636 (100%);IPR005814 (100%);IPR015421 (100%)	Acetylornithine/Succinylornithine transaminase family (100%);Aminotransferase class-III (100%);Pyridoxal phosphate-dependent transferase	major domain (100%)
YPWNHHEPDR	Alternaria	Eukaryota	Fungi	Dikarya		Ascomycota	Pezizomycotina		Dothideomycetes	Pleosporomycetidae		Pleosporales	Pleosporineae			Pleosporaceae				Alternaria																				IPR001214 (100%)	SET domain (100%)
YPWMSFLR	Zygosaccharomyces	Eukaryota	Fungi	Dikarya		Ascomycota	Saccharomycotina		Saccharomycetes			Saccharomycetales				Saccharomycetaceae				Zygosaccharomyces															GO:0003677 (100%);GO:0008270 (100%);GO:0000981 (67%)	DNA binding (100%);zinc ion binding (100%);DNA-binding transcription factor activity	DNA binding	RNA polymerase II-specific (67%)	GO:0006351 (100%)	transcription	DNA-templated (100%)	IPR005600 (100%);IPR007219 (100%);IPR001138 (67%)	Gal4 dimerisation domain (100%);Transcription factor domain	fungi (100%);Zn(2)-C6 fungal-type DNA-binding domain (67%)
YPWEDLVMHWK	Zasmidium cellare ATCC 36951	Eukaryota	Fungi	Dikarya		Ascomycota	Pezizomycotina		Dothideomycetes	Dothideomycetidae		Mycosphaerellales				Mycosphaerellaceae				Zasmidium				Zasmidium cellare		Zasmidium cellare ATCC 36951														IPR004119 (100%);IPR011009 (100%)	Ecdysteroid kinase-like (100%);Protein kinase-like domain superfamily (100%)
YPTSGVGVTK	Trichoderma	Eukaryota	Fungi	Dikarya		Ascomycota	Pezizomycotina		Sordariomycetes	Hypocreomycetidae		Hypocreales				Hypocreaceae				Trichoderma										3.1.3.8 (100%)	3-phytase (100%)	GO:0016021 (100%)	integral component of membrane (100%)	integral component of membrane	GO:0016158 (100%)	3-phytase activity (100%)	3-phytase activity			IPR000560 (100%);IPR029033 (100%);IPR033379 (100%)	Histidine phosphatase superfamily	clade-2 (100%);Histidine phosphatase superfamily (100%);Histidine acid phosphatase active site (100%)
YPNRPPFYLK	Bondarzewia mesenterica	Eukaryota	Fungi	Dikarya		Basidiomycota	Agaricomycotina		Agaricomycetes			Russulales				Bondarzewiaceae				Bondarzewia				Bondarzewia mesenterica						2.7.7.48 (100%)	RNA-directed RNA polymerase (100%)				GO:0003723 (100%);GO:0003968 (100%)	RNA binding (100%);RNA-directed 5'-3' RNA polymerase activity (100%)	RNA binding	GO:0031047 (100%)	gene silencing by RNA (100%)	IPR007855 (100%)	RNA-dependent RNA polymerase	eukaryotic-type (100%)
LEQHWPR	Cordyceps militaris CM01	Eukaryota	Fungi	Dikarya		Ascomycota	Pezizomycotina		Sordariomycetes	Hypocreomycetidae		Hypocreales				Cordycipitaceae				Cordyceps				Cordyceps militaris		Cordyceps militaris CM01
SGTTPDTHPFR	Cordyceps militaris CM01	Eukaryota	Fungi	Dikarya		Ascomycota	Pezizomycotina		Sordariomycetes	Hypocreomycetidae		Hypocreales				Cordycipitaceae				Cordyceps				Cordyceps militaris		Cordyceps militaris CM01
YPLGLPEGLSL	Aspergillus sergii	Eukaryota	Fungi	Dikarya		Ascomycota	Pezizomycotina		Eurotiomycetes	Eurotiomycetidae		Eurotiales				Aspergillaceae				Aspergillus				Aspergillus sergii
YPLAAALA	Candolleomyces aberdarensis	Eukaryota	Fungi	Dikarya		Basidiomycota	Agaricomycotina		Agaricomycetes	Agaricomycetidae		Agaricales				Psathyrellaceae				Candolleomyces				Candolleomyces aberdarensis								GO:0005634 (100%)	nucleus (100%)	nucleus						IPR011990 (100%);IPR013026 (100%);IPR019734 (100%)	Tetratricopeptide-like helical domain superfamily (100%);Tetratricopeptide repeat-containing domain (100%);Tetratricopeptide repeat (100%)
YPARPVFYAAEP	Sordariomycetes	Eukaryota	Fungi	Dikarya		Ascomycota	Pezizomycotina		Sordariomycetes																										GO:0016787 (80%);GO:0003824 (20%)	hydrolase activity (80%);catalytic activity (20%)	hydrolase activity	GO:0006807 (100%)	nitrogen compound metabolic process (100%)	IPR000132 (100%);IPR003010 (100%);IPR036526 (100%)	Nitrilase/cyanide hydratase	conserved site (100%);Carbon-nitrogen hydrolase (100%);Carbon-nitrogen hydrolase superfamily (100%)
YNVLENAVR	Anaeromyces robustus	Eukaryota	Fungi			Chytridiomycota			Neocallimastigomycetes			Neocallimastigales				Neocallimastigaceae				Anaeromyces				Anaeromyces robustus																IPR002110 (100%);IPR020683 (100%);IPR036770 (100%)	Ankyrin repeat (100%);Ankyrin repeat-containing domain (100%);Ankyrin repeat-containing domain superfamily (100%)
YNVLVQPR	Dichomitus squalens	Eukaryota	Fungi	Dikarya		Basidiomycota	Agaricomycotina		Agaricomycetes			Polyporales				Polyporaceae				Dichomitus				Dichomitus squalens
YNVLNLEEGDEYPVFR	Colletotrichum fructicola Nara gc5	Eukaryota	Fungi	Dikarya		Ascomycota	Pezizomycotina		Sordariomycetes	Hypocreomycetidae		Glomerellales				Glomerellaceae				Colletotrichum				Colletotrichum fructicola		Colletotrichum fructicola Nara gc5
YNVHFQR	Lachancea	Eukaryota	Fungi	Dikarya		Ascomycota	Saccharomycotina		Saccharomycetes			Saccharomycetales				Saccharomycetaceae				Lachancea															GO:0005524 (100%);GO:0030983 (100%)	ATP binding (100%);mismatched DNA binding (100%)	ATP binding	GO:0006298 (100%)	mismatch repair (100%)	IPR000432 (100%);IPR007695 (100%);IPR007696 (100%)	DNA mismatch repair protein MutS	C-terminal (100%);DNA mismatch repair protein MutS-like	N-terminal (100%);DNA mismatch repair protein MutS	core (100%)
YNSFTTAEEFK	Hericium alpestre	Eukaryota	Fungi	Dikarya		Basidiomycota	Agaricomycotina		Agaricomycetes			Russulales				Hericiaceae				Hericium				Hericium alpestre						2.7.7.- (100%)	Nucleotidyltransferases (100%)				GO:0003896 (100%);GO:0008233 (100%);GO:0046872 (100%)	DNA primase activity (100%);peptidase activity (100%);metal ion binding (100%)	DNA primase activity			IPR000073 (100%);IPR002410 (100%);IPR002755 (100%)	Alpha/beta hydrolase fold-1 (100%);Peptidase S33 (100%);DNA primase	small subunit (100%)
YNQHHGR	Pezizomycotina	Eukaryota	Fungi	Dikarya		Ascomycota	Pezizomycotina																												GO:0003677 (100%)	DNA binding (100%)	DNA binding			IPR011010 (100%);IPR021842 (100%)	DNA breaking-rejoining enzyme	catalytic core (100%);Protein of unknown function DUF3435 (100%)
YNQDMTNHLR	Phaeoacremonium minimum UCRPA7	Eukaryota	Fungi	Dikarya		Ascomycota	Pezizomycotina		Sordariomycetes	Sordariomycetidae		Togniniales				Togniniaceae				Phaeoacremonium				Phaeoacremonium minimum		Phaeoacremonium minimum UCRPA7						GO:0000124 (100%);GO:0046695 (100%)	SAGA complex (100%);SLIK (SAGA-like) complex (100%)	SAGA complex	GO:0046982 (100%)	protein heterodimerization activity (100%)	protein heterodimerization activity			IPR001487 (100%);IPR006565 (100%);IPR009072 (100%)	Bromodomain (100%);Bromodomain associated domain (100%);Histone-fold (100%)
YNPEVGTPWFMSFSVMGEVGSGVGQK	Colletotrichum higginsianum IMI 349063	Eukaryota	Fungi	Dikarya		Ascomycota	Pezizomycotina		Sordariomycetes	Hypocreomycetidae		Glomerellales				Glomerellaceae				Colletotrichum				Colletotrichum higginsianum		Colletotrichum higginsianum IMI 349063														IPR010730 (100%)	Heterokaryon incompatibility (100%)
YNPAERPSPAELLR	Colletotrichum	Eukaryota	Fungi	Dikarya		Ascomycota	Pezizomycotina		Sordariomycetes	Hypocreomycetidae		Glomerellales				Glomerellaceae				Colletotrichum															GO:0004672 (100%);GO:0005524 (100%)	protein kinase activity (100%);ATP binding (100%)	protein kinase activity			IPR000719 (100%);IPR011009 (100%);IPR017441 (33%)	Protein kinase domain (100%);Protein kinase-like domain superfamily (100%);Protein kinase	ATP binding site (33%)
LDDFFTYLFEDK	Pezizomycotina	Eukaryota	Fungi	Dikarya		Ascomycota	Pezizomycotina																												GO:0005506 (100%);GO:0016705 (100%);GO:0020037 (100%)	iron ion binding (100%);oxidoreductase activity	iron ion binding	acting on paired donors	with incorporation or reduction of molecular oxygen (100%);heme binding (100%)			IPR001128 (100%);IPR002401 (100%);IPR036396 (100%)	Cytochrome P450 (100%);Cytochrome P450	E-class	group I (100%);Cytochrome P450 superfamily (100%)
YNLYLMR	Melanomma pulvis-pyrius CBS 109.77	Eukaryota	Fungi	Dikarya		Ascomycota	Pezizomycotina		Dothideomycetes	Pleosporomycetidae		Pleosporales				Melanommataceae				Melanomma				Melanomma pulvis-pyrius		Melanomma pulvis-pyrius CBS 109.77
YNFDAWK	Macrophomina phaseolina MS6	Eukaryota	Fungi	Dikarya		Ascomycota	Pezizomycotina		Dothideomycetes			Botryosphaeriales				Botryosphaeriaceae				Macrophomina				Macrophomina phaseolina		Macrophomina phaseolina MS6				3.1.1.- (100%)	Carboxylic ester hydrolases (100%)				GO:0046872 (100%);GO:0052689 (100%)	metal ion binding (100%);carboxylic ester hydrolase activity (100%)	metal ion binding			IPR011118 (100%);IPR029058 (100%)	Tannase/feruloyl esterase (100%);Alpha/Beta hydrolase fold (100%)
MWCWNLR	Pezizomycotina	Eukaryota	Fungi	Dikarya		Ascomycota	Pezizomycotina																							3.1.1.3 (50%);3.2.1.22 (50%)	Triacylglycerol lipase (50%);Alpha-galactosidase (50%)	GO:0016021 (89%)	integral component of membrane (89%)	integral component of membrane	GO:0016787 (11%);GO:0004806 (1%)	hydrolase activity (11%);triglyceride lipase activity (1%)	hydrolase activity	GO:0006629 (99%)	lipid metabolic process (99%)	IPR029058 (100%);IPR006693 (99%);IPR001128 (1%)	Alpha/Beta hydrolase fold (100%);Partial AB-hydrolase lipase domain (99%);Cytochrome P450 (1%)
YNDGSEMLGYLYFK	Wallemia ichthyophaga	Eukaryota	Fungi	Dikarya		Basidiomycota	Wallemiomycotina		Wallemiomycetes			Wallemiales				Wallemiaceae				Wallemia				Wallemia ichthyophaga											GO:0047834 (100%)	D-threo-aldose 1-dehydrogenase activity (100%)	D-threo-aldose 1-dehydrogenase activity			IPR018170 (100%);IPR020471 (100%);IPR023210 (100%)	Aldo/keto reductase	conserved site (100%);Aldo-keto reductase (100%);NADP-dependent oxidoreductase domain (100%)
YDDGNDGK	Paracoccidioides lutzii Pb01	Eukaryota	Fungi	Dikarya		Ascomycota	Pezizomycotina		Eurotiomycetes	Eurotiomycetidae		Onygenales								Paracoccidioides				Paracoccidioides lutzii		Paracoccidioides lutzii Pb01
YNDDSSSSSEK	Epicoccum nigrum	Eukaryota	Fungi	Dikarya		Ascomycota	Pezizomycotina		Dothideomycetes	Pleosporomycetidae		Pleosporales	Pleosporineae			Didymellaceae				Epicoccum				Epicoccum nigrum																IPR002740 (100%);IPR015947 (100%)	EVE domain (100%);PUA-like superfamily (100%)
YMYVVAMR	Hypocreomycetidae	Eukaryota	Fungi	Dikarya		Ascomycota	Pezizomycotina		Sordariomycetes	Hypocreomycetidae																						GO:0016021 (100%)	integral component of membrane (100%)	integral component of membrane	GO:0004497 (2%)	monooxygenase activity (2%)	monooxygenase activity			IPR013057 (100%)	Amino acid transporter	transmembrane domain (100%)
YMWSEEDGMYFDYHTVEK	Macrophomina phaseolina MS6	Eukaryota	Fungi	Dikarya		Ascomycota	Pezizomycotina		Dothideomycetes			Botryosphaeriales				Botryosphaeriaceae				Macrophomina				Macrophomina phaseolina		Macrophomina phaseolina MS6				3.2.1.28 (100%)	Alpha	alpha-trehalase (100%)	GO:0005737 (100%)	GO:0005737	cytoplasm (100%)	GO:0004555 (100%);GO:0005509 (100%)	GO:0004555	alpha	alpha-trehalase activity (100%);calcium ion binding (100%)	GO:0005993 (100%);GO:0030437 (100%)	trehalose catabolic process (100%);ascospore formation (100%)	IPR001661 (100%);IPR008928 (100%);IPR011120 (100%)	Glycoside hydrolase	family 37 (100%);Six-hairpin glycosidase superfamily (100%);Neutral trehalase Ca2+ binding (100%)
YMWDHCQLFFK	Aspergillus	Eukaryota	Fungi	Dikarya		Ascomycota	Pezizomycotina		Eurotiomycetes	Eurotiomycetidae		Eurotiales				Aspergillaceae				Aspergillus																				IPR001810 (100%);IPR036047 (100%)	F-box domain (100%);F-box-like domain superfamily (100%)
YMSLGVLK	Dikarya	Eukaryota	Fungi	Dikarya																												GO:0005634 (100%);GO:0005737 (100%)	nucleus (100%);cytoplasm (100%)	nucleus				GO:0031505 (100%)	fungal-type cell wall organization (100%)	IPR044244 (100%);IPR011990 (97%);IPR013026 (97%)	Tetratricopeptide repeat protein TTC27/Emw1 (100%);Tetratricopeptide-like helical domain superfamily (97%);Tetratricopeptide repeat-containing domain (97%)
MCSHLMR	Bipolaris zeicola 26-R-13	Eukaryota	Fungi	Dikarya		Ascomycota	Pezizomycotina		Dothideomycetes	Pleosporomycetidae		Pleosporales	Pleosporineae			Pleosporaceae				Bipolaris				Bipolaris zeicola		Bipolaris zeicola 26-R-13						GO:0016021 (100%)	integral component of membrane (100%)	integral component of membrane						IPR001129 (100%);IPR023352 (100%)	Membrane-associated	eicosanoid/glutathione metabolism (MAPEG) protein (100%);Membrane associated eicosanoid/glutathione metabolism-like domain superfamily (100%)
YMNGWLFWDNWK	Aspergillus tanneri	Eukaryota	Fungi	Dikarya		Ascomycota	Pezizomycotina		Eurotiomycetes	Eurotiomycetidae		Eurotiales				Aspergillaceae				Aspergillus				Aspergillus tanneri
CDQGGLGK	Hypocreales	Eukaryota	Fungi	Dikarya		Ascomycota	Pezizomycotina		Sordariomycetes	Hypocreomycetidae		Hypocreales																							GO:0005524 (100%);GO:0004672 (91%);GO:0004674 (9%)	ATP binding (100%);protein kinase activity (91%);protein serine/threonine kinase activity (9%)	ATP binding	GO:0007094 (100%)	mitotic spindle assembly checkpoint signaling (100%)	IPR000719 (100%);IPR008271 (100%);IPR011009 (100%)	Protein kinase domain (100%);Serine/threonine-protein kinase	active site (100%);Protein kinase-like domain superfamily (100%)
YMAMVALR	Chytridiomycetes	Eukaryota	Fungi			Chytridiomycota			Chytridiomycetes																															IPR013783 (100%);IPR016024 (100%);IPR024361 (67%)	Immunoglobulin-like fold (100%);Armadillo-type fold (100%);Bacteroidetes-Associated Carbohydrate-binding Often N-terminal (67%)
YLWMLLMR	Ascobolus immersus RN42	Eukaryota	Fungi	Dikarya		Ascomycota	Pezizomycotina		Pezizomycetes			Pezizales				Ascobolaceae				Ascobolus				Ascobolus immersus		Ascobolus immersus RN42														IPR000210 (100%);IPR011333 (100%)	BTB/POZ domain (100%);SKP1/BTB/POZ domain superfamily (100%)
YLVMYGQVMMMLK	Mucorineae	Eukaryota	Fungi			Mucoromycota	Mucoromycotina		Mucoromycetes			Mucorales	Mucorineae																			GO:0016021 (100%)	integral component of membrane (100%)	integral component of membrane	GO:0005524 (92%);GO:0016887 (92%);GO:0000166 (8%)	ATP binding (92%);ATPase (92%);nucleotide binding (8%)	ATP binding	GO:0006812 (92%)	cation transport (92%)	IPR001757 (100%);IPR008250 (100%);IPR018303 (100%)	P-type ATPase (100%);P-type ATPase	A domain superfamily (100%);P-type ATPase	phosphorylation site (100%)
YLVLDVEDNEEQNLLR	Agaricomycetes	Eukaryota	Fungi	Dikarya		Basidiomycota	Agaricomycotina		Agaricomycetes																					3.1.3.48 (100%)	Protein-tyrosine-phosphatase (100%)				GO:0008138 (100%)	protein tyrosine/serine/threonine phosphatase activity (100%)	protein tyrosine/serine/threonine phosphatase activity			IPR000387 (100%);IPR020422 (100%);IPR029021 (100%)	Tyrosine specific protein phosphatases domain (100%);Dual specificity protein phosphatase domain (100%);Protein-tyrosine phosphatase-like (100%)
YLSDLQYYR	Hortaea	Eukaryota	Fungi	Dikarya		Ascomycota	Pezizomycotina		Dothideomycetes	Dothideomycetidae		Mycosphaerellales				Teratosphaeriaceae				Hortaea																		GO:0072659 (100%)	protein localization to plasma membrane (100%)	IPR039786 (100%)	Protein EFR3 (100%)
YLSAMLPGLK	Penicillium	Eukaryota	Fungi	Dikarya		Ascomycota	Pezizomycotina		Eurotiomycetes	Eurotiomycetidae		Eurotiales				Aspergillaceae				Penicillium										6.1.1.4 (100%)	Leucine--tRNA ligase (100%)				GO:0002161 (100%);GO:0004823 (100%);GO:0005524 (100%)	aminoacyl-tRNA editing activity (100%);leucine-tRNA ligase activity (100%);ATP binding (100%)	aminoacyl-tRNA editing activity	GO:0006429 (100%)	leucyl-tRNA aminoacylation (100%)	IPR002300 (100%);IPR004493 (100%);IPR009008 (100%)	Aminoacyl-tRNA synthetase	class Ia (100%);Leucyl-tRNA synthetase	class Ia	archaeal/eukaryotic cytosolic (100%);Valyl/Leucyl/Isoleucyl-tRNA synthetase	editing domain (100%)
YLQLAFHFLR	Cordyceps militaris	Eukaryota	Fungi	Dikarya		Ascomycota	Pezizomycotina		Sordariomycetes	Hypocreomycetidae		Hypocreales				Cordycipitaceae				Cordyceps				Cordyceps militaris								GO:0005634 (100%)	nucleus (100%)	nucleus	GO:0000981 (100%);GO:0003677 (100%);GO:0008270 (100%)	DNA-binding transcription factor activity	DNA-binding transcription factor activity	RNA polymerase II-specific (100%);DNA binding (100%);zinc ion binding (100%)	GO:0006351 (100%)	transcription	DNA-templated (100%)	IPR001138 (100%);IPR004507 (100%);IPR007219 (100%)	Zn(2)-C6 fungal-type DNA-binding domain (100%);Flavin prenyltransferase UbiX-like (100%);Transcription factor domain	fungi (100%)
YLPYHYK	Lachancea	Eukaryota	Fungi	Dikarya		Ascomycota	Saccharomycotina		Saccharomycetes			Saccharomycetales				Saccharomycetaceae				Lachancea																				IPR013087 (100%);IPR036236 (100%)	Zinc finger C2H2-type (100%);Zinc finger C2H2 superfamily (100%)
YLPWCCVNK	Aspergillus	Eukaryota	Fungi	Dikarya		Ascomycota	Pezizomycotina		Eurotiomycetes	Eurotiomycetidae		Eurotiales				Aspergillaceae				Aspergillus												GO:0016021 (100%)	integral component of membrane (100%)	integral component of membrane
YLPNNLPDGHWLLVTTD	Pestalotiopsis fici W106-1	Eukaryota	Fungi	Dikarya		Ascomycota	Pezizomycotina		Sordariomycetes	Xylariomycetidae		Xylariales				Sporocadaceae				Pestalotiopsis				Pestalotiopsis fici		Pestalotiopsis fici W106-1
YLMVSGADALCR	Gloeophyllum trabeum ATCC 11539	Eukaryota	Fungi	Dikarya		Basidiomycota	Agaricomycotina		Agaricomycetes			Gloeophyllales				Gloeophyllaceae				Gloeophyllum				Gloeophyllum trabeum		Gloeophyllum trabeum ATCC 11539
YLMHFCK	Fungi	Eukaryota	Fungi																													GO:0005634 (83%);GO:0016021 (83%)	nucleus (83%);integral component of membrane (83%)	nucleus	GO:0003677 (83%);GO:0030337 (83%);GO:0017022 (67%)	DNA binding (83%);DNA polymerase processivity factor activity (83%);myosin binding (67%)	DNA binding	GO:0006260 (83%);GO:0006275 (83%)	DNA replication (83%);regulation of DNA replication (83%)	IPR000730 (100%);IPR022648 (100%);IPR022649 (100%)	Proliferating cell nuclear antigen	PCNA (100%);Proliferating cell nuclear antigen	PCNA	N-terminal (100%);Proliferating cell nuclear antigen	PCNA	C-terminal (100%)
YLLPLLTELMDR	Alternaria tenuissima	Eukaryota	Fungi	Dikarya		Ascomycota	Pezizomycotina		Dothideomycetes	Pleosporomycetidae		Pleosporales	Pleosporineae			Pleosporaceae				Alternaria		Alternaria alternata complex		Alternaria tenuissima																IPR000477 (100%);IPR032567 (100%);IPR043128 (100%)	Reverse transcriptase domain (100%);LDOC1-related (100%);Reverse transcriptase/Diguanylate cyclase domain (100%)
YLLHRPYVYK	Coniochaeta	Eukaryota	Fungi	Dikarya		Ascomycota	Pezizomycotina		Sordariomycetes	Sordariomycetidae		Coniochaetales				Coniochaetaceae				Coniochaeta												GO:0005634 (100%)	nucleus (100%)	nucleus	GO:0000981 (100%);GO:0003677 (100%);GO:0004521 (100%)	DNA-binding transcription factor activity	DNA-binding transcription factor activity	RNA polymerase II-specific (100%);DNA binding (100%);endoribonuclease activity (100%)	GO:0006351 (100%)	transcription	DNA-templated (100%)	IPR001138 (100%);IPR007219 (100%);IPR036864 (100%)	Zn(2)-C6 fungal-type DNA-binding domain (100%);Transcription factor domain	fungi (100%);Zn(2)-C6 fungal-type DNA-binding domain superfamily (100%)
YLLAGMMPGK	Melanomma pulvis-pyrius CBS 109.77	Eukaryota	Fungi	Dikarya		Ascomycota	Pezizomycotina		Dothideomycetes	Pleosporomycetidae		Pleosporales				Melanommataceae				Melanomma				Melanomma pulvis-pyrius		Melanomma pulvis-pyrius CBS 109.77									GO:0016491 (100%)	oxidoreductase activity (100%)	oxidoreductase activity			IPR003953 (100%);IPR027477 (100%);IPR036188 (100%)	FAD-dependent oxidoreductase 2	FAD binding domain (100%);Succinate dehydrogenase/fumarate reductase flavoprotein	catalytic domain superfamily (100%);FAD/NAD(P)-binding domain superfamily (100%)
YLLFLNQ	Lachancea mirantina	Eukaryota	Fungi	Dikarya		Ascomycota	Saccharomycotina		Saccharomycetes			Saccharomycetales				Saccharomycetaceae				Lachancea				Lachancea mirantina								GO:0005634 (100%)	nucleus (100%)	nucleus	GO:0003684 (100%);GO:0004518 (100%)	damaged DNA binding (100%);nuclease activity (100%)	damaged DNA binding	GO:0006281 (100%)	DNA repair (100%)	IPR004579 (100%);IPR011335 (100%)	ERCC1/RAD10/SWI10 family (100%);Restriction endonuclease type II-like (100%)
YLEVWESSDLK	Diaporthe	Eukaryota	Fungi	Dikarya		Ascomycota	Pezizomycotina		Sordariomycetes	Sordariomycetidae		Diaporthales				Diaporthaceae				Diaporthe															GO:0004553 (100%)	hydrolase activity	hydrolase activity	hydrolyzing O-glycosyl compounds (100%)	GO:0045493 (100%)	xylan catabolic process (100%)	IPR006710 (100%);IPR023296 (100%)	Glycoside hydrolase	family 43 (100%);Glycosyl hydrolase	five-bladed beta-propellor domain superfamily (100%)
YLCGDEMK	Endocarpon pusillum Z07020	Eukaryota	Fungi	Dikarya		Ascomycota	Pezizomycotina		Eurotiomycetes	Chaetothyriomycetidae		Verrucariales				Verrucariaceae				Endocarpon				Endocarpon pusillum		Endocarpon pusillum Z07020														IPR001680 (100%);IPR015943 (100%);IPR036322 (100%)	WD40 repeat (100%);WD40/YVTN repeat-like-containing domain superfamily (100%);WD40-repeat-containing domain superfamily (100%)
YLADVPSR	Aspergillus	Eukaryota	Fungi	Dikarya		Ascomycota	Pezizomycotina		Eurotiomycetes	Eurotiomycetidae		Eurotiales				Aspergillaceae				Aspergillus										2.7.11.1 (100%)	Non-specific serine/threonine protein kinase (100%)	GO:0000781 (100%);GO:0005634 (100%)	chromosome	chromosome	telomeric region (100%);nucleus (100%)	GO:0005524 (100%);GO:0106310 (100%);GO:0106311 (100%)	GO:0005524	ATP binding (100%);protein serine kinase activity (100%);protein threonine kinase activity (100%)	GO:0000077 (100%);GO:0000723 (100%);GO:0006281 (100%)	DNA damage checkpoint signaling (100%);telomere maintenance (100%);DNA repair (100%)	IPR000403 (100%);IPR003152 (100%);IPR011009 (100%)	Phosphatidylinositol 3-/4-kinase	catalytic domain (100%);FATC domain (100%);Protein kinase-like domain superfamily (100%)
TVFELEFCWLKPK	Pseudogymnoascus	Eukaryota	Fungi	Dikarya		Ascomycota	Pezizomycotina		Leotiomycetes							Pseudeurotiaceae				Pseudogymnoascus																				IPR015020 (100%);IPR017853 (100%);IPR036365 (100%)	Protein of unknown function DUF1906 (100%);Glycoside hydrolase superfamily (100%);PGBD-like superfamily (100%)
YLTEEFTMVDSMELY	Bipolaris maydis C5	Eukaryota	Fungi	Dikarya		Ascomycota	Pezizomycotina		Dothideomycetes	Pleosporomycetidae		Pleosporales	Pleosporineae			Pleosporaceae				Bipolaris				Bipolaris maydis		Bipolaris maydis C5														IPR013087 (100%);IPR036236 (100%)	Zinc finger C2H2-type (100%);Zinc finger C2H2 superfamily (100%)
YLSAVAY	Colletotrichum spinosum	Eukaryota	Fungi	Dikarya		Ascomycota	Pezizomycotina		Sordariomycetes	Hypocreomycetidae		Glomerellales				Glomerellaceae				Colletotrichum				Colletotrichum spinosum
YLNPPTPMLWK	Anaeromyces robustus	Eukaryota	Fungi			Chytridiomycota			Neocallimastigomycetes			Neocallimastigales				Neocallimastigaceae				Anaeromyces				Anaeromyces robustus																IPR009057 (100%)	Homeobox-like domain superfamily (100%)
YLMWCLK	Calocera cornea HHB12733	Eukaryota	Fungi	Dikarya		Basidiomycota	Agaricomycotina		Dacrymycetes			Dacrymycetales				Dacrymycetaceae				Calocera				Calocera cornea		Calocera cornea HHB12733														IPR003347 (100%)	JmjC domain (100%)
FWQAEEWLR	Hebeloma cylindrosporum h7	Eukaryota	Fungi	Dikarya		Basidiomycota	Agaricomycotina		Agaricomycetes	Agaricomycetidae		Agaricales				Cortinariaceae				Hebeloma				Hebeloma cylindrosporum		Hebeloma cylindrosporum h7
YLGPELAFSVNK	Corynespora cassiicola Philippines	Eukaryota	Fungi	Dikarya		Ascomycota	Pezizomycotina		Dothideomycetes	Pleosporomycetidae		Pleosporales				Corynesporascaceae				Corynespora				Corynespora cassiicola		Corynespora cassiicola Philippines									GO:0016614 (100%);GO:0050660 (100%)	oxidoreductase activity	oxidoreductase activity	acting on CH-OH group of donors (100%);flavin adenine dinucleotide binding (100%)			IPR000172 (100%);IPR007867 (100%);IPR029058 (100%)	Glucose-methanol-choline oxidoreductase	N-terminal (100%);Glucose-methanol-choline oxidoreductase	C-terminal (100%);Alpha/Beta hydrolase fold (100%)
YLCQHTMR	Aspergillus	Eukaryota	Fungi	Dikarya		Ascomycota	Pezizomycotina		Eurotiomycetes	Eurotiomycetidae		Eurotiales				Aspergillaceae				Aspergillus
YLCNLCGEYGSHYVWDCQFHQSNSSGEQK	Pochonia chlamydosporia	Eukaryota	Fungi	Dikarya		Ascomycota	Pezizomycotina		Sordariomycetes	Hypocreomycetidae		Hypocreales				Clavicipitaceae				Pochonia				Pochonia chlamydosporia											GO:0008270 (100%);GO:0016746 (100%);GO:0043565 (100%)	zinc ion binding (100%);acyltransferase activity (100%);sequence-specific DNA binding (100%)	zinc ion binding	GO:0006355 (100%)	regulation of transcription	DNA-templated (100%)	IPR000679 (100%);IPR036875 (100%)	Zinc finger	GATA-type (100%);Zinc finger	CCHC-type superfamily (100%)
YLALNVSVDSTK	Wickerhamomyces anomalus NRRL Y-366-8	Eukaryota	Fungi	Dikarya		Ascomycota	Saccharomycotina		Saccharomycetes			Saccharomycetales				Phaffomycetaceae				Wickerhamomyces				Wickerhamomyces anomalus		Wickerhamomyces anomalus NRRL Y-366-8														IPR019410 (100%);IPR029063 (100%)	Lysine methyltransferase (100%);S-adenosyl-L-methionine-dependent methyltransferase (100%)
YHWGFLLGPK	Pezizomycotina	Eukaryota	Fungi	Dikarya		Ascomycota	Pezizomycotina
YHRPNGDR	Pseudogymnoascus	Eukaryota	Fungi	Dikarya		Ascomycota	Pezizomycotina		Leotiomycetes							Pseudeurotiaceae				Pseudogymnoascus
YHPGFHFLLHK	Aspergillus terreus	Eukaryota	Fungi	Dikarya		Ascomycota	Pezizomycotina		Eurotiomycetes	Eurotiomycetidae		Eurotiales				Aspergillaceae				Aspergillus	Aspergillus subgen. Circumdati			Aspergillus terreus											GO:0016491 (100%)	oxidoreductase activity (100%)	oxidoreductase activity			IPR000683 (100%);IPR036291 (100%)	Gfo/Idh/MocA-like oxidoreductase	N-terminal (100%);NAD(P)-binding domain superfamily (100%)
YGYTHEMER	Onygenales	Eukaryota	Fungi	Dikarya		Ascomycota	Pezizomycotina		Eurotiomycetes	Eurotiomycetidae		Onygenales																		3.2.1.28 (100%)	Alpha	alpha-trehalase (100%)	GO:0005737 (100%)	GO:0005737	cytoplasm (100%)	GO:0004555 (100%);GO:0005509 (100%)	GO:0004555	alpha	alpha-trehalase activity (100%);calcium ion binding (100%)	GO:0005993 (100%)	trehalose catabolic process (100%)	IPR001661 (100%);IPR008928 (100%);IPR011120 (100%)	Glycoside hydrolase	family 37 (100%);Six-hairpin glycosidase superfamily (100%);Neutral trehalase Ca2+ binding (100%)
YGYNAWRPR	Auriculariopsis ampla	Eukaryota	Fungi	Dikarya		Basidiomycota	Agaricomycotina		Agaricomycetes	Agaricomycetidae		Agaricales				Schizophyllaceae				Auriculariopsis				Auriculariopsis ampla
YGYGWTAR	Blastomyces	Eukaryota	Fungi	Dikarya		Ascomycota	Pezizomycotina		Eurotiomycetes	Eurotiomycetidae		Onygenales				Ajellomycetaceae				Blastomyces
YGYASDGSSDMEAGMDDLDDEER	Trichoderma	Eukaryota	Fungi	Dikarya		Ascomycota	Pezizomycotina		Sordariomycetes	Hypocreomycetidae		Hypocreales				Hypocreaceae				Trichoderma																				IPR013256 (100%)	Chromatin SPT2 (100%)
YGSGSLNYR	Candida parapsilosis	Eukaryota	Fungi	Dikarya		Ascomycota	Saccharomycotina		Saccharomycetes			Saccharomycetales				Debaryomycetaceae				Candida				Candida parapsilosis								GO:0005634 (100%);GO:0030687 (100%)	nucleus (100%);preribosome	nucleus	large subunit precursor (100%)	GO:0005524 (100%);GO:0016887 (100%)	GO:0005524	ATP binding (100%);ATPase (100%)	GO:0000027 (100%)	ribosomal large subunit assembly (100%)	IPR002035 (100%);IPR003593 (100%);IPR011704 (100%)	von Willebrand factor	type A (100%);AAA+ ATPase domain (100%);ATPase	dynein-related	AAA domain (100%)
YGPGWLGR	Melanomma pulvis-pyrius CBS 109.77	Eukaryota	Fungi	Dikarya		Ascomycota	Pezizomycotina		Dothideomycetes	Pleosporomycetidae		Pleosporales				Melanommataceae				Melanomma				Melanomma pulvis-pyrius		Melanomma pulvis-pyrius CBS 109.77									GO:0016787 (100%)	hydrolase activity (100%)	hydrolase activity			IPR000073 (100%);IPR029058 (100%)	Alpha/beta hydrolase fold-1 (100%);Alpha/Beta hydrolase fold (100%)
YGHNGMLR	Fistulina hepatica ATCC 64428	Eukaryota	Fungi	Dikarya		Basidiomycota	Agaricomycotina		Agaricomycetes	Agaricomycetidae		Agaricales				Fistulinaceae				Fistulina				Fistulina hepatica		Fistulina hepatica ATCC 64428				2.7.1.150 (100%)	1-phosphatidylinositol-3-phosphate 5-kinase (100%)				GO:0000285 (100%);GO:0005524 (100%);GO:0016887 (100%)	1-phosphatidylinositol-3-phosphate 5-kinase activity (100%);ATP binding (100%);ATPase (100%)	1-phosphatidylinositol-3-phosphate 5-kinase activity			IPR000306 (100%);IPR002423 (100%);IPR002498 (100%)	FYVE zinc finger (100%);Chaperonin Cpn60/TCP-1 family (100%);Phosphatidylinositol-4-phosphate 5-kinase	core (100%)
YGHGAHR	Aspergillus uvarum CBS 121591	Eukaryota	Fungi	Dikarya		Ascomycota	Pezizomycotina		Eurotiomycetes	Eurotiomycetidae		Eurotiales				Aspergillaceae				Aspergillus				Aspergillus uvarum		Aspergillus uvarum CBS 121591														IPR025340 (100%)	Protein of unknown function DUF4246 (100%)
YGGDCDPDGCDFNSYR	Pezizomycotina	Eukaryota	Fungi	Dikarya		Ascomycota	Pezizomycotina																							3.2.1.- (100%)	Glycosidases	i.e. enzymes hydrolyzing O- and S-glycosyl compounds (100%)	GO:0005576 (87%)	GO:0005576	extracellular region (87%)	GO:0004553 (100%);GO:0030248 (47%);GO:0016829 (40%)	GO:0004553	hydrolase activity	hydrolyzing O-glycosyl compounds (100%);cellulose binding (47%);lyase activity (40%)	GO:0030245 (100%)	cellulose catabolic process (100%)	IPR001722 (100%);IPR013320 (100%);IPR037019 (100%)	Glycoside hydrolase	family 7 (100%);Concanavalin A-like lectin/glucanase domain superfamily (100%);Glycoside hydrolase family 7	catalytic domain superfamily (100%)
YGEVAETLAVMK	Termitomyces	Eukaryota	Fungi	Dikarya		Basidiomycota	Agaricomycotina		Agaricomycetes	Agaricomycetidae		Agaricales				Lyophyllaceae				Termitomyces												GO:0000938 (100%);GO:0005829 (100%);GO:0010008 (100%)	GARP complex (100%);cytosol (100%);endosome membrane (100%)	GARP complex	GO:0000287 (100%);GO:0004427 (100%)	magnesium ion binding (100%);inorganic diphosphatase activity (100%)	magnesium ion binding	GO:0006796 (100%);GO:0042147 (100%)	phosphate-containing compound metabolic process (100%);retrograde transport	endosome to Golgi (100%)	IPR007234 (100%);IPR008162 (100%);IPR039766 (100%)	Vps53-like	N-terminal (100%);Inorganic pyrophosphatase (100%);Vacuolar protein sorting-associated protein 53 (100%)
YGAQLGQGLSAANR	Sphaceloma murrayae	Eukaryota	Fungi	Dikarya		Ascomycota	Pezizomycotina		Dothideomycetes	Dothideomycetidae		Myriangiales				Elsinoaceae				Sphaceloma				Sphaceloma murrayae
YFYPFSLR	Moniliophthora roreri	Eukaryota	Fungi	Dikarya		Basidiomycota	Agaricomycotina		Agaricomycetes	Agaricomycetidae		Agaricales				Marasmiaceae				Moniliophthora				Moniliophthora roreri											GO:0004672 (100%);GO:0005085 (100%);GO:0005524 (100%)	protein kinase activity (100%);guanyl-nucleotide exchange factor activity (100%);ATP binding (100%)	protein kinase activity			IPR000219 (100%);IPR000719 (100%);IPR001180 (100%)	Dbl homology (DH) domain (100%);Protein kinase domain (100%);Citron homology (CNH) domain (100%)
YFTQAQEMEDMSEMDFEDMSDEDDDDEPLDLR	Aureobasidium pullulans	Eukaryota	Fungi	Dikarya		Ascomycota	Pezizomycotina		Dothideomycetes	Dothideomycetidae		Dothideales				Saccotheciaceae				Aureobasidium				Aureobasidium pullulans								GO:0005634 (100%)	nucleus (100%)	nucleus				GO:0006334 (100%)	nucleosome assembly (100%)	IPR002164 (100%);IPR037231 (100%)	Nucleosome assembly protein (NAP) (100%);NAP-like superfamily (100%)
DLMFLFATFAPCCYMLMSR	Coniochaeta ligniaria NRRL 30616	Eukaryota	Fungi	Dikarya		Ascomycota	Pezizomycotina		Sordariomycetes	Sordariomycetidae		Coniochaetales				Coniochaetaceae				Coniochaeta				Coniochaeta ligniaria		Coniochaeta ligniaria NRRL 30616						GO:0016021 (100%)	integral component of membrane (100%)	integral component of membrane
YFPVWWR	Aspergillus	Eukaryota	Fungi	Dikarya		Ascomycota	Pezizomycotina		Eurotiomycetes	Eurotiomycetidae		Eurotiales				Aspergillaceae				Aspergillus										3.2.1.22 (100%)	Alpha-galactosidase (100%)	GO:0016021 (100%);GO:0005576 (6%)	integral component of membrane (100%);extracellular region (6%)	integral component of membrane	GO:0052692 (6%)	raffinose alpha-galactosidase activity (6%)	raffinose alpha-galactosidase activity	GO:0055085 (100%);GO:0005975 (6%)	transmembrane transport (100%);carbohydrate metabolic process (6%)	IPR004813 (100%);IPR000111 (6%);IPR002241 (6%)	Oligopeptide transporter	OPT superfamily (100%);Glycoside hydrolase family 27/36	conserved site (6%);Glycoside hydrolase	family 27 (6%)
VFHDVQNR	Coniella lustricola	Eukaryota	Fungi	Dikarya		Ascomycota	Pezizomycotina		Sordariomycetes	Sordariomycetidae		Diaporthales				Schizoparmaceae				Coniella				Coniella lustricola											GO:0004386 (100%)	helicase activity (100%)	helicase activity			IPR024481 (100%);IPR027417 (100%);IPR041677 (100%)	Helicase Sen1	N-terminal (100%);P-loop containing nucleoside triphosphate hydrolase (100%);DNA2/NAM7 helicase	helicase domain (100%)
YFLAELYRPDR	Penicillium oxalicum 114-2	Eukaryota	Fungi	Dikarya		Ascomycota	Pezizomycotina		Eurotiomycetes	Eurotiomycetidae		Eurotiales				Aspergillaceae				Penicillium				Penicillium oxalicum		Penicillium oxalicum 114-2									GO:0016765 (100%)	transferase activity	transferase activity	transferring alkyl or aryl (other than methyl) groups (100%)	GO:0009820 (100%)	alkaloid metabolic process (100%)	IPR017795 (100%);IPR033964 (100%)	Aromatic prenyltransferase	DMATS-type (100%);Aromatic prenyltransferase (100%)
YFLQGHCR	Serpula lacrymans var. lacrymans	Eukaryota	Fungi	Dikarya		Basidiomycota	Agaricomycotina		Agaricomycetes	Agaricomycetidae		Boletales	Coniophorineae			Serpulaceae				Serpula				Serpula lacrymans			Serpula lacrymans var. lacrymans			2.3.2.27 (100%)	RING-type E3 ubiquitin transferase (100%)				GO:0046872 (100%)	metal ion binding (100%)	metal ion binding			IPR000571 (100%);IPR001841 (100%);IPR013083 (100%)	Zinc finger	CCCH-type (100%);Zinc finger	RING-type (100%);Zinc finger	RING/FYVE/PHD-type (100%)
GNQCWFR	Serpula lacrymans var. lacrymans	Eukaryota	Fungi	Dikarya		Basidiomycota	Agaricomycotina		Agaricomycetes	Agaricomycetidae		Boletales	Coniophorineae			Serpulaceae				Serpula				Serpula lacrymans			Serpula lacrymans var. lacrymans			2.3.2.27 (100%)	RING-type E3 ubiquitin transferase (100%)				GO:0046872 (100%)	metal ion binding (100%)	metal ion binding			IPR000571 (100%);IPR001841 (100%);IPR013083 (100%)	Zinc finger	CCCH-type (100%);Zinc finger	RING-type (100%);Zinc finger	RING/FYVE/PHD-type (100%)
YFFMENFTDPDEWFSK	Ophiocordyceps unilateralis	Eukaryota	Fungi	Dikarya		Ascomycota	Pezizomycotina		Sordariomycetes	Hypocreomycetidae		Hypocreales				Ophiocordycipitaceae				Ophiocordyceps				Ophiocordyceps unilateralis						2.7.11.1 (100%)	Non-specific serine/threonine protein kinase (100%)	GO:0000781 (100%);GO:0005634 (100%)	chromosome	chromosome	telomeric region (100%);nucleus (100%)	GO:0005524 (100%);GO:0106310 (100%);GO:0106311 (100%)	GO:0005524	ATP binding (100%);protein serine kinase activity (100%);protein threonine kinase activity (100%)	GO:0000077 (100%);GO:0000723 (100%);GO:0006281 (100%)	DNA damage checkpoint signaling (100%);telomere maintenance (100%);DNA repair (100%)	IPR000403 (100%);IPR003151 (100%);IPR003152 (100%)	Phosphatidylinositol 3-/4-kinase	catalytic domain (100%);PIK-related kinase	FAT (100%);FATC domain (100%)
YFEEMFDSVTR	Rhizoctonia solani	Eukaryota	Fungi	Dikarya		Basidiomycota	Agaricomycotina		Agaricomycetes			Cantharellales				Ceratobasidiaceae				Rhizoctonia				Rhizoctonia solani																IPR001623 (100%);IPR036869 (100%)	DnaJ domain (100%);Chaperone J-domain superfamily (100%)
YFDSDPCK	Metschnikowia bicuspidata var. bicuspidata NRRL YB-4993	Eukaryota	Fungi	Dikarya		Ascomycota	Saccharomycotina		Saccharomycetes			Saccharomycetales				Metschnikowiaceae				Metschnikowia				Metschnikowia bicuspidata	Metschnikowia bicuspidata var. bicuspidata	Metschnikowia bicuspidata var. bicuspidata NRRL YB-4993														IPR007557 (100%)	PSP1	C-terminal (100%)
YCDVEQK	Grosmannia clavigera kw1407	Eukaryota	Fungi	Dikarya		Ascomycota	Pezizomycotina		Sordariomycetes	Sordariomycetidae		Ophiostomatales				Ophiostomataceae				Grosmannia				Grosmannia clavigera		Grosmannia clavigera kw1407						GO:0005666 (100%)	RNA polymerase III complex (100%)	RNA polymerase III complex	GO:0003697 (100%);GO:0003899 (100%)	single-stranded DNA binding (100%);DNA-directed 5'-3' RNA polymerase activity (100%)	single-stranded DNA binding	GO:0006351 (100%)	transcription	DNA-templated (100%)	IPR008806 (100%);IPR013197 (100%);IPR036388 (100%)	RNA polymerase III Rpc82	C -terminal (100%);RNA polymerase III subunit RPC82-related	helix-turn-helix (100%);Winged helix-like DNA-binding domain superfamily (100%)
YFAQLDEYHER	Aspergillus saccharolyticus JOP 1030-1	Eukaryota	Fungi	Dikarya		Ascomycota	Pezizomycotina		Eurotiomycetes	Eurotiomycetidae		Eurotiales				Aspergillaceae				Aspergillus				Aspergillus saccharolyticus		Aspergillus saccharolyticus JOP 1030-1									GO:0061630 (100%)	ubiquitin protein ligase activity (100%)	ubiquitin protein ligase activity			IPR001841 (100%);IPR013083 (100%);IPR039903 (100%)	Zinc finger	RING-type (100%);Zinc finger	RING/FYVE/PHD-type (100%);E3 ubiquitin-protein ligase Zswim2 (100%)
YFALTQVNR	Paraphaeosphaeria sporulosa	Eukaryota	Fungi	Dikarya		Ascomycota	Pezizomycotina		Dothideomycetes	Pleosporomycetidae		Pleosporales	Massarineae			Didymosphaeriaceae				Paraphaeosphaeria				Paraphaeosphaeria sporulosa
AEFMHMHR	Paraphaeosphaeria sporulosa	Eukaryota	Fungi	Dikarya		Ascomycota	Pezizomycotina		Dothideomycetes	Pleosporomycetidae		Pleosporales	Massarineae			Didymosphaeriaceae				Paraphaeosphaeria				Paraphaeosphaeria sporulosa
TQMEWDWLVR	Fusarium sambucinum species complex	Eukaryota	Fungi	Dikarya		Ascomycota	Pezizomycotina		Sordariomycetes	Hypocreomycetidae		Hypocreales				Nectriaceae				Fusarium		Fusarium sambucinum species complex													GO:0016787 (100%)	hydrolase activity (100%)	hydrolase activity			IPR000073 (50%);IPR013087 (50%);IPR029058 (50%)	Alpha/beta hydrolase fold-1 (50%);Zinc finger C2H2-type (50%);Alpha/Beta hydrolase fold (50%)
ANWSLYWR	Byssothecium circinans	Eukaryota	Fungi	Dikarya		Ascomycota	Pezizomycotina		Dothideomycetes	Pleosporomycetidae		Pleosporales	Massarineae			Massarinaceae				Byssothecium				Byssothecium circinans								GO:0016021 (100%)	integral component of membrane (100%)	integral component of membrane
YEQYDWFK	Pezizomycotina	Eukaryota	Fungi	Dikarya		Ascomycota	Pezizomycotina																									GO:0005634 (100%)	nucleus (100%)	nucleus	GO:0003684 (100%)	damaged DNA binding (100%)	damaged DNA binding	GO:0006289 (100%)	nucleotide-excision repair (100%)	IPR004583 (100%);IPR018325 (100%);IPR018326 (100%)	DNA repair protein Rad4 (100%);Rad4/PNGase transglutaminase-like fold (100%);Rad4 beta-hairpin domain 1 (100%)
YELLYSGYHPEYR	Byssothecium circinans	Eukaryota	Fungi	Dikarya		Ascomycota	Pezizomycotina		Dothideomycetes	Pleosporomycetidae		Pleosporales	Massarineae			Massarinaceae				Byssothecium				Byssothecium circinans
YEHRPHAK	Verruconis gallopava	Eukaryota	Fungi	Dikarya		Ascomycota	Pezizomycotina		Dothideomycetes	Pleosporomycetidae		Venturiales				Sympoventuriaceae				Verruconis				Verruconis gallopava								GO:0005634 (100%)	nucleus (100%)	nucleus	GO:0003676 (100%)	nucleic acid binding (100%)	nucleic acid binding			IPR004871 (100%);IPR015943 (100%);IPR018846 (100%)	Cleavage/polyadenylation specificity factor	A subunit	C-terminal (100%);WD40/YVTN repeat-like-containing domain superfamily (100%);Cleavage/polyadenylation specificity factor	A subunit	N-terminal (100%)
YEHLLESLSSSK	Colletotrichum tofieldiae	Eukaryota	Fungi	Dikarya		Ascomycota	Pezizomycotina		Sordariomycetes	Hypocreomycetidae		Glomerellales				Glomerellaceae				Colletotrichum				Colletotrichum tofieldiae
YEHLTFVL	Scleroderma citrinum Foug A	Eukaryota	Fungi	Dikarya		Basidiomycota	Agaricomycotina		Agaricomycetes	Agaricomycetidae		Boletales	Sclerodermatineae			Sclerodermataceae				Scleroderma				Scleroderma citrinum		Scleroderma citrinum Foug A
YEFDLPTPGSTFMPGK	Zasmidium cellare ATCC 36951	Eukaryota	Fungi	Dikarya		Ascomycota	Pezizomycotina		Dothideomycetes	Dothideomycetidae		Mycosphaerellales				Mycosphaerellaceae				Zasmidium				Zasmidium cellare		Zasmidium cellare ATCC 36951
YEDVELGK	Gymnopilus dilepis	Eukaryota	Fungi	Dikarya		Basidiomycota	Agaricomycotina		Agaricomycetes	Agaricomycetidae		Agaricales				Cortinariaceae				Gymnopilus				Gymnopilus dilepis
YECYDAK	Panaeolus cyanescens	Eukaryota	Fungi	Dikarya		Basidiomycota	Agaricomycotina		Agaricomycetes	Agaricomycetidae		Agaricales				Bolbitiaceae				Panaeolus				Panaeolus cyanescens						3.6.4.12 (100%)	DNA helicase (100%)				GO:0003678 (100%);GO:0005524 (100%)	DNA helicase activity (100%);ATP binding (100%)	DNA helicase activity	GO:0000723 (100%);GO:0006281 (100%);GO:0006310 (100%)	telomere maintenance (100%);DNA repair (100%);DNA recombination (100%)	IPR010285 (100%);IPR025476 (100%);IPR027417 (100%)	DNA helicase Pif1-like (100%);Helitron helicase-like domain (100%);P-loop containing nucleoside triphosphate hydrolase (100%)
DDFYAMR	Panaeolus cyanescens	Eukaryota	Fungi	Dikarya		Basidiomycota	Agaricomycotina		Agaricomycetes	Agaricomycetidae		Agaricales				Bolbitiaceae				Panaeolus				Panaeolus cyanescens						3.6.4.12 (100%)	DNA helicase (100%)				GO:0003678 (100%);GO:0005524 (100%)	DNA helicase activity (100%);ATP binding (100%)	DNA helicase activity	GO:0000723 (100%);GO:0006281 (100%);GO:0006310 (100%)	telomere maintenance (100%);DNA repair (100%);DNA recombination (100%)	IPR010285 (100%);IPR025476 (100%);IPR027417 (100%)	DNA helicase Pif1-like (100%);Helitron helicase-like domain (100%);P-loop containing nucleoside triphosphate hydrolase (100%)
YECPSLGHK	Saccharomycetales	Eukaryota	Fungi	Dikarya		Ascomycota	Saccharomycotina		Saccharomycetes			Saccharomycetales																		2.7.11.13 (100%)	Protein kinase C (100%)	GO:0005634 (33%);GO:0005856 (33%);GO:0010494 (33%)	nucleus (33%);cytoskeleton (33%);cytoplasmic stress granule (33%)	nucleus	GO:0005524 (83%);GO:0004698 (67%);GO:0106310 (50%)	ATP binding (83%);calcium-dependent protein kinase C activity (67%);protein serine kinase activity (50%)	ATP binding	GO:0009272 (67%);GO:0035556 (67%);GO:0009612 (33%)	fungal-type cell wall biogenesis (67%);intracellular signal transduction (67%);response to mechanical stimulus (33%)	IPR000008 (100%);IPR011072 (100%);IPR036274 (100%)	C2 domain (100%);HR1 rho-binding domain (100%);HR1 repeat superfamily (100%)
YECGHPLK	Schizophyllum commune H4-8	Eukaryota	Fungi	Dikarya		Basidiomycota	Agaricomycotina		Agaricomycetes	Agaricomycetidae		Agaricales				Schizophyllaceae				Schizophyllum				Schizophyllum commune		Schizophyllum commune H4-8														IPR001810 (100%);IPR032675 (100%);IPR036047 (100%)	F-box domain (100%);Leucine-rich repeat domain superfamily (100%);F-box-like domain superfamily (100%)
YEAVWAANK	Aspergillus	Eukaryota	Fungi	Dikarya		Ascomycota	Pezizomycotina		Eurotiomycetes	Eurotiomycetidae		Eurotiales				Aspergillaceae				Aspergillus																				IPR000261 (100%);IPR011992 (100%)	EH domain (100%);EF-hand domain pair (100%)
YEAATHF	Talaromyces rugulosus	Eukaryota	Fungi	Dikarya		Ascomycota	Pezizomycotina		Eurotiomycetes	Eurotiomycetidae		Eurotiales				Trichocomaceae				Talaromyces				Talaromyces rugulosus						4.2.1.104 (100%)	Cyanase (100%)				GO:0008824 (100%)	cyanate hydratase activity (100%)	cyanate hydratase activity	GO:0009439 (100%)	cyanate metabolic process (100%)	IPR003712 (100%);IPR008076 (100%);IPR010982 (100%)	Cyanate lyase	C-terminal (100%);Cyanate hydratase (100%);Lambda repressor-like	DNA-binding domain superfamily (100%)
YDYEEWVEFTR	Pezizomycotina	Eukaryota	Fungi	Dikarya		Ascomycota	Pezizomycotina																									GO:0016021 (100%)	integral component of membrane (100%)	integral component of membrane	GO:0005267 (33%)	potassium channel activity (33%)	potassium channel activity			IPR013099 (100%);IPR003280 (33%)	Potassium channel domain (100%);Two pore domain potassium channel (33%)
YDYDEWLK	Clohesyomyces aquaticus	Eukaryota	Fungi	Dikarya		Ascomycota	Pezizomycotina		Dothideomycetes	Pleosporomycetidae		Pleosporales				Lindgomycetaceae				Clohesyomyces				Clohesyomyces aquaticus								GO:0016021 (100%)	integral component of membrane (100%)	integral component of membrane	GO:0016757 (100%)	glycosyltransferase activity (100%)	glycosyltransferase activity			IPR008630 (100%);IPR029044 (100%)	Glycosyltransferase 34 (100%);Nucleotide-diphospho-sugar transferases (100%)
YDWTGMLGK	Agaricomycetes	Eukaryota	Fungi	Dikarya		Basidiomycota	Agaricomycotina		Agaricomycetes																															IPR006767 (100%);IPR006768 (100%);IPR040194 (100%)	Cwf19-like protein	C-terminal domain-2 (100%);Cwf19-like	C-terminal domain-1 (100%);Cwf19-like protein (100%)
YDVVHVR	Pezizomycotina	Eukaryota	Fungi	Dikarya		Ascomycota	Pezizomycotina																												GO:0008168 (100%)	methyltransferase activity (100%)	methyltransferase activity	GO:0032259 (75%);GO:0006744 (25%)	methylation (75%);ubiquinone biosynthetic process (25%)	IPR029063 (100%);IPR041698 (10%);IPR025714 (7%)	S-adenosyl-L-methionine-dependent methyltransferase (100%);Methyltransferase domain 25 (10%);Methyltransferase domain (7%)
WYSETYLK	Lophiotrema nucula	Eukaryota	Fungi	Dikarya		Ascomycota	Pezizomycotina		Dothideomycetes	Pleosporomycetidae		Pleosporales				Lophiotremataceae				Lophiotrema				Lophiotrema nucula																IPR007918 (100%)	Mitochondrial distribution/morphology family 35/apoptosis (100%)
YDNLLPLFSHFLR	Metarhizium brunneum	Eukaryota	Fungi	Dikarya		Ascomycota	Pezizomycotina		Sordariomycetes	Hypocreomycetidae		Hypocreales				Clavicipitaceae				Metarhizium				Metarhizium brunneum																IPR012879 (100%)	PAT complex subunit CCDC47 (100%)
YDDYYDNDYYPR	Panaeolus cyanescens	Eukaryota	Fungi	Dikarya		Basidiomycota	Agaricomycotina		Agaricomycetes	Agaricomycetidae		Agaricales				Bolbitiaceae				Panaeolus				Panaeolus cyanescens											GO:0003676 (100%);GO:0008270 (100%)	nucleic acid binding (100%);zinc ion binding (100%)	nucleic acid binding			IPR001878 (100%);IPR036875 (100%)	Zinc finger	CCHC-type (100%);Zinc finger	CCHC-type superfamily (100%)
YDCEQYFK	Podospora	Eukaryota	Fungi	Dikarya		Ascomycota	Pezizomycotina		Sordariomycetes	Sordariomycetidae		Sordariales				Chaetomiaceae				Podospora															GO:0004499 (100%);GO:0050660 (100%);GO:0050661 (100%)	N	N	N-dimethylaniline monooxygenase activity (100%);flavin adenine dinucleotide binding (100%);NADP binding (100%)			IPR020946 (100%);IPR036188 (100%)	Flavin monooxygenase-like (100%);FAD/NAD(P)-binding domain superfamily (100%)
TYNAHCECTLLLYHMR	Botryobasidium botryosum FD-172 SS1	Eukaryota	Fungi	Dikarya		Basidiomycota	Agaricomycotina		Agaricomycetes			Cantharellales				Botryobasidiaceae				Botryobasidium				Botryobasidium botryosum		Botryobasidium botryosum FD-172 SS1														IPR027796 (100%)	OTT_1508-like deaminase (100%)
YCWSDDSM	Moniliophthora perniciosa FA553	Eukaryota	Fungi	Dikarya		Basidiomycota	Agaricomycotina		Agaricomycetes	Agaricomycetidae		Agaricales				Marasmiaceae				Moniliophthora				Moniliophthora perniciosa		Moniliophthora perniciosa FA553
QCQQDLHR	Colletotrichum orbiculare MAFF 240422	Eukaryota	Fungi	Dikarya		Ascomycota	Pezizomycotina		Sordariomycetes	Hypocreomycetidae		Glomerellales				Glomerellaceae				Colletotrichum				Colletotrichum orbiculare		Colletotrichum orbiculare MAFF 240422
YCVVPGHEFK	Phanerochaete carnosa HHB-10118-sp	Eukaryota	Fungi	Dikarya		Basidiomycota	Agaricomycotina		Agaricomycetes			Polyporales				Phanerochaetaceae				Phanerochaete				Phanerochaete carnosa		Phanerochaete carnosa HHB-10118-sp									GO:0016491 (100%)	oxidoreductase activity (100%)	oxidoreductase activity			IPR023753 (100%);IPR036188 (100%)	FAD/NAD(P)-binding domain (100%);FAD/NAD(P)-binding domain superfamily (100%)
MMYTDGSVQMGNKPALK	Trematosphaeria pertusa	Eukaryota	Fungi	Dikarya		Ascomycota	Pezizomycotina		Dothideomycetes	Pleosporomycetidae		Pleosporales	Massarineae			Trematosphaeriaceae				Trematosphaeria				Trematosphaeria pertusa
YCLHQQDASLK	Epicoccum nigrum	Eukaryota	Fungi	Dikarya		Ascomycota	Pezizomycotina		Dothideomycetes	Pleosporomycetidae		Pleosporales	Pleosporineae			Didymellaceae				Epicoccum				Epicoccum nigrum																IPR010730 (100%)	Heterokaryon incompatibility (100%)
YGEDWQQYR	Pseudogymnoascus verrucosus	Eukaryota	Fungi	Dikarya		Ascomycota	Pezizomycotina		Leotiomycetes							Pseudeurotiaceae				Pseudogymnoascus				Pseudogymnoascus verrucosus								GO:0016021 (100%)	integral component of membrane (100%)	integral component of membrane						IPR010721 (100%)	Protein of unknown function DUF1295 (100%)
YAVFEPLNK	Monosporascus	Eukaryota	Fungi	Dikarya		Ascomycota	Pezizomycotina		Sordariomycetes	Xylariomycetidae		Xylariales								Monosporascus												GO:0005634 (100%);GO:0005737 (100%);GO:0030677 (100%)	nucleus (100%);cytoplasm (100%);ribonuclease P complex (100%)	nucleus	GO:0003723 (100%);GO:0004526 (100%)	RNA binding (100%);ribonuclease P activity (100%)	RNA binding	GO:0001682 (100%)	tRNA 5'-leader removal (100%)	IPR002730 (100%);IPR016848 (100%);IPR023534 (100%)	Ribonuclease P protein subunit Rpp29/RNP1 (100%);Ribonuclease P/MRP subunit Rpp29 (100%);Rof/RNase P-like (100%)
YATMDLR	Gymnopilus dilepis	Eukaryota	Fungi	Dikarya		Basidiomycota	Agaricomycotina		Agaricomycetes	Agaricomycetidae		Agaricales				Cortinariaceae				Gymnopilus				Gymnopilus dilepis
YAPLTLSK	Dikarya	Eukaryota	Fungi	Dikarya																												GO:0071986 (20%)	Ragulator complex (20%)	Ragulator complex	GO:0046872 (80%)	metal ion binding (80%)	metal ion binding	GO:0006508 (80%);GO:0001919 (20%);GO:0007040 (20%)	proteolysis (80%);regulation of receptor recycling (20%);lysosome organization (20%)	IPR007863 (80%);IPR011249 (80%);IPR011765 (80%)	Peptidase M16	C-terminal (80%);Metalloenzyme	LuxS/M16 peptidase-like (80%);Peptidase M16	N-terminal (80%)
YAPLPFVV	Neurospora crassa	Eukaryota	Fungi	Dikarya		Ascomycota	Pezizomycotina		Sordariomycetes	Sordariomycetidae		Sordariales				Sordariaceae				Neurospora				Neurospora crassa
YANQLDF	Penicillium oxalicum 114-2	Eukaryota	Fungi	Dikarya		Ascomycota	Pezizomycotina		Eurotiomycetes	Eurotiomycetidae		Eurotiales				Aspergillaceae				Penicillium				Penicillium oxalicum		Penicillium oxalicum 114-2
YANGCDFEGQAK	Sporormia fimetaria CBS 119925	Eukaryota	Fungi	Dikarya		Ascomycota	Pezizomycotina		Dothideomycetes	Pleosporomycetidae		Pleosporales				Sporormiaceae				Sporormia				Sporormia fimetaria		Sporormia fimetaria CBS 119925				2.4.1.- (100%)	Hexosyltransferases (100%)	GO:0005886 (100%);GO:0031225 (100%)	plasma membrane (100%);anchored component of membrane (100%)	plasma membrane	GO:0016740 (100%)	transferase activity (100%)	transferase activity			IPR004886 (100%);IPR012946 (100%);IPR017853 (100%)	Glucanosyltransferase (100%);X8 domain (100%);Glycoside hydrolase superfamily (100%)
YANDNEVFFK	Melanomma pulvis-pyrius CBS 109.77	Eukaryota	Fungi	Dikarya		Ascomycota	Pezizomycotina		Dothideomycetes	Pleosporomycetidae		Pleosporales				Melanommataceae				Melanomma				Melanomma pulvis-pyrius		Melanomma pulvis-pyrius CBS 109.77				1.11.1.- (100%)	Peroxidases (100%)				GO:0004601 (100%);GO:0020037 (100%);GO:0046872 (100%)	peroxidase activity (100%);heme binding (100%);metal ion binding (100%)	peroxidase activity	GO:0006979 (100%)	response to oxidative stress (100%)	IPR002016 (100%);IPR002207 (100%);IPR010255 (100%)	Haem peroxidase (100%);Class I peroxidase (100%);Haem peroxidase superfamily (100%)
YANDLLEQLK	Psilocybe cyanescens	Eukaryota	Fungi	Dikarya		Basidiomycota	Agaricomycotina		Agaricomycetes	Agaricomycetidae		Agaricales				Strophariaceae				Psilocybe				Psilocybe cyanescens																IPR011990 (100%)	Tetratricopeptide-like helical domain superfamily (100%)
YAMENEGDMK	Candolleomyces aberdarensis	Eukaryota	Fungi	Dikarya		Basidiomycota	Agaricomycotina		Agaricomycetes	Agaricomycetidae		Agaricales				Psathyrellaceae				Candolleomyces				Candolleomyces aberdarensis
YALQQYNK	Pezizomycotina	Eukaryota	Fungi	Dikarya		Ascomycota	Pezizomycotina																									GO:0005634 (50%);GO:0016021 (50%)	nucleus (50%);integral component of membrane (50%)	nucleus	GO:0000981 (50%);GO:0003677 (50%);GO:0008270 (50%)	DNA-binding transcription factor activity	DNA-binding transcription factor activity	RNA polymerase II-specific (50%);DNA binding (50%);zinc ion binding (50%)			IPR021858 (100%);IPR001138 (50%);IPR036864 (50%)	Fungal transcription factor (100%);Zn(2)-C6 fungal-type DNA-binding domain (50%);Zn(2)-C6 fungal-type DNA-binding domain superfamily (50%)
YALMPEHER	Diplodia corticola	Eukaryota	Fungi	Dikarya		Ascomycota	Pezizomycotina		Dothideomycetes			Botryosphaeriales				Botryosphaeriaceae				Diplodia				Diplodia corticola								GO:0016021 (100%)	integral component of membrane (100%)	integral component of membrane	GO:0022857 (100%)	transmembrane transporter activity (100%)	transmembrane transporter activity			IPR002293 (100%)	Amino acid/polyamine transporter I (100%)
YALLAPMDFHPHNFR	Emmonsia crescens	Eukaryota	Fungi	Dikarya		Ascomycota	Pezizomycotina		Eurotiomycetes	Eurotiomycetidae		Onygenales				Ajellomycetaceae				Emmonsia				Emmonsia crescens																IPR025213 (100%)	Kinetochore Sim4 complex subunit Fta2 (100%)
HTAGALA	Aaosphaeria arxii CBS 175.79	Eukaryota	Fungi	Dikarya		Ascomycota	Pezizomycotina		Dothideomycetes	Pleosporomycetidae		Pleosporales								Aaosphaeria				Aaosphaeria arxii		Aaosphaeria arxii CBS 175.79						GO:0016021 (100%)	integral component of membrane (100%)	integral component of membrane						IPR018825 (100%);IPR018827 (100%)	Domain of unknown function DUF2427 (100%);Uncharacterised domain YCR061W	C-terminal (100%)
YALPLDDDR	Verticillium	Eukaryota	Fungi	Dikarya		Ascomycota	Pezizomycotina		Sordariomycetes	Hypocreomycetidae		Glomerellales				Plectosphaerellaceae				Verticillium												GO:0016021 (100%)	integral component of membrane (100%)	integral component of membrane	GO:0015140 (100%)	malate transmembrane transporter activity (100%)	malate transmembrane transporter activity			IPR004695 (100%);IPR030185 (100%);IPR038665 (100%)	Transporter protein SLAC1/Mae1/ Ssu1/TehA (100%);Malic acid transport protein (100%);Voltage-dependent anion channel superfamily (100%)
YAFVELSVQER	Stachybotrys	Eukaryota	Fungi	Dikarya		Ascomycota	Pezizomycotina		Sordariomycetes	Hypocreomycetidae		Hypocreales				Stachybotryaceae				Stachybotrys												GO:0016021 (100%)	integral component of membrane (100%)	integral component of membrane
YAFGCAELMFSPFK	[Candida] intermedia	Eukaryota	Fungi	Dikarya		Ascomycota	Saccharomycotina		Saccharomycetes			Saccharomycetales				Metschnikowiaceae				Clavispora				[Candida] intermedia								GO:0016021 (100%)	integral component of membrane (100%)	integral component of membrane						IPR001173 (100%);IPR029044 (100%)	Glycosyltransferase 2-like (100%);Nucleotide-diphospho-sugar transferases (100%)
YAEYMVWLDAR	Talaromyces atroroseus	Eukaryota	Fungi	Dikarya		Ascomycota	Pezizomycotina		Eurotiomycetes	Eurotiomycetidae		Eurotiales				Trichocomaceae				Talaromyces				Talaromyces atroroseus																IPR029069 (100%);IPR033120 (100%)	HotDog domain superfamily (100%);Hotdog acyl-CoA thioesterase (ACOT)-type domain (100%)
YADWPEWK	Fusarium	Eukaryota	Fungi	Dikarya		Ascomycota	Pezizomycotina		Sordariomycetes	Hypocreomycetidae		Hypocreales				Nectriaceae				Fusarium										3.1.1.- (100%)	Carboxylic ester hydrolases (100%)				GO:0016787 (100%)	hydrolase activity (100%)	hydrolase activity			IPR002018 (100%);IPR019826 (100%);IPR029058 (100%)	Carboxylesterase	type B (100%);Carboxylesterase type B	active site (100%);Alpha/Beta hydrolase fold (100%)
WYYHGSK	Agaricus bisporus var. burnettii JB137-S8	Eukaryota	Fungi	Dikarya		Basidiomycota	Agaricomycotina		Agaricomycetes	Agaricomycetidae		Agaricales				Agaricaceae				Agaricus				Agaricus bisporus	Agaricus bisporus var. burnettii	Agaricus bisporus var. burnettii JB137-S8
HWACATK	Pleosporales	Eukaryota	Fungi	Dikarya		Ascomycota	Pezizomycotina		Dothideomycetes	Pleosporomycetidae		Pleosporales																				GO:0005634 (100%)	nucleus (100%)	nucleus	GO:0003677 (100%);GO:0008270 (100%)	DNA binding (100%);zinc ion binding (100%)	DNA binding			IPR001510 (100%);IPR036957 (100%)	Zinc finger	PARP-type (100%);Zinc finger	PARP-type superfamily (100%)
WYEAYYDLVR	Periconia macrospinosa	Eukaryota	Fungi	Dikarya		Ascomycota	Pezizomycotina		Dothideomycetes	Pleosporomycetidae		Pleosporales	Massarineae			Periconiaceae				Periconia				Periconia macrospinosa								GO:0016021 (100%)	integral component of membrane (100%)	integral component of membrane	GO:0005506 (100%);GO:0016705 (100%);GO:0020037 (100%)	iron ion binding (100%);oxidoreductase activity	iron ion binding	acting on paired donors	with incorporation or reduction of molecular oxygen (100%);heme binding (100%)			IPR001128 (100%);IPR002401 (100%);IPR036396 (100%)	Cytochrome P450 (100%);Cytochrome P450	E-class	group I (100%);Cytochrome P450 superfamily (100%)
WWTCPMWLR	Dendrothele bispora CBS 962.96	Eukaryota	Fungi	Dikarya		Basidiomycota	Agaricomycotina		Agaricomycetes	Agaricomycetidae		Agaricales								Dendrothele				Dendrothele bispora		Dendrothele bispora CBS 962.96														IPR040521 (100%);IPR041457 (50%)	Kyakuja-Dileera-Zisupton transposase (100%);CxC2-like cysteine cluster	KDZ transposase-associated (50%)
WWQLTAK	Colletotrichum nymphaeae SA-01	Eukaryota	Fungi	Dikarya		Ascomycota	Pezizomycotina		Sordariomycetes	Hypocreomycetidae		Glomerellales				Glomerellaceae				Colletotrichum				Colletotrichum nymphaeae		Colletotrichum nymphaeae SA-01									GO:0004497 (100%);GO:0005506 (100%);GO:0016705 (100%)	monooxygenase activity (100%);iron ion binding (100%);oxidoreductase activity	monooxygenase activity	acting on paired donors	with incorporation or reduction of molecular oxygen (100%)			IPR001128 (100%);IPR002403 (100%);IPR017972 (100%)	Cytochrome P450 (100%);Cytochrome P450	E-class	group IV (100%);Cytochrome P450	conserved site (100%)
WWNFMGVCPVR	[Candida] glabrata	Eukaryota	Fungi	Dikarya		Ascomycota	Saccharomycotina		Saccharomycetes			Saccharomycetales				Saccharomycetaceae				Nakaseomyces				[Candida] glabrata								GO:0016021 (100%)	integral component of membrane (100%)	integral component of membrane
WWMYVWCVLK	Bipolaris	Eukaryota	Fungi	Dikarya		Ascomycota	Pezizomycotina		Dothideomycetes	Pleosporomycetidae		Pleosporales	Pleosporineae			Pleosporaceae				Bipolaris															GO:0046872 (100%)	metal ion binding (100%)	metal ion binding			IPR001841 (100%);IPR017907 (100%);IPR013083 (33%)	Zinc finger	RING-type (100%);Zinc finger	RING-type	conserved site (100%);Zinc finger	RING/FYVE/PHD-type (33%)
ECFASQK	Botryosphaeriaceae	Eukaryota	Fungi	Dikarya		Ascomycota	Pezizomycotina		Dothideomycetes			Botryosphaeriales				Botryosphaeriaceae																GO:0016021 (80%)	integral component of membrane (80%)	integral component of membrane	GO:0016787 (80%)	hydrolase activity (80%)	hydrolase activity	GO:0006629 (80%)	lipid metabolic process (80%)	IPR029058 (100%);IPR006693 (80%)	Alpha/Beta hydrolase fold (100%);Partial AB-hydrolase lipase domain (80%)
WWLFVQALFWR	Aspergillus sclerotioniger CBS 115572	Eukaryota	Fungi	Dikarya		Ascomycota	Pezizomycotina		Eurotiomycetes	Eurotiomycetidae		Eurotiales				Aspergillaceae				Aspergillus				Aspergillus sclerotioniger		Aspergillus sclerotioniger CBS 115572									GO:0016787 (100%)	hydrolase activity (100%)	hydrolase activity			IPR013094 (100%);IPR029058 (100%)	Alpha/beta hydrolase fold-3 (100%);Alpha/Beta hydrolase fold (100%)
WWLEGMMENR	Pleomassaria siparia CBS 279.74	Eukaryota	Fungi	Dikarya		Ascomycota	Pezizomycotina		Dothideomycetes	Pleosporomycetidae		Pleosporales				Pleomassariaceae				Pleomassaria				Pleomassaria siparia		Pleomassaria siparia CBS 279.74
WWEDGTHFR	Pseudocercospora fijiensis CIRAD86	Eukaryota	Fungi	Dikarya		Ascomycota	Pezizomycotina		Dothideomycetes	Dothideomycetidae		Mycosphaerellales				Mycosphaerellaceae				Pseudocercospora				Pseudocercospora fijiensis		Pseudocercospora fijiensis CIRAD86						GO:0000127 (100%);GO:0005634 (100%)	transcription factor TFIIIC complex (100%);nucleus (100%)	transcription factor TFIIIC complex	GO:0003677 (100%)	DNA binding (100%)	DNA binding	GO:0006384 (100%)	transcription initiation from RNA polymerase III promoter (100%)	IPR007309 (100%);IPR044210 (100%)	B-block binding subunit of TFIIIC (100%);Transcription facto Tfc3-like (100%)
WWDGFLQDQWMDR	Postia placenta	Eukaryota	Fungi	Dikarya		Basidiomycota	Agaricomycotina		Agaricomycetes			Polyporales				Dacryobolaceae				Postia				Postia placenta
WVNENLTR	Naematelia encephala	Eukaryota	Fungi	Dikarya		Basidiomycota	Agaricomycotina		Tremellomycetes			Tremellales				Naemateliaceae				Naematelia				Naematelia encephala
WVMVLLHSMSLTQVCR	Aspergillus sergii	Eukaryota	Fungi	Dikarya		Ascomycota	Pezizomycotina		Eurotiomycetes	Eurotiomycetidae		Eurotiales				Aspergillaceae				Aspergillus				Aspergillus sergii											GO:0016798 (100%)	hydrolase activity	hydrolase activity	acting on glycosyl bonds (100%)	GO:0005975 (100%)	carbohydrate metabolic process (100%)	IPR008928 (100%)	Six-hairpin glycosidase superfamily (100%)
WVLYLHHR	Aspergillus uvarum CBS 121591	Eukaryota	Fungi	Dikarya		Ascomycota	Pezizomycotina		Eurotiomycetes	Eurotiomycetidae		Eurotiales				Aspergillaceae				Aspergillus				Aspergillus uvarum		Aspergillus uvarum CBS 121591						GO:0016021 (100%)	integral component of membrane (100%)	integral component of membrane
WVLDWAVA	Dentipellis fragilis	Eukaryota	Fungi	Dikarya		Basidiomycota	Agaricomycotina		Agaricomycetes			Russulales				Hericiaceae				Dentipellis				Dentipellis fragilis								GO:0016021 (100%)	integral component of membrane (100%)	integral component of membrane	GO:0015095 (100%)	magnesium ion transmembrane transporter activity (100%)	magnesium ion transmembrane transporter activity			IPR008521 (100%)	Magnesium transporter NIPA (100%)
WTYWVLQEVA	Hortaea werneckii	Eukaryota	Fungi	Dikarya		Ascomycota	Pezizomycotina		Dothideomycetes	Dothideomycetidae		Mycosphaerellales				Teratosphaeriaceae				Hortaea				Hortaea werneckii											GO:0005507 (100%);GO:2001070 (100%)	copper ion binding (100%);starch binding (100%)	copper ion binding	GO:0000272 (100%)	polysaccharide catabolic process (100%)	IPR001117 (100%);IPR002044 (100%);IPR008972 (100%)	Multicopper oxidase	type 1 (100%);Carbohydrate binding module family 20 (100%);Cupredoxin (100%)
WTSGDESSGTSVVEEER	Microdochium bolleyi	Eukaryota	Fungi	Dikarya		Ascomycota	Pezizomycotina		Sordariomycetes	Xylariomycetidae		Xylariales				Microdochiaceae				Microdochium				Microdochium bolleyi
WTALPQPK	Coprinellus micaceus	Eukaryota	Fungi	Dikarya		Basidiomycota	Agaricomycotina		Agaricomycetes	Agaricomycetidae		Agaricales				Psathyrellaceae				Coprinellus				Coprinellus micaceus
WSVLLPLV	Colletotrichum tanaceti	Eukaryota	Fungi	Dikarya		Ascomycota	Pezizomycotina		Sordariomycetes	Hypocreomycetidae		Glomerellales				Glomerellaceae				Colletotrichum				Colletotrichum tanaceti
WSNTTMPSLK	Panaeolus cyanescens	Eukaryota	Fungi	Dikarya		Basidiomycota	Agaricomycotina		Agaricomycetes	Agaricomycetidae		Agaricales				Bolbitiaceae				Panaeolus				Panaeolus cyanescens								GO:0016021 (100%)	integral component of membrane (100%)	integral component of membrane
WSGMENSSDR	Penicillium vulpinum	Eukaryota	Fungi	Dikarya		Ascomycota	Pezizomycotina		Eurotiomycetes	Eurotiomycetidae		Eurotiales				Aspergillaceae				Penicillium				Penicillium vulpinum											GO:0016846 (100%);GO:0046872 (100%)	carbon-sulfur lyase activity (100%);metal ion binding (100%)	carbon-sulfur lyase activity			IPR006913 (100%);IPR011057 (100%)	CENP-V/GFA domain (100%);Mss4-like superfamily (100%)
WSDECGTMDK	Diaporthe helianthi	Eukaryota	Fungi	Dikarya		Ascomycota	Pezizomycotina		Sordariomycetes	Sordariomycetidae		Diaporthales				Diaporthaceae				Diaporthe				Diaporthe helianthi
QFPWPMFK	Hypsizygus marmoreus	Eukaryota	Fungi	Dikarya		Basidiomycota	Agaricomycotina		Agaricomycetes	Agaricomycetidae		Agaricales				Lyophyllaceae				Hypsizygus				Hypsizygus marmoreus
LQDATLY	Hebeloma cylindrosporum h7	Eukaryota	Fungi	Dikarya		Basidiomycota	Agaricomycotina		Agaricomycetes	Agaricomycetidae		Agaricales				Cortinariaceae				Hebeloma				Hebeloma cylindrosporum		Hebeloma cylindrosporum h7						GO:0016021 (100%)	integral component of membrane (100%)	integral component of membrane
FYSFVQLW	Pezizomycotina	Eukaryota	Fungi	Dikarya		Ascomycota	Pezizomycotina																									GO:0016021 (100%)	integral component of membrane (100%)	integral component of membrane				GO:0055085 (100%)	transmembrane transport (100%)	IPR004841 (100%)	Amino acid permease/ SLC12A domain (100%)
EAHNQPR	Polyporus arcularius HHB13444	Eukaryota	Fungi	Dikarya		Basidiomycota	Agaricomycotina		Agaricomycetes			Polyporales				Polyporaceae				Polyporus				Polyporus arcularius		Polyporus arcularius HHB13444
CTEWGQEGR	Talaromyces marneffei	Eukaryota	Fungi	Dikarya		Ascomycota	Pezizomycotina		Eurotiomycetes	Eurotiomycetidae		Eurotiales				Trichocomaceae				Talaromyces				Talaromyces marneffei											GO:0016491 (100%)	oxidoreductase activity (100%)	oxidoreductase activity			IPR006076 (100%);IPR036188 (100%)	FAD dependent oxidoreductase (100%);FAD/NAD(P)-binding domain superfamily (100%)
WQMSDDGLR	Fusarium oxysporum species complex	Eukaryota	Fungi	Dikarya		Ascomycota	Pezizomycotina		Sordariomycetes	Hypocreomycetidae		Hypocreales				Nectriaceae				Fusarium		Fusarium oxysporum species complex										GO:0005634 (100%)	nucleus (100%)	nucleus	GO:0000981 (100%);GO:0003677 (100%);GO:0008270 (100%)	DNA-binding transcription factor activity	DNA-binding transcription factor activity	RNA polymerase II-specific (100%);DNA binding (100%);zinc ion binding (100%)	GO:0006351 (100%)	transcription	DNA-templated (100%)	IPR001138 (100%);IPR007219 (100%);IPR036864 (100%)	Zn(2)-C6 fungal-type DNA-binding domain (100%);Transcription factor domain	fungi (100%);Zn(2)-C6 fungal-type DNA-binding domain superfamily (100%)
WQGVYHSNELYNAMEYGYK	Flammulina velutipes	Eukaryota	Fungi	Dikarya		Basidiomycota	Agaricomycotina		Agaricomycetes	Agaricomycetidae		Agaricales				Physalacriaceae				Flammulina				Flammulina velutipes						2.7.7.7 (100%)	DNA-directed DNA polymerase (100%)	GO:0005739 (100%)	mitochondrion (100%)	mitochondrion	GO:0000166 (100%);GO:0003677 (100%);GO:0003887 (100%)	nucleotide binding (100%);DNA binding (100%);DNA-directed DNA polymerase activity (100%)	nucleotide binding	GO:0006260 (100%)	DNA replication (100%)	IPR004868 (100%);IPR006172 (100%);IPR012337 (100%)	DNA-directed DNA polymerase	family B	mitochondria/virus (100%);DNA-directed DNA polymerase	family B (100%);Ribonuclease H-like superfamily (100%)
WQDLQDPECDEEGSEDEESDDDR	Spizellomyces sp. 'palustris'	Eukaryota	Fungi			Chytridiomycota			Chytridiomycetes			Spizellomycetales				Spizellomycetaceae				Spizellomyces				Spizellomyces sp. 'palustris'
WPDDLAATQMTK	Byssochlamys spectabilis	Eukaryota	Fungi	Dikarya		Ascomycota	Pezizomycotina		Eurotiomycetes	Eurotiomycetidae		Eurotiales				Thermoascaceae				Byssochlamys				Byssochlamys spectabilis								GO:0005730 (100%);GO:0005743 (100%)	nucleolus (100%);mitochondrial inner membrane (100%)	nucleolus	GO:0003723 (100%)	RNA binding (100%)	RNA binding	GO:0006364 (100%)	rRNA processing (100%)	IPR005554 (100%);IPR035082 (100%);IPR035367 (100%)	NOL6/Upt22 (100%);Nrap protein domain 1 (100%);Nrap protein	domain 2 (100%)
WPCLVFCLLHR	Amniculicola lignicola CBS 123094	Eukaryota	Fungi	Dikarya		Ascomycota	Pezizomycotina		Dothideomycetes	Pleosporomycetidae		Pleosporales				Amniculicolaceae				Amniculicola				Amniculicola lignicola		Amniculicola lignicola CBS 123094									GO:0003677 (100%)	DNA binding (100%)	DNA binding	GO:0030435 (100%);GO:0048315 (100%)	sporulation resulting in formation of a cellular spore (100%);conidium formation (100%)	IPR003163 (100%);IPR018004 (100%);IPR029790 (100%)	Transcription regulator HTH	APSES-type DNA-binding domain (100%);KilA	N-terminal/APSES-type HTH	DNA-binding (100%);EFG1/Phd1/StuA family (100%)
WNWPTYLTFGR	Lentinus tigrinus	Eukaryota	Fungi	Dikarya		Basidiomycota	Agaricomycotina		Agaricomycetes			Polyporales				Polyporaceae				Lentinus				Lentinus tigrinus								GO:0035658 (100%)	Mon1-Ccz1 complex (100%)	Mon1-Ccz1 complex				GO:0016192 (100%)	vesicle-mediated transport (100%)	IPR013176 (100%);IPR043987 (100%)	Vacuolar fusion protein Ccz1 (100%);CCZ1/INTU/HSP4	first Longin domain (100%)
WNNMAQMMK	Byssothecium circinans	Eukaryota	Fungi	Dikarya		Ascomycota	Pezizomycotina		Dothideomycetes	Pleosporomycetidae		Pleosporales	Massarineae			Massarinaceae				Byssothecium				Byssothecium circinans																IPR000195 (100%);IPR035969 (100%)	Rab-GTPase-TBC domain (100%);Rab-GTPase-TBC domain superfamily (100%)
WNMLFPSGNCQR	Polyporus	Eukaryota	Fungi	Dikarya		Basidiomycota	Agaricomycotina		Agaricomycetes			Polyporales				Polyporaceae				Polyporus
WNLFALWWR	Aspergillus tamarii	Eukaryota	Fungi	Dikarya		Ascomycota	Pezizomycotina		Eurotiomycetes	Eurotiomycetidae		Eurotiales				Aspergillaceae				Aspergillus				Aspergillus tamarii
WNLTSSHL	Lachancea fermentati	Eukaryota	Fungi	Dikarya		Ascomycota	Saccharomycotina		Saccharomycetes			Saccharomycetales				Saccharomycetaceae				Lachancea				Lachancea fermentati
WMWDWYQK	Pisolithus	Eukaryota	Fungi	Dikarya		Basidiomycota	Agaricomycotina		Agaricomycetes	Agaricomycetidae		Boletales	Sclerodermatineae			Pisolithaceae				Pisolithus										2.7.7.6 (100%)	DNA-directed RNA polymerase (100%)				GO:0003677 (100%);GO:0003899 (100%)	DNA binding (100%);DNA-directed 5'-3' RNA polymerase activity (100%)	DNA binding	GO:0006351 (100%)	transcription	DNA-templated (100%)	IPR002092 (100%);IPR011990 (100%);IPR024075 (100%)	DNA-directed RNA polymerase	phage-type (100%);Tetratricopeptide-like helical domain superfamily (100%);DNA-directed RNA polymerase	helix hairpin domain superfamily (100%)
WMVWSYWK	Lophiostoma macrostomum CBS 122681	Eukaryota	Fungi	Dikarya		Ascomycota	Pezizomycotina		Dothideomycetes	Pleosporomycetidae		Pleosporales				Lophiostomataceae				Lophiostoma				Lophiostoma macrostomum		Lophiostoma macrostomum CBS 122681
WMTMLLALPK	Eremomyces bilateralis CBS 781.70	Eukaryota	Fungi	Dikarya		Ascomycota	Pezizomycotina		Dothideomycetes			Eremomycetales				Eremomycetaceae				Eremomyces				Eremomyces bilateralis		Eremomyces bilateralis CBS 781.70						GO:0016021 (100%)	integral component of membrane (100%)	integral component of membrane	GO:0016491 (100%)	oxidoreductase activity (100%)	oxidoreductase activity	GO:0006811 (100%)	ion transport (100%)	IPR013112 (100%);IPR013121 (100%);IPR013130 (100%)	FAD-binding 8 (100%);Ferric reductase	NAD binding domain (100%);Ferric reductase transmembrane component-like domain (100%)
WMTCQLQTFPEQEAR	Fusarium graminearum	Eukaryota	Fungi	Dikarya		Ascomycota	Pezizomycotina		Sordariomycetes	Hypocreomycetidae		Hypocreales				Nectriaceae				Fusarium		Fusarium sambucinum species complex		Fusarium graminearum
WMSLMEPDLLLYPLLER	Russulales	Eukaryota	Fungi	Dikarya		Basidiomycota	Agaricomycotina		Agaricomycetes			Russulales																							GO:0016504 (100%);GO:0070577 (100%);GO:0070628 (100%)	peptidase activator activity (100%);lysine-acetylated histone binding (100%);proteasome binding (100%)	peptidase activator activity	GO:0006281 (100%)	DNA repair (100%)	IPR011989 (100%);IPR016024 (100%);IPR021843 (100%)	Armadillo-like helical (100%);Armadillo-type fold (100%);Proteasome activator complex subunit 4 C-terminal domain (100%)
WMSCDECK	Lophiostoma macrostomum CBS 122681	Eukaryota	Fungi	Dikarya		Ascomycota	Pezizomycotina		Dothideomycetes	Pleosporomycetidae		Pleosporales				Lophiostomataceae				Lophiostoma				Lophiostoma macrostomum		Lophiostoma macrostomum CBS 122681														IPR018306 (100%)	Bacteriophage T5	Orf172 DNA-binding (100%)
WMHPACR	Colletotrichum orchidophilum	Eukaryota	Fungi	Dikarya		Ascomycota	Pezizomycotina		Sordariomycetes	Hypocreomycetidae		Glomerellales				Glomerellaceae				Colletotrichum				Colletotrichum orchidophilum
WMEELLMPVL	Ophiobolus disseminans	Eukaryota	Fungi	Dikarya		Ascomycota	Pezizomycotina		Dothideomycetes	Pleosporomycetidae		Pleosporales	Pleosporineae			Leptosphaeriaceae				Ophiobolus				Ophiobolus disseminans								GO:0005634 (100%)	nucleus (100%)	nucleus	GO:0003676 (100%)	nucleic acid binding (100%)	nucleic acid binding			IPR004871 (100%);IPR015943 (100%);IPR018846 (100%)	Cleavage/polyadenylation specificity factor	A subunit	C-terminal (100%);WD40/YVTN repeat-like-containing domain superfamily (100%);Cleavage/polyadenylation specificity factor	A subunit	N-terminal (100%)
WMCLAFR	Armillaria	Eukaryota	Fungi	Dikarya		Basidiomycota	Agaricomycotina		Agaricomycetes	Agaricomycetidae		Agaricales				Physalacriaceae				Armillaria																				IPR002893 (100%)	Zinc finger	MYND-type (100%)
WMCALTMAVR	Taphrina deformans PYCC 5710	Eukaryota	Fungi	Dikarya		Ascomycota	Taphrinomycotina		Taphrinomycetes			Taphrinales				Taphrinaceae				Taphrina				Taphrina deformans		Taphrina deformans PYCC 5710						GO:0005789 (100%);GO:0016021 (100%)	endoplasmic reticulum membrane (100%);integral component of membrane (100%)	endoplasmic reticulum membrane	GO:0004674 (100%);GO:0005509 (100%)	protein serine/threonine kinase activity (100%);calcium ion binding (100%)	protein serine/threonine kinase activity	GO:0055085 (100%)	transmembrane transport (100%)	IPR002048 (100%);IPR006685 (100%);IPR010920 (100%)	EF-hand domain (100%);Mechanosensitive ion channel MscS (100%);LSM domain superfamily (100%)
WMALCQL	Calocera viscosa TUFC12733	Eukaryota	Fungi	Dikarya		Basidiomycota	Agaricomycotina		Dacrymycetes			Dacrymycetales				Dacrymycetaceae				Calocera				Calocera viscosa		Calocera viscosa TUFC12733														IPR001810 (100%);IPR036047 (100%)	F-box domain (100%);F-box-like domain superfamily (100%)
WLYPGHFVFVHR	[Candida] glabrata	Eukaryota	Fungi	Dikarya		Ascomycota	Saccharomycotina		Saccharomycetes			Saccharomycetales				Saccharomycetaceae				Nakaseomyces				[Candida] glabrata								GO:0051285 (33%)	cell cortex of cell tip (33%)	cell cortex of cell tip	GO:0000981 (100%);GO:0003677 (100%);GO:0008270 (100%)	DNA-binding transcription factor activity	DNA-binding transcription factor activity	RNA polymerase II-specific (100%);DNA binding (100%);zinc ion binding (100%)	GO:0006351 (67%);GO:0006368 (33%)	transcription	DNA-templated (67%);transcription elongation from RNA polymerase II promoter (33%)	IPR001138 (100%);IPR007219 (100%);IPR036864 (100%)	Zn(2)-C6 fungal-type DNA-binding domain (100%);Transcription factor domain	fungi (100%);Zn(2)-C6 fungal-type DNA-binding domain superfamily (100%)
WLVLAEMHR	Colletotrichum higginsianum IMI 349063	Eukaryota	Fungi	Dikarya		Ascomycota	Pezizomycotina		Sordariomycetes	Hypocreomycetidae		Glomerellales				Glomerellaceae				Colletotrichum				Colletotrichum higginsianum		Colletotrichum higginsianum IMI 349063
WLSHMHQHLQHWR	Trichoderma asperellum CBS 433.97	Eukaryota	Fungi	Dikarya		Ascomycota	Pezizomycotina		Sordariomycetes	Hypocreomycetidae		Hypocreales				Hypocreaceae				Trichoderma				Trichoderma asperellum		Trichoderma asperellum CBS 433.97									GO:0003723 (100%)	RNA binding (100%)	RNA binding			IPR000504 (100%);IPR012677 (100%);IPR035979 (100%)	RNA recognition motif domain (100%);Nucleotide-binding alpha-beta plait domain superfamily (100%);RNA-binding domain superfamily (100%)
LGDESKPDNPK	Exophiala mesophila	Eukaryota	Fungi	Dikarya		Ascomycota	Pezizomycotina		Eurotiomycetes	Chaetothyriomycetidae		Chaetothyriales				Herpotrichiellaceae				Exophiala				Exophiala mesophila																IPR016181 (100%)	Acyl-CoA N-acyltransferase (100%)
WLQWTTDRPSNSR	Aspergillus ellipticus CBS 707.79	Eukaryota	Fungi	Dikarya		Ascomycota	Pezizomycotina		Eurotiomycetes	Eurotiomycetidae		Eurotiales				Aspergillaceae				Aspergillus				Aspergillus ellipticus		Aspergillus ellipticus CBS 707.79
WLQMVVYR	Dothideomycetes	Eukaryota	Fungi	Dikarya		Ascomycota	Pezizomycotina		Dothideomycetes																										GO:0016787 (100%)	hydrolase activity (100%)	hydrolase activity
WLFAPVVEEELR	Penicillium antarcticum	Eukaryota	Fungi	Dikarya		Ascomycota	Pezizomycotina		Eurotiomycetes	Eurotiomycetidae		Eurotiales				Aspergillaceae				Penicillium				Penicillium antarcticum								GO:0016021 (100%)	integral component of membrane (100%)	integral component of membrane						IPR001680 (100%);IPR015943 (100%);IPR017986 (100%)	WD40 repeat (100%);WD40/YVTN repeat-like-containing domain superfamily (100%);WD40-repeat-containing domain (100%)
WLCCCCWCCSSEPDR	Amanita muscaria Koide BX008	Eukaryota	Fungi	Dikarya		Basidiomycota	Agaricomycotina		Agaricomycetes	Agaricomycetidae		Agaricales				Amanitaceae				Amanita				Amanita muscaria		Amanita muscaria Koide BX008
SSPAETQQR	Amanita muscaria Koide BX008	Eukaryota	Fungi	Dikarya		Basidiomycota	Agaricomycotina		Agaricomycetes	Agaricomycetidae		Agaricales				Amanitaceae				Amanita				Amanita muscaria		Amanita muscaria Koide BX008
WWDHVWDK	Fusarium oxysporum species complex	Eukaryota	Fungi	Dikarya		Ascomycota	Pezizomycotina		Sordariomycetes	Hypocreomycetidae		Hypocreales				Nectriaceae				Fusarium		Fusarium oxysporum species complex													GO:0003824 (100%)	catalytic activity (100%)	catalytic activity	GO:0009116 (100%)	nucleoside metabolic process (100%)	IPR000845 (100%);IPR027417 (100%);IPR035994 (100%)	Nucleoside phosphorylase domain (100%);P-loop containing nucleoside triphosphate hydrolase (100%);Nucleoside phosphorylase superfamily (100%)
WLEDAVGRPEY	Acremonium chrysogenum ATCC 11550	Eukaryota	Fungi	Dikarya		Ascomycota	Pezizomycotina		Sordariomycetes	Hypocreomycetidae		Hypocreales								Acremonium				Acremonium chrysogenum		Acremonium chrysogenum ATCC 11550														IPR002575 (100%);IPR011009 (100%)	Aminoglycoside phosphotransferase (100%);Protein kinase-like domain superfamily (100%)
WHVFFNFSMLR	Mucor	Eukaryota	Fungi			Mucoromycota	Mucoromycotina		Mucoromycetes			Mucorales	Mucorineae			Mucoraceae				Mucor												GO:0016021 (100%)	integral component of membrane (100%)	integral component of membrane						IPR004299 (100%)	Membrane bound O-acyl transferase	MBOAT (100%)
MVSYNMDYYWHFK	Mucor	Eukaryota	Fungi			Mucoromycota	Mucoromycotina		Mucoromycetes			Mucorales	Mucorineae			Mucoraceae				Mucor												GO:0016021 (100%)	integral component of membrane (100%)	integral component of membrane						IPR004299 (100%)	Membrane bound O-acyl transferase	MBOAT (100%)
GGAMSSFLANE	Serendipita vermifera MAFF 305830	Eukaryota	Fungi	Dikarya		Basidiomycota	Agaricomycotina		Agaricomycetes			Sebacinales				Serendipitaceae				Serendipita				Serendipita vermifera		Serendipita vermifera MAFF 305830				3.4.21.- (100%)	Serine endopeptidases (100%)	GO:0005743 (100%);GO:0016021 (100%)	mitochondrial inner membrane (100%);integral component of membrane (100%)	mitochondrial inner membrane	GO:0004252 (100%)	serine-type endopeptidase activity (100%)	serine-type endopeptidase activity			IPR000223 (100%);IPR019533 (100%);IPR019758 (100%)	Peptidase S26A	signal peptidase I (100%);Peptidase S26 (100%);Peptidase S26A	signal peptidase I	conserved site (100%)
HHNGHDK	Galerina marginata CBS 339.88	Eukaryota	Fungi	Dikarya		Basidiomycota	Agaricomycotina		Agaricomycetes	Agaricomycetidae		Agaricales				Strophariaceae				Galerina				Galerina marginata		Galerina marginata CBS 339.88									GO:0051082 (100%)	unfolded protein binding (100%)	unfolded protein binding	GO:0006457 (100%)	protein folding (100%)	IPR001623 (100%);IPR002939 (100%);IPR008971 (100%)	DnaJ domain (100%);Chaperone DnaJ	C-terminal (100%);HSP40/DnaJ peptide-binding (100%)
WHLHDGPR	Fusarium solani species complex	Eukaryota	Fungi	Dikarya		Ascomycota	Pezizomycotina		Sordariomycetes	Hypocreomycetidae		Hypocreales				Nectriaceae				Fusarium		Fusarium solani species complex																		IPR010730 (100%)	Heterokaryon incompatibility (100%)
WHDCYMK	Anaeromyces robustus	Eukaryota	Fungi			Chytridiomycota			Neocallimastigomycetes			Neocallimastigales				Neocallimastigaceae				Anaeromyces				Anaeromyces robustus																IPR006597 (100%);IPR011990 (100%)	Sel1-like repeat (100%);Tetratricopeptide-like helical domain superfamily (100%)
WGMVMVPVQALEASALAFVGHA	Pseudogymnoascus	Eukaryota	Fungi	Dikarya		Ascomycota	Pezizomycotina		Leotiomycetes							Pseudeurotiaceae				Pseudogymnoascus												GO:0016021 (100%)	integral component of membrane (100%)	integral component of membrane
WGLAMDVLVR	Aspergillus	Eukaryota	Fungi	Dikarya		Ascomycota	Pezizomycotina		Eurotiomycetes	Eurotiomycetidae		Eurotiales				Aspergillaceae				Aspergillus															GO:0016787 (100%)	hydrolase activity (100%)	hydrolase activity			IPR001214 (100%);IPR011990 (100%);IPR013026 (100%)	SET domain (100%);Tetratricopeptide-like helical domain superfamily (100%);Tetratricopeptide repeat-containing domain (100%)
CWMLLCR	Aspergillus	Eukaryota	Fungi	Dikarya		Ascomycota	Pezizomycotina		Eurotiomycetes	Eurotiomycetidae		Eurotiales				Aspergillaceae				Aspergillus										3.1.3.16 (100%)	Protein-serine/threonine phosphatase (100%)				GO:0016787 (50%);GO:0106306 (50%);GO:0106307 (50%)	hydrolase activity (50%);protein serine phosphatase activity (50%);protein threonine phosphatase activity (50%)	hydrolase activity			IPR001214 (100%);IPR011990 (100%);IPR013026 (100%)	SET domain (100%);Tetratricopeptide-like helical domain superfamily (100%);Tetratricopeptide repeat-containing domain (100%)
WTGYTENSK	[Candida] arabinofermentans NRRL YB-2248	Eukaryota	Fungi	Dikarya		Ascomycota	Saccharomycotina		Saccharomycetes			Saccharomycetales				Pichiaceae				Ogataea				[Candida] arabinofermentans		[Candida] arabinofermentans NRRL YB-2248									GO:0005524 (100%);GO:0016779 (100%);GO:0046872 (100%)	ATP binding (100%);nucleotidyltransferase activity (100%);metal ion binding (100%)	ATP binding			IPR003846 (100%)	Protein adenylyltransferase SelO (100%)
WFWNLVVYK	[Candida] arabinofermentans NRRL YB-2248	Eukaryota	Fungi	Dikarya		Ascomycota	Saccharomycotina		Saccharomycetes			Saccharomycetales				Pichiaceae				Ogataea				[Candida] arabinofermentans		[Candida] arabinofermentans NRRL YB-2248						GO:0016021 (100%)	integral component of membrane (100%)	integral component of membrane						IPR032805 (100%)	Wax synthase domain (100%)
WFMELCEMK	Colletotrichum graminicola M1.001	Eukaryota	Fungi	Dikarya		Ascomycota	Pezizomycotina		Sordariomycetes	Hypocreomycetidae		Glomerellales				Glomerellaceae				Colletotrichum				Colletotrichum graminicola		Colletotrichum graminicola M1.001														IPR018712 (100%)	Domain of unknown function DUF2235 (100%)
WFGMATTFLLLALWGWQLMYLR	Sordariaceae	Eukaryota	Fungi	Dikarya		Ascomycota	Pezizomycotina		Sordariomycetes	Sordariomycetidae		Sordariales				Sordariaceae																GO:0016021 (100%);GO:0030134 (60%);GO:0000139 (20%)	integral component of membrane (100%);COPII-coated ER to Golgi transport vesicle (60%);Golgi membrane (20%)	integral component of membrane				GO:0006888 (60%);GO:0006886 (20%);GO:0007030 (20%)	endoplasmic reticulum to Golgi vesicle-mediated transport (60%);intracellular protein transport (20%);Golgi organization (20%)	IPR009038 (100%);IPR015720 (100%)	GOLD domain (100%);Transmembrane emp24 domain-containing protein (100%)
WFESMWFR	Ophiobolus disseminans	Eukaryota	Fungi	Dikarya		Ascomycota	Pezizomycotina		Dothideomycetes	Pleosporomycetidae		Pleosporales	Pleosporineae			Leptosphaeriaceae				Ophiobolus				Ophiobolus disseminans
WFCCWCC	Rickenella mellea	Eukaryota	Fungi	Dikarya		Basidiomycota	Agaricomycotina		Agaricomycetes			Hymenochaetales								Rickenella				Rickenella mellea								GO:0016021 (100%)	integral component of membrane (100%)	integral component of membrane	GO:0005524 (100%);GO:0016887 (100%);GO:0042626 (100%)	ATP binding (100%);ATPase (100%);ATPase-coupled transmembrane transporter activity (100%)	ATP binding			IPR003439 (100%);IPR003593 (100%);IPR017871 (100%)	ABC transporter-like (100%);AAA+ ATPase domain (100%);ABC transporter	conserved site (100%)
WEVDHCPDR	Diaporthe	Eukaryota	Fungi	Dikarya		Ascomycota	Pezizomycotina		Sordariomycetes	Sordariomycetidae		Diaporthales				Diaporthaceae				Diaporthe												GO:0016021 (100%)	integral component of membrane (100%)	integral component of membrane	GO:0005384 (100%)	manganese ion transmembrane transporter activity (100%)	manganese ion transmembrane transporter activity	GO:0030026 (100%)	cellular manganese ion homeostasis (100%)	IPR008217 (100%)	Ccc1 family (100%)
EELYEVFDK	Diaporthe helianthi	Eukaryota	Fungi	Dikarya		Ascomycota	Pezizomycotina		Sordariomycetes	Sordariomycetidae		Diaporthales				Diaporthaceae				Diaporthe				Diaporthe helianthi								GO:0016021 (100%)	integral component of membrane (100%)	integral component of membrane	GO:0005384 (100%)	manganese ion transmembrane transporter activity (100%)	manganese ion transmembrane transporter activity	GO:0030026 (100%)	cellular manganese ion homeostasis (100%)	IPR008217 (100%)	Ccc1 family (100%)
TETQGPEAVDHTSEPLR	Panaeolus cyanescens	Eukaryota	Fungi	Dikarya		Basidiomycota	Agaricomycotina		Agaricomycetes	Agaricomycetidae		Agaricales				Bolbitiaceae				Panaeolus				Panaeolus cyanescens								GO:0016021 (100%)	integral component of membrane (100%)	integral component of membrane
WEPDNCR	Colletotrichum	Eukaryota	Fungi	Dikarya		Ascomycota	Pezizomycotina		Sordariomycetes	Hypocreomycetidae		Glomerellales				Glomerellaceae				Colletotrichum												GO:0016021 (100%)	integral component of membrane (100%)	integral component of membrane	GO:0016740 (100%)	transferase activity (100%)	transferase activity			IPR012419 (100%)	Cas1p 10 TM acyl transferase domain (100%)
WEGCWYGR	Pseudogymnoascus verrucosus	Eukaryota	Fungi	Dikarya		Ascomycota	Pezizomycotina		Leotiomycetes							Pseudeurotiaceae				Pseudogymnoascus				Pseudogymnoascus verrucosus
WEEWLMAR	Gymnopus luxurians FD-317 M1	Eukaryota	Fungi	Dikarya		Basidiomycota	Agaricomycotina		Agaricomycetes	Agaricomycetidae		Agaricales				Omphalotaceae				Gymnopus				Gymnopus luxurians		Gymnopus luxurians FD-317 M1						GO:0005789 (100%);GO:0016021 (100%)	endoplasmic reticulum membrane (100%);integral component of membrane (100%)	endoplasmic reticulum membrane	GO:0051377 (100%)	mannose-ethanolamine phosphotransferase activity (100%)	mannose-ethanolamine phosphotransferase activity	GO:0006506 (100%)	GPI anchor biosynthetic process (100%)	IPR002591 (100%);IPR017850 (100%);IPR037675 (100%)	Type I phosphodiesterase/nucleotide pyrophosphatase/phosphate transferase (100%);Alkaline-phosphatase-like	core domain superfamily (100%);GPI ethanolamine phosphate transferase 3	N-terminal (100%)
WEETFVFMFGEFDK	Periconia macrospinosa	Eukaryota	Fungi	Dikarya		Ascomycota	Pezizomycotina		Dothideomycetes	Pleosporomycetidae		Pleosporales	Massarineae			Periconiaceae				Periconia				Periconia macrospinosa
WEDGNANTDGGK	Talaromyces amestolkiae	Eukaryota	Fungi	Dikarya		Ascomycota	Pezizomycotina		Eurotiomycetes	Eurotiomycetidae		Eurotiales				Trichocomaceae				Talaromyces				Talaromyces amestolkiae											GO:0030411 (100%)	scytalone dehydratase activity (100%)	scytalone dehydratase activity	GO:0006582 (100%)	melanin metabolic process (100%)	IPR004235 (100%);IPR032710 (100%)	Scytalone dehydratase (100%);NTF2-like domain superfamily (100%)
WEALALAK	Terfezia boudieri ATCC MYA-4762	Eukaryota	Fungi	Dikarya		Ascomycota	Pezizomycotina		Pezizomycetes			Pezizales				Pezizaceae				Terfezia				Terfezia boudieri		Terfezia boudieri ATCC MYA-4762									GO:0004386 (100%)	helicase activity (100%)	helicase activity			IPR027417 (100%);IPR041677 (100%);IPR041679 (100%)	P-loop containing nucleoside triphosphate hydrolase (100%);DNA2/NAM7 helicase	helicase domain (100%);DNA2/NAM7 helicase-like	C-terminal (100%)
WDTMVNSPTNAASNR	Colletotrichum	Eukaryota	Fungi	Dikarya		Ascomycota	Pezizomycotina		Sordariomycetes	Hypocreomycetidae		Glomerellales				Glomerellaceae				Colletotrichum																				IPR000195 (100%);IPR035969 (100%)	Rab-GTPase-TBC domain (100%);Rab-GTPase-TBC domain superfamily (100%)
WDLLNSMR	Pleomassaria siparia CBS 279.74	Eukaryota	Fungi	Dikarya		Ascomycota	Pezizomycotina		Dothideomycetes	Pleosporomycetidae		Pleosporales				Pleomassariaceae				Pleomassaria				Pleomassaria siparia		Pleomassaria siparia CBS 279.74														IPR016181 (100%)	Acyl-CoA N-acyltransferase (100%)
WDEPRPFY	Ophiocordyceps camponoti-rufipedis	Eukaryota	Fungi	Dikarya		Ascomycota	Pezizomycotina		Sordariomycetes	Hypocreomycetidae		Hypocreales				Ophiocordycipitaceae				Ophiocordyceps				Ophiocordyceps camponoti-rufipedis								GO:0005634 (100%);GO:0016021 (100%)	nucleus (100%);integral component of membrane (100%)	nucleus						IPR018996 (100%);IPR025856 (100%)	Man1/Src1	C-terminal (100%);HeH/LEM domain (100%)
WDEMLMR	Pyrrhoderma noxium	Eukaryota	Fungi	Dikarya		Basidiomycota	Agaricomycotina		Agaricomycetes			Hymenochaetales				Hymenochaetaceae				Pyrrhoderma				Pyrrhoderma noxium											GO:0008080 (100%)	N-acetyltransferase activity (100%)	N-acetyltransferase activity			IPR000182 (100%);IPR016181 (100%)	GNAT domain (100%);Acyl-CoA N-acyltransferase (100%)
WCPMGCSCK	Trichoderma	Eukaryota	Fungi	Dikarya		Ascomycota	Pezizomycotina		Sordariomycetes	Hypocreomycetidae		Hypocreales				Hypocreaceae				Trichoderma
WCMECMDK	Ascobolus immersus RN42	Eukaryota	Fungi	Dikarya		Ascomycota	Pezizomycotina		Pezizomycetes			Pezizales				Ascobolaceae				Ascobolus				Ascobolus immersus		Ascobolus immersus RN42
WAYHAAGVGAVEK	Rhizoctonia solani	Eukaryota	Fungi	Dikarya		Basidiomycota	Agaricomycotina		Agaricomycetes			Cantharellales				Ceratobasidiaceae				Rhizoctonia				Rhizoctonia solani
GGTGTGGLGLVHK	Rhizoctonia solani	Eukaryota	Fungi	Dikarya		Basidiomycota	Agaricomycotina		Agaricomycetes			Cantharellales				Ceratobasidiaceae				Rhizoctonia				Rhizoctonia solani
WAVTAHHER	Aspergillus sergii	Eukaryota	Fungi	Dikarya		Ascomycota	Pezizomycotina		Eurotiomycetes	Eurotiomycetidae		Eurotiales				Aspergillaceae				Aspergillus				Aspergillus sergii
WASGVDGAMESFGGGR	Aureobasidium pullulans	Eukaryota	Fungi	Dikarya		Ascomycota	Pezizomycotina		Dothideomycetes	Dothideomycetidae		Dothideales				Saccotheciaceae				Aureobasidium				Aureobasidium pullulans								GO:0016021 (82%)	integral component of membrane (82%)	integral component of membrane	GO:0016491 (100%)	oxidoreductase activity (100%)	oxidoreductase activity			IPR002347 (100%);IPR020904 (100%);IPR036291 (100%)	Short-chain dehydrogenase/reductase SDR (100%);Short-chain dehydrogenase/reductase	conserved site (100%);NAD(P)-binding domain superfamily (100%)
VYYQVVGLER	Cordyceps javanica	Eukaryota	Fungi	Dikarya		Ascomycota	Pezizomycotina		Sordariomycetes	Hypocreomycetidae		Hypocreales				Cordycipitaceae				Cordyceps				Cordyceps javanica						2.7.1.172 (100%)	Protein-ribulosamine 3-kinase (100%)				GO:0003924 (100%);GO:0005525 (100%);GO:0102193 (100%)	GTPase activity (100%);GTP binding (100%);protein-ribulosamine 3-kinase activity (100%)	GTPase activity			IPR000375 (100%);IPR001401 (100%);IPR001680 (100%)	Dynamin stalk domain (100%);Dynamin	GTPase domain (100%);WD40 repeat (100%)
VYYFCFTQR	Beauveria bassiana D1-5	Eukaryota	Fungi	Dikarya		Ascomycota	Pezizomycotina		Sordariomycetes	Hypocreomycetidae		Hypocreales				Cordycipitaceae				Beauveria				Beauveria bassiana		Beauveria bassiana D1-5														IPR001810 (100%)	F-box domain (100%)
VYYDVDVR	Bipolaris sorokiniana ND90Pr	Eukaryota	Fungi	Dikarya		Ascomycota	Pezizomycotina		Dothideomycetes	Pleosporomycetidae		Pleosporales	Pleosporineae			Pleosporaceae				Bipolaris				Bipolaris sorokiniana		Bipolaris sorokiniana ND90Pr
VYYCLCGEFLR	Rhizoctonia solani	Eukaryota	Fungi	Dikarya		Basidiomycota	Agaricomycotina		Agaricomycetes			Cantharellales				Ceratobasidiaceae				Rhizoctonia				Rhizoctonia solani								GO:0005789 (100%);GO:0016021 (100%)	endoplasmic reticulum membrane (100%);integral component of membrane (100%)	endoplasmic reticulum membrane				GO:0015031 (100%)	protein transport (100%)	IPR019529 (100%)	SNARE-complex protein Syntaxin-18	N-terminal (100%)
VYYAAAL	Exophiala sideris	Eukaryota	Fungi	Dikarya		Ascomycota	Pezizomycotina		Eurotiomycetes	Chaetothyriomycetidae		Chaetothyriales				Herpotrichiellaceae				Exophiala				Exophiala sideris
VYWTWMR	Trematosphaeria pertusa	Eukaryota	Fungi	Dikarya		Ascomycota	Pezizomycotina		Dothideomycetes	Pleosporomycetidae		Pleosporales	Massarineae			Trematosphaeriaceae				Trematosphaeria				Trematosphaeria pertusa
VYWDWQAR	Pyricularia grisea	Eukaryota	Fungi	Dikarya		Ascomycota	Pezizomycotina		Sordariomycetes	Sordariomycetidae		Magnaporthales				Pyriculariaceae				Pyricularia				Pyricularia grisea											GO:0016491 (100%)	oxidoreductase activity (100%)	oxidoreductase activity			IPR002227 (100%);IPR008922 (100%)	Tyrosinase copper-binding domain (100%);Uncharacterised domain	di-copper centre (100%)
VYVLLLYLK	Sparassis crispa	Eukaryota	Fungi	Dikarya		Basidiomycota	Agaricomycotina		Agaricomycetes			Polyporales				Sparassidaceae				Sparassis				Sparassis crispa																IPR032675 (100%)	Leucine-rich repeat domain superfamily (100%)
VYTVVPA	Aspergillus eucalypticola CBS 122712	Eukaryota	Fungi	Dikarya		Ascomycota	Pezizomycotina		Eurotiomycetes	Eurotiomycetidae		Eurotiales				Aspergillaceae				Aspergillus				Aspergillus eucalypticola		Aspergillus eucalypticola CBS 122712									GO:0004560 (100%)	alpha-L-fucosidase activity (100%)	alpha-L-fucosidase activity	GO:0005975 (100%)	carbohydrate metabolic process (100%)	IPR008928 (100%);IPR012341 (100%);IPR013780 (100%)	Six-hairpin glycosidase superfamily (100%);Six-hairpin glycosidase-like superfamily (100%);Glycosyl hydrolase	all-beta (100%)
VYTLPSDMFQVPTGFVWLFTAR	Peltaster fructicola	Eukaryota	Fungi	Dikarya		Ascomycota	Pezizomycotina		Dothideomycetes											Peltaster				Peltaster fructicola								GO:0016021 (100%)	integral component of membrane (100%)	integral component of membrane				GO:0055085 (100%)	transmembrane transport (100%)	IPR004813 (100%)	Oligopeptide transporter	OPT superfamily (100%)
VYSWDLPE	Jaapia argillacea MUCL 33604	Eukaryota	Fungi	Dikarya		Basidiomycota	Agaricomycotina		Agaricomycetes	Agaricomycetidae		Jaapiales				Jaapiaceae				Jaapia				Jaapia argillacea		Jaapia argillacea MUCL 33604														IPR000409 (100%);IPR001680 (100%);IPR013320 (100%)	BEACH domain (100%);WD40 repeat (100%);Concanavalin A-like lectin/glucanase domain superfamily (100%)
VYSVTVPLLLLGMVMTWAAL	Blumeria graminis	Eukaryota	Fungi	Dikarya		Ascomycota	Pezizomycotina		Leotiomycetes			Erysiphales				Erysiphaceae				Blumeria				Blumeria graminis											GO:0004190 (100%)	aspartic-type endopeptidase activity (100%)	aspartic-type endopeptidase activity			IPR001461 (100%);IPR001969 (100%);IPR021109 (100%)	Aspartic peptidase A1 family (100%);Aspartic peptidase	active site (100%);Aspartic peptidase domain superfamily (100%)
WPSVFEL	Penicillium steckii	Eukaryota	Fungi	Dikarya		Ascomycota	Pezizomycotina		Eurotiomycetes	Eurotiomycetidae		Eurotiales				Aspergillaceae				Penicillium				Penicillium steckii											GO:0016787 (100%)	hydrolase activity (100%)	hydrolase activity			IPR007781 (100%);IPR024240 (100%);IPR024732 (100%)	Alpha-N-acetylglucosaminidase (100%);Alpha-N-acetylglucosaminidase	N-terminal (100%);Alpha-N-acetylglucosaminidase	C-terminal (100%)
GEAGFWWWER	Lophiostoma macrostomum CBS 122681	Eukaryota	Fungi	Dikarya		Ascomycota	Pezizomycotina		Dothideomycetes	Pleosporomycetidae		Pleosporales				Lophiostomataceae				Lophiostoma				Lophiostoma macrostomum		Lophiostoma macrostomum CBS 122681
VYPFSNYTFGVK	Cordycipitaceae	Eukaryota	Fungi	Dikarya		Ascomycota	Pezizomycotina		Sordariomycetes	Hypocreomycetidae		Hypocreales				Cordycipitaceae																GO:0005849 (100%);GO:0005737 (50%)	mRNA cleavage factor complex (100%);cytoplasm (50%)	mRNA cleavage factor complex	GO:0003729 (100%)	mRNA binding (100%)	mRNA binding	GO:0006378 (100%)	mRNA polyadenylation (100%)	IPR016706 (100%);IPR015943 (13%)	Cleavage/polyadenylation specificity factor subunit 5 (100%);WD40/YVTN repeat-like-containing domain superfamily (13%)
VYNMATDFVR	Wickerhamomyces ciferrii NRRL Y-1031	Eukaryota	Fungi	Dikarya		Ascomycota	Saccharomycotina		Saccharomycetes			Saccharomycetales				Phaffomycetaceae				Wickerhamomyces				Wickerhamomyces ciferrii		Wickerhamomyces ciferrii NRRL Y-1031
VYMPLDTQQK	Aspergillus alliaceus	Eukaryota	Fungi	Dikarya		Ascomycota	Pezizomycotina		Eurotiomycetes	Eurotiomycetidae		Eurotiales				Aspergillaceae				Aspergillus				Aspergillus alliaceus
VYMAPLFQGETEGGK	Pseudogymnoascus	Eukaryota	Fungi	Dikarya		Ascomycota	Pezizomycotina		Leotiomycetes							Pseudeurotiaceae				Pseudogymnoascus
VYLFLCCNK	Beauveria bassiana	Eukaryota	Fungi	Dikarya		Ascomycota	Pezizomycotina		Sordariomycetes	Hypocreomycetidae		Hypocreales				Cordycipitaceae				Beauveria				Beauveria bassiana						3.1.3.16 (100%)	Protein-serine/threonine phosphatase (100%)				GO:0106306 (100%);GO:0106307 (100%)	protein serine phosphatase activity (100%);protein threonine phosphatase activity (100%)	protein serine phosphatase activity			IPR004843 (100%);IPR006186 (100%);IPR029052 (100%)	Calcineurin-like phosphoesterase domain	ApaH type (100%);Serine/threonine-specific protein phosphatase/bis(5-nucleosyl)-tetraphosphatase (100%);Metallo-dependent phosphatase-like (100%)
VYLPGNAMK	Colletotrichum chlorophyti	Eukaryota	Fungi	Dikarya		Ascomycota	Pezizomycotina		Sordariomycetes	Hypocreomycetidae		Glomerellales				Glomerellaceae				Colletotrichum				Colletotrichum chlorophyti						6.3.5.4 (100%)	Asparagine synthase (glutamine-hydrolyzing) (100%)				GO:0004066 (100%);GO:0005524 (100%)	asparagine synthase (glutamine-hydrolyzing) activity (100%);ATP binding (100%)	asparagine synthase	GO:0006529 (100%);GO:0006541 (100%)	asparagine biosynthetic process (100%);glutamine metabolic process (100%)	IPR001962 (100%);IPR006426 (100%);IPR014729 (100%)	Asparagine synthase (100%);Asparagine synthase	glutamine-hydrolyzing (100%);Rossmann-like alpha/beta/alpha sandwich fold (100%)
VYLLPPPTGWFR	Paracoccidioides brasiliensis	Eukaryota	Fungi	Dikarya		Ascomycota	Pezizomycotina		Eurotiomycetes	Eurotiomycetidae		Onygenales								Paracoccidioides				Paracoccidioides brasiliensis								GO:0016021 (100%)	integral component of membrane (100%)	integral component of membrane	GO:0016627 (100%)	oxidoreductase activity	oxidoreductase activity	acting on the CH-CH group of donors (100%)	GO:0006629 (100%)	lipid metabolic process (100%)	IPR001104 (100%);IPR039357 (100%)	3-oxo-5-alpha-steroid 4-dehydrogenase	C-terminal (100%);3-oxo-5-alpha-steroid 4-dehydrogenase/very-long-chain enoyl-CoA reductase (100%)
VYLLEDNEWK	Saccharomycetaceae	Eukaryota	Fungi	Dikarya		Ascomycota	Saccharomycotina		Saccharomycetes			Saccharomycetales				Saccharomycetaceae																GO:0000794 (100%);GO:0030289 (100%)	condensed nuclear chromosome (100%);protein phosphatase 4 complex (100%)	condensed nuclear chromosome	GO:0019888 (100%)	protein phosphatase regulator activity (100%)	protein phosphatase regulator activity	GO:0006470 (100%);GO:0006974 (100%);GO:0072462 (100%)	protein dephosphorylation (100%);cellular response to DNA damage stimulus (100%);meiotic recombination checkpoint signaling (100%)	IPR006887 (100%);IPR011993 (100%);IPR016024 (75%)	Domain of unknown function DUF625 (100%);PH-like domain superfamily (100%);Armadillo-type fold (75%)
VYHPLYPFLDR	Aspergillus	Eukaryota	Fungi	Dikarya		Ascomycota	Pezizomycotina		Eurotiomycetes	Eurotiomycetidae		Eurotiales				Aspergillaceae				Aspergillus												GO:0005634 (55%);GO:0016021 (55%)	nucleus (55%);integral component of membrane (55%)	nucleus	GO:0003677 (100%);GO:0008270 (100%);GO:0000981 (55%)	DNA binding (100%);zinc ion binding (100%);DNA-binding transcription factor activity	DNA binding	RNA polymerase II-specific (55%)	GO:0006351 (100%)	transcription	DNA-templated (100%)	IPR007219 (100%);IPR001138 (46%);IPR036864 (46%)	Transcription factor domain	fungi (100%);Zn(2)-C6 fungal-type DNA-binding domain (46%);Zn(2)-C6 fungal-type DNA-binding domain superfamily (46%)
VYHEVELHYWR	Hericium alpestre	Eukaryota	Fungi	Dikarya		Basidiomycota	Agaricomycotina		Agaricomycetes			Russulales				Hericiaceae				Hericium				Hericium alpestre
VYGNYCLMR	Cryptococcus	Eukaryota	Fungi	Dikarya		Basidiomycota	Agaricomycotina		Tremellomycetes			Tremellales				Cryptococcaceae				Cryptococcus										2.4.1.- (100%)	Hexosyltransferases (100%)	GO:0005789 (100%);GO:0016021 (100%)	endoplasmic reticulum membrane (100%);integral component of membrane (100%)	endoplasmic reticulum membrane	GO:0052918 (100%);GO:0052926 (100%)	dol-P-Man:Man(8)GlcNAc(2)-PP-Dol alpha-1	dol-P-Man:Man(8)GlcNAc(2)-PP-Dol alpha-1	2-mannosyltransferase activity (100%);dol-P-Man:Man(6)GlcNAc(2)-PP-Dol alpha-1	2-mannosyltransferase activity (100%)	GO:0006486 (100%)	protein glycosylation (100%)	IPR005599 (100%);IPR039484 (100%)	GPI mannosyltransferase (100%);Alpha-1	2-mannosyltransferase ALG9-like (100%)
VYFMYHR	Psilocybe cyanescens	Eukaryota	Fungi	Dikarya		Basidiomycota	Agaricomycotina		Agaricomycetes	Agaricomycetidae		Agaricales				Strophariaceae				Psilocybe				Psilocybe cyanescens								GO:0016021 (100%)	integral component of membrane (100%)	integral component of membrane
MGWQCPQR	Fusarium	Eukaryota	Fungi	Dikarya		Ascomycota	Pezizomycotina		Sordariomycetes	Hypocreomycetidae		Hypocreales				Nectriaceae				Fusarium												GO:0016021 (100%);GO:0005886 (8%)	integral component of membrane (100%);plasma membrane (8%)	integral component of membrane	GO:0005524 (100%);GO:0016887 (100%);GO:0042626 (100%)	ATP binding (100%);ATPase (100%);ATPase-coupled transmembrane transporter activity (100%)	ATP binding			IPR003439 (100%);IPR003593 (100%);IPR010929 (100%)	ABC transporter-like (100%);AAA+ ATPase domain (100%);CDR ABC transporter (100%)
VYELYHGK	Rachicladosporium antarcticum	Eukaryota	Fungi	Dikarya		Ascomycota	Pezizomycotina		Dothideomycetes	Dothideomycetidae		Cladosporiales				Cladosporiaceae				Rachicladosporium				Rachicladosporium antarcticum																IPR038883 (100%)	Uncharacterized protein AN11006-like (100%)
VYDSFANEWDCCK	Panaeolus cyanescens	Eukaryota	Fungi	Dikarya		Basidiomycota	Agaricomycotina		Agaricomycetes	Agaricomycetidae		Agaricales				Bolbitiaceae				Panaeolus				Panaeolus cyanescens
VYCHQHK	Bondarzewia mesenterica	Eukaryota	Fungi	Dikarya		Basidiomycota	Agaricomycotina		Agaricomycetes			Russulales				Bondarzewiaceae				Bondarzewia				Bondarzewia mesenterica																IPR008972 (100%)	Cupredoxin (100%)
VYAMYSLNK	Coprinellus micaceus	Eukaryota	Fungi	Dikarya		Basidiomycota	Agaricomycotina		Agaricomycetes	Agaricomycetidae		Agaricales				Psathyrellaceae				Coprinellus				Coprinellus micaceus								GO:0016021 (100%)	integral component of membrane (100%)	integral component of membrane
VYAMLECEK	Dothideomycetes	Eukaryota	Fungi	Dikarya		Ascomycota	Pezizomycotina		Dothideomycetes																							GO:0016021 (33%)	integral component of membrane (33%)	integral component of membrane	GO:0016810 (100%)	hydrolase activity	hydrolase activity	acting on carbon-nitrogen (but not peptide) bonds (100%)			IPR011059 (100%);IPR013108 (100%);IPR032466 (100%)	Metal-dependent hydrolase	composite domain superfamily (100%);Amidohydrolase 3 (100%);Metal-dependent hydrolase (100%)
VYAFPGLK	Aspergillus	Eukaryota	Fungi	Dikarya		Ascomycota	Pezizomycotina		Eurotiomycetes	Eurotiomycetidae		Eurotiales				Aspergillaceae				Aspergillus															GO:0016765 (100%)	transferase activity	transferase activity	transferring alkyl or aryl (other than methyl) groups (100%)	GO:0009820 (100%)	alkaloid metabolic process (100%)	IPR012148 (100%);IPR017795 (100%);IPR033964 (100%)	Aromatic prenyltransferase DMATS-type	fungi (100%);Aromatic prenyltransferase	DMATS-type (100%);Aromatic prenyltransferase (100%)
VWYGCAQMDMFLSMMLGR	Pestalotiopsis fici W106-1	Eukaryota	Fungi	Dikarya		Ascomycota	Pezizomycotina		Sordariomycetes	Xylariomycetidae		Xylariales				Sporocadaceae				Pestalotiopsis				Pestalotiopsis fici		Pestalotiopsis fici W106-1						GO:0005634 (100%)	nucleus (100%)	nucleus	GO:0000981 (100%);GO:0003677 (100%);GO:0008270 (100%)	DNA-binding transcription factor activity	DNA-binding transcription factor activity	RNA polymerase II-specific (100%);DNA binding (100%);zinc ion binding (100%)	GO:0006351 (100%)	transcription	DNA-templated (100%)	IPR001138 (100%);IPR007219 (100%);IPR036864 (100%)	Zn(2)-C6 fungal-type DNA-binding domain (100%);Transcription factor domain	fungi (100%);Zn(2)-C6 fungal-type DNA-binding domain superfamily (100%)
VWVWVWWK	Dendrothele bispora CBS 962.96	Eukaryota	Fungi	Dikarya		Basidiomycota	Agaricomycotina		Agaricomycetes	Agaricomycetidae		Agaricales								Dendrothele				Dendrothele bispora		Dendrothele bispora CBS 962.96						GO:0016021 (100%)	integral component of membrane (100%)	integral component of membrane	GO:0005506 (100%);GO:0016705 (100%);GO:0020037 (100%)	iron ion binding (100%);oxidoreductase activity	iron ion binding	acting on paired donors	with incorporation or reduction of molecular oxygen (100%);heme binding (100%)			IPR001128 (100%);IPR002401 (100%);IPR036396 (100%)	Cytochrome P450 (100%);Cytochrome P450	E-class	group I (100%);Cytochrome P450 superfamily (100%)
VWNVTCEVYGQ	Lachancea	Eukaryota	Fungi	Dikarya		Ascomycota	Saccharomycotina		Saccharomycetes			Saccharomycetales				Saccharomycetaceae				Lachancea															GO:0016788 (100%)	hydrolase activity	hydrolase activity	acting on ester bonds (100%)			IPR001130 (100%);IPR032466 (100%)	TatD family (100%);Metal-dependent hydrolase (100%)
VWLVQELVLPSK	Zopfia rhizophila CBS 207.26	Eukaryota	Fungi	Dikarya		Ascomycota	Pezizomycotina		Dothideomycetes							Zopfiaceae				Zopfia				Zopfia rhizophila		Zopfia rhizophila CBS 207.26														IPR010730 (100%);IPR036890 (100%)	Heterokaryon incompatibility (100%);Histidine kinase/HSP90-like ATPase superfamily (100%)
VVWSHMSQR	Auricularia subglabra TFB-10046 SS5	Eukaryota	Fungi	Dikarya		Basidiomycota	Agaricomycotina		Agaricomycetes			Auriculariales				Auriculariaceae				Auricularia				Auricularia subglabra		Auricularia subglabra TFB-10046 SS5														IPR002893 (100%)	Zinc finger	MYND-type (100%)
VVTVLCDPGTR	Aulographum hederae CBS 113979	Eukaryota	Fungi	Dikarya		Ascomycota	Pezizomycotina		Dothideomycetes	Pleosporomycetidae		Aulographales				Aulographaceae				Aulographum				Aulographum hederae		Aulographum hederae CBS 113979												GO:0006535 (100%)	cysteine biosynthetic process from serine (100%)	IPR001216 (100%);IPR001926 (100%);IPR036052 (100%)	Cysteine synthase/cystathionine beta-synthase	pyridoxal-phosphate attachment site (100%);Pyridoxal-phosphate dependent enzyme (100%);Tryptophan synthase beta subunit-like PLP-dependent enzyme (100%)
VVTSVLGS	Fusarium sambucinum species complex	Eukaryota	Fungi	Dikarya		Ascomycota	Pezizomycotina		Sordariomycetes	Hypocreomycetidae		Hypocreales				Nectriaceae				Fusarium		Fusarium sambucinum species complex													GO:0008483 (100%);GO:0030170 (100%)	transaminase activity (100%);pyridoxal phosphate binding (100%)	transaminase activity			IPR005814 (100%);IPR015421 (100%);IPR015422 (100%)	Aminotransferase class-III (100%);Pyridoxal phosphate-dependent transferase	major domain (100%);Pyridoxal phosphate-dependent transferase	small domain (100%)
SAVATASAS	Colletotrichum orchidophilum	Eukaryota	Fungi	Dikarya		Ascomycota	Pezizomycotina		Sordariomycetes	Hypocreomycetidae		Glomerellales				Glomerellaceae				Colletotrichum				Colletotrichum orchidophilum											GO:0016779 (100%)	nucleotidyltransferase activity (100%)	nucleotidyltransferase activity	GO:0008654 (100%)	phospholipid biosynthetic process (100%)	IPR004821 (100%);IPR014729 (100%);IPR041723 (100%)	Cytidyltransferase-like domain (100%);Rossmann-like alpha/beta/alpha sandwich fold (100%);CTP:phosphocholine cytidylyltransferase domain (100%)
VVPMWDK	Hortaea werneckii	Eukaryota	Fungi	Dikarya		Ascomycota	Pezizomycotina		Dothideomycetes	Dothideomycetidae		Mycosphaerellales				Teratosphaeriaceae				Hortaea				Hortaea werneckii																IPR025340 (100%)	Protein of unknown function DUF4246 (100%)
VVPLTPLSANK	Rachicladosporium antarcticum	Eukaryota	Fungi	Dikarya		Ascomycota	Pezizomycotina		Dothideomycetes	Dothideomycetidae		Cladosporiales				Cladosporiaceae				Rachicladosporium				Rachicladosporium antarcticum
VVPACGPCVK	Talaromyces marneffei	Eukaryota	Fungi	Dikarya		Ascomycota	Pezizomycotina		Eurotiomycetes	Eurotiomycetidae		Eurotiales				Trichocomaceae				Talaromyces				Talaromyces marneffei								GO:0005634 (100%)	nucleus (100%)	nucleus	GO:0000981 (100%);GO:0003677 (100%);GO:0008270 (100%)	DNA-binding transcription factor activity	DNA-binding transcription factor activity	RNA polymerase II-specific (100%);DNA binding (100%);zinc ion binding (100%)	GO:0006351 (67%)	transcription	DNA-templated (67%)	IPR001138 (100%);IPR036864 (100%);IPR007219 (75%)	Zn(2)-C6 fungal-type DNA-binding domain (100%);Zn(2)-C6 fungal-type DNA-binding domain superfamily (100%);Transcription factor domain	fungi (75%)
TTLCTNGCLLLQDLAR	Penicillium decumbens	Eukaryota	Fungi	Dikarya		Ascomycota	Pezizomycotina		Eurotiomycetes	Eurotiomycetidae		Eurotiales				Aspergillaceae				Penicillium				Penicillium decumbens								GO:0005819 (100%);GO:0005874 (100%)	spindle (100%);microtubule (100%)	spindle				GO:0007049 (100%);GO:0051301 (100%)	cell cycle (100%);cell division (100%)	IPR011989 (100%);IPR016024 (100%);IPR024395 (100%)	Armadillo-like helical (100%);Armadillo-type fold (100%);CLASP N-terminal domain (100%)
VVLMSENTSS	Stagonospora	Eukaryota	Fungi	Dikarya		Ascomycota	Pezizomycotina		Dothideomycetes	Pleosporomycetidae		Pleosporales	Massarineae			Massarinaceae				Stagonospora															GO:0016491 (100%)	oxidoreductase activity (100%)	oxidoreductase activity			IPR009799 (100%);IPR011008 (100%)	EthD domain (100%);Dimeric alpha-beta barrel (100%)
VVLMPLL	Massarina eburnea CBS 473.64	Eukaryota	Fungi	Dikarya		Ascomycota	Pezizomycotina		Dothideomycetes	Pleosporomycetidae		Pleosporales	Massarineae			Massarinaceae				Massarina				Massarina eburnea		Massarina eburnea CBS 473.64														IPR015943 (100%);IPR018846 (100%)	WD40/YVTN repeat-like-containing domain superfamily (100%);Cleavage/polyadenylation specificity factor	A subunit	N-terminal (100%)
VVLHGDDFDEAK	Agaricomycetes	Eukaryota	Fungi	Dikarya		Basidiomycota	Agaricomycotina		Agaricomycetes																					4.3.1.19 (100%)	Threonine ammonia-lyase (100%)				GO:0004794 (100%);GO:0030170 (100%)	L-threonine ammonia-lyase activity (100%);pyridoxal phosphate binding (100%)	L-threonine ammonia-lyase activity	GO:0008652 (100%);GO:0009097 (100%)	cellular amino acid biosynthetic process (100%);isoleucine biosynthetic process (100%)	IPR000634 (100%);IPR001721 (100%);IPR001926 (100%)	Serine/threonine dehydratase	pyridoxal-phosphate-binding site (100%);Threonine dehydratase	ACT-like domain (100%);Pyridoxal-phosphate dependent enzyme (100%)
YCHSNPK	Aspergillus leporis	Eukaryota	Fungi	Dikarya		Ascomycota	Pezizomycotina		Eurotiomycetes	Eurotiomycetidae		Eurotiales				Aspergillaceae				Aspergillus	Aspergillus subgen. Circumdati			Aspergillus leporis											GO:0003676 (100%);GO:0008408 (100%)	nucleic acid binding (100%);3'-5' exonuclease activity (100%)	nucleic acid binding			IPR002562 (100%);IPR012337 (100%);IPR036397 (100%)	3'-5' exonuclease domain (100%);Ribonuclease H-like superfamily (100%);Ribonuclease H superfamily (100%)
VVLNDEDNQR	Aureobasidium	Eukaryota	Fungi	Dikarya		Ascomycota	Pezizomycotina		Dothideomycetes	Dothideomycetidae		Dothideales				Saccotheciaceae				Aureobasidium												GO:0016021 (100%)	integral component of membrane (100%)	integral component of membrane						IPR013766 (100%);IPR036249 (100%)	Thioredoxin domain (100%);Thioredoxin-like superfamily (100%)
VVLADLNATTGVK	Fonsecaea	Eukaryota	Fungi	Dikarya		Ascomycota	Pezizomycotina		Eurotiomycetes	Chaetothyriomycetidae		Chaetothyriales				Herpotrichiellaceae				Fonsecaea																				IPR002347 (100%);IPR036291 (100%)	Short-chain dehydrogenase/reductase SDR (100%);NAD(P)-binding domain superfamily (100%)
VVHYDYLEK	Periconia macrospinosa	Eukaryota	Fungi	Dikarya		Ascomycota	Pezizomycotina		Dothideomycetes	Pleosporomycetidae		Pleosporales	Massarineae			Periconiaceae				Periconia				Periconia macrospinosa
VVHCPLV	Rhizoctonia solani AG-3 Rhs1AP	Eukaryota	Fungi	Dikarya		Basidiomycota	Agaricomycotina		Agaricomycetes			Cantharellales				Ceratobasidiaceae				Rhizoctonia				Rhizoctonia solani		Rhizoctonia solani AG-3 Rhs1AP
VVHASLDPTLR	[Candida] inconspicua	Eukaryota	Fungi	Dikarya		Ascomycota	Saccharomycotina		Saccharomycetes			Saccharomycetales				Pichiaceae				Pichia				[Candida] inconspicua																IPR035179 (100%)	Protein of unknown function DUF5314 (100%)
ACAPVGK	Dothideomycetes	Eukaryota	Fungi	Dikarya		Ascomycota	Pezizomycotina		Dothideomycetes																										GO:0004315 (50%);GO:0008168 (50%);GO:0008270 (50%)	3-oxoacyl-[acyl-carrier-protein] synthase activity (50%);methyltransferase activity (50%);zinc ion binding (50%)	3-oxoacyl-[acyl-carrier-protein] synthase activity	GO:0006633 (50%);GO:0032259 (50%)	fatty acid biosynthetic process (50%);methylation (50%)	IPR036291 (100%);IPR000873 (50%);IPR001227 (50%)	NAD(P)-binding domain superfamily (100%);AMP-dependent synthetase/ligase (50%);Acyl transferase domain superfamily (50%)
VVGMDTNAVLR	Calocera viscosa TUFC12733	Eukaryota	Fungi	Dikarya		Basidiomycota	Agaricomycotina		Dacrymycetes			Dacrymycetales				Dacrymycetaceae				Calocera				Calocera viscosa		Calocera viscosa TUFC12733						GO:0005768 (100%);GO:0030121 (100%)	endosome (100%);AP-1 adaptor complex (100%)	endosome				GO:0006886 (100%);GO:0016197 (100%)	intracellular protein transport (100%);endosomal transport (100%)	IPR002553 (100%);IPR008152 (100%);IPR008153 (100%)	Clathrin/coatomer adaptor	adaptin-like	N-terminal (100%);Clathrin adaptor	alpha/beta/gamma-adaptin	appendage	Ig-like subdomain (100%);Gamma-adaptin ear (GAE) domain (100%)
VVELPPLTGR	Aspergillus avenaceus	Eukaryota	Fungi	Dikarya		Ascomycota	Pezizomycotina		Eurotiomycetes	Eurotiomycetidae		Eurotiales				Aspergillaceae				Aspergillus	Aspergillus subgen. Circumdati			Aspergillus avenaceus											GO:0016491 (100%)	oxidoreductase activity (100%)	oxidoreductase activity			IPR009799 (100%);IPR011008 (100%)	EthD domain (100%);Dimeric alpha-beta barrel (100%)
VVEFDSAPR	Peltaster fructicola	Eukaryota	Fungi	Dikarya		Ascomycota	Pezizomycotina		Dothideomycetes											Peltaster				Peltaster fructicola											GO:0004843 (100%)	thiol-dependent deubiquitinase (100%)	thiol-dependent deubiquitinase	GO:0016579 (100%)	protein deubiquitination (100%)	IPR001394 (100%);IPR028889 (100%);IPR038765 (100%)	Peptidase C19	ubiquitin carboxyl-terminal hydrolase (100%);Ubiquitin specific protease domain (100%);Papain-like cysteine peptidase superfamily (100%)
VVDVFVGGGK	Lachancea meyersii CBS 8951	Eukaryota	Fungi	Dikarya		Ascomycota	Saccharomycotina		Saccharomycetes			Saccharomycetales				Saccharomycetaceae				Lachancea				Lachancea meyersii		Lachancea meyersii CBS 8951									GO:0003682 (100%);GO:0046872 (100%)	chromatin binding (100%);metal ion binding (100%)	chromatin binding			IPR001005 (100%);IPR001025 (100%);IPR001965 (100%)	SANT/Myb domain (100%);Bromo adjacent homology (BAH) domain (100%);Zinc finger	PHD-type (100%)
VVDMMGMK	Wallemia ichthyophaga	Eukaryota	Fungi	Dikarya		Basidiomycota	Wallemiomycotina		Wallemiomycetes			Wallemiales				Wallemiaceae				Wallemia				Wallemia ichthyophaga											GO:0004601 (100%);GO:0020037 (100%)	peroxidase activity (100%);heme binding (100%)	peroxidase activity	GO:0006979 (100%)	response to oxidative stress (100%)	IPR010255 (100%);IPR019791 (100%);IPR034812 (100%)	Haem peroxidase superfamily (100%);Haem peroxidase	animal-type (100%);Psi-factor producing oxygenase	N-terminal heme peroxidase domain (100%)
VVAWSENLTQER	Thermothelomyces thermophilus ATCC 42464	Eukaryota	Fungi	Dikarya		Ascomycota	Pezizomycotina		Sordariomycetes	Sordariomycetidae		Sordariales				Chaetomiaceae				Thermothelomyces				Thermothelomyces thermophilus		Thermothelomyces thermophilus ATCC 42464									GO:0016616 (100%);GO:0051287 (100%)	oxidoreductase activity	oxidoreductase activity	acting on the CH-OH group of donors	NAD or NADP as acceptor (100%);NAD binding (100%)			IPR006139 (100%);IPR006140 (100%);IPR029753 (100%)	D-isomer specific 2-hydroxyacid dehydrogenase	catalytic domain (100%);D-isomer specific 2-hydroxyacid dehydrogenase	NAD-binding domain (100%);D-isomer specific 2-hydroxyacid dehydrogenase	NAD-binding domain conserved site (100%)
VVANDPLAMMK	Xylariales	Eukaryota	Fungi	Dikarya		Ascomycota	Pezizomycotina		Sordariomycetes	Xylariomycetidae		Xylariales																				GO:0005681 (100%)	spliceosomal complex (100%)	spliceosomal complex				GO:0008380 (100%)	RNA splicing (100%)	IPR019339 (100%);IPR039875 (75%);IPR005828 (25%)	CBF1-interacting co-repressor CIR	N-terminal domain (100%);Leukocyte receptor cluster member 1-like (75%);Major facilitator	sugar transporter-like (25%)
VTYCVFLMHR	Pyrrhoderma noxium	Eukaryota	Fungi	Dikarya		Basidiomycota	Agaricomycotina		Agaricomycetes			Hymenochaetales				Hymenochaetaceae				Pyrrhoderma				Pyrrhoderma noxium											GO:0004497 (100%);GO:0005506 (100%);GO:0016705 (100%)	monooxygenase activity (100%);iron ion binding (100%);oxidoreductase activity	monooxygenase activity	acting on paired donors	with incorporation or reduction of molecular oxygen (100%)			IPR001128 (100%);IPR002401 (100%);IPR017972 (100%)	Cytochrome P450 (100%);Cytochrome P450	E-class	group I (100%);Cytochrome P450	conserved site (100%)
VTWMFEK	Baudoinia panamericana UAMH 10762	Eukaryota	Fungi	Dikarya		Ascomycota	Pezizomycotina		Dothideomycetes	Dothideomycetidae		Mycosphaerellales				Teratosphaeriaceae				Baudoinia				Baudoinia panamericana		Baudoinia panamericana UAMH 10762												GO:0016042 (100%)	lipid catabolic process (100%)	IPR001841 (100%);IPR002641 (100%);IPR013083 (100%)	Zinc finger	RING-type (100%);Patatin-like phospholipase domain (100%);Zinc finger	RING/FYVE/PHD-type (100%)
VTTVLFTPPK	Cryptococcaceae	Eukaryota	Fungi	Dikarya		Basidiomycota	Agaricomycotina		Tremellomycetes			Tremellales				Cryptococcaceae																GO:0016021 (100%);GO:0000329 (6%);GO:0005774 (6%)	integral component of membrane (100%);fungal-type vacuole membrane (6%);vacuolar membrane (6%)	integral component of membrane	GO:0015369 (13%)	calcium:proton antiporter activity (13%)	calcium:proton antiporter activity	GO:0055085 (88%);GO:0006874 (6%);GO:0070588 (6%)	transmembrane transport (88%);cellular calcium ion homeostasis (6%);calcium ion transmembrane transport (6%)	IPR004837 (100%)	Sodium/calcium exchanger membrane region (100%)
VTSLCNAK	Myochromella boudieri	Eukaryota	Fungi	Dikarya		Basidiomycota	Agaricomycotina		Agaricomycetes	Agaricomycetidae		Agaricales				Lyophyllaceae				Myochromella				Myochromella boudieri								GO:0005739 (100%);GO:0016021 (100%)	mitochondrion (100%);integral component of membrane (100%)	mitochondrion	GO:0004519 (100%)	endonuclease activity (100%)	endonuclease activity			IPR004860 (100%);IPR027434 (100%)	Homing endonuclease	LAGLIDADG (100%);Homing endonuclease (100%)
VTSGSALPMLR	Metschnikowia bicuspidata var. bicuspidata NRRL YB-4993	Eukaryota	Fungi	Dikarya		Ascomycota	Saccharomycotina		Saccharomycetes			Saccharomycetales				Metschnikowiaceae				Metschnikowia				Metschnikowia bicuspidata	Metschnikowia bicuspidata var. bicuspidata	Metschnikowia bicuspidata var. bicuspidata NRRL YB-4993						GO:0000781 (100%);GO:0005634 (100%)	chromosome	chromosome	telomeric region (100%);nucleus (100%)	GO:0003677 (100%)	GO:0003677	DNA binding (100%)	GO:0006355 (100%);GO:0010833 (100%)	regulation of transcription	DNA-templated (100%);telomere maintenance via telomere lengthening (100%)	IPR009057 (100%);IPR015280 (100%);IPR021661 (100%)	Homeobox-like domain superfamily (100%);Rap1	DNA-binding domain (100%);TRF2-interacting telomeric protein/Rap1	C-terminal (100%)
VTSDVTHASPSVVYR	Penicillium expansum	Eukaryota	Fungi	Dikarya		Ascomycota	Pezizomycotina		Eurotiomycetes	Eurotiomycetidae		Eurotiales				Aspergillaceae				Penicillium				Penicillium expansum								GO:0016021 (100%)	integral component of membrane (100%)	integral component of membrane
VTRPDLGCK	Diplodia corticola	Eukaryota	Fungi	Dikarya		Ascomycota	Pezizomycotina		Dothideomycetes			Botryosphaeriales				Botryosphaeriaceae				Diplodia				Diplodia corticola											GO:0016787 (100%)	hydrolase activity (100%)	hydrolase activity			IPR000073 (100%);IPR029058 (100%)	Alpha/beta hydrolase fold-1 (100%);Alpha/Beta hydrolase fold (100%)
DEEGDMGR	Jaapia argillacea MUCL 33604	Eukaryota	Fungi	Dikarya		Basidiomycota	Agaricomycotina		Agaricomycetes	Agaricomycetidae		Jaapiales				Jaapiaceae				Jaapia				Jaapia argillacea		Jaapia argillacea MUCL 33604									GO:0004725 (100%)	protein tyrosine phosphatase activity (100%)	protein tyrosine phosphatase activity			IPR016130 (100%);IPR029021 (100%);IPR029023 (100%)	Protein-tyrosine phosphatase	active site (100%);Protein-tyrosine phosphatase-like (100%);Tensin-type phosphatase domain (100%)
VTQWTPK	Dikarya	Eukaryota	Fungi	Dikarya																												GO:0005576 (50%)	extracellular region (50%)	extracellular region	GO:0016810 (50%);GO:0030248 (50%)	hydrolase activity	hydrolase activity	acting on carbon-nitrogen (but not peptide) bonds (50%);cellulose binding (50%)	GO:0005975 (50%)	carbohydrate metabolic process (50%)	IPR000254 (50%);IPR011059 (50%);IPR032466 (50%)	Cellulose-binding domain	fungal (50%);Metal-dependent hydrolase	composite domain superfamily (50%);Metal-dependent hydrolase (50%)
VTQWLMR	Exophiala xenobiotica	Eukaryota	Fungi	Dikarya		Ascomycota	Pezizomycotina		Eurotiomycetes	Chaetothyriomycetidae		Chaetothyriales				Herpotrichiellaceae				Exophiala				Exophiala xenobiotica											GO:0016831 (100%);GO:0030170 (100%)	carboxy-lyase activity (100%);pyridoxal phosphate binding (100%)	carboxy-lyase activity	GO:0019752 (100%)	carboxylic acid metabolic process (100%)	IPR002129 (100%);IPR015421 (100%);IPR015422 (100%)	Pyridoxal phosphate-dependent decarboxylase (100%);Pyridoxal phosphate-dependent transferase	major domain (100%);Pyridoxal phosphate-dependent transferase	small domain (100%)
VTQQCNLK	Russulales	Eukaryota	Fungi	Dikarya		Basidiomycota	Agaricomycotina		Agaricomycetes			Russulales																		3.1.13.- (100%)	Exoribonucleases producing 5'-phosphomonoesters (100%)	GO:0000932 (78%);GO:0005739 (11%)	P-body (78%);mitochondrion (11%)	P-body	GO:0003723 (100%);GO:0000175 (78%);GO:0046872 (67%)	RNA binding (100%);3'-5'-exoribonuclease activity (78%);metal ion binding (67%)	RNA binding	GO:0034427 (78%);GO:1990074 (78%);GO:0006099 (11%)	nuclear-transcribed mRNA catabolic process	exonucleolytic	3'-5' (78%);polyuridylation-dependent mRNA catabolic process (78%);tricarboxylic acid cycle (11%)	IPR001900 (100%);IPR012340 (100%);IPR022966 (78%)	Ribonuclease II/R (100%);Nucleic acid-binding	OB-fold (100%);Ribonuclease II/R	conserved site (78%)
VTNMFEAK	Galerina marginata CBS 339.88	Eukaryota	Fungi	Dikarya		Basidiomycota	Agaricomycotina		Agaricomycetes	Agaricomycetidae		Agaricales				Strophariaceae				Galerina				Galerina marginata		Galerina marginata CBS 339.88									GO:0003676 (100%);GO:0005524 (100%)	nucleic acid binding (100%);ATP binding (100%)	nucleic acid binding			IPR001650 (100%);IPR011545 (100%);IPR014001 (100%)	Helicase	C-terminal (100%);DEAD/DEAH box helicase domain (100%);Helicase superfamily 1/2	ATP-binding domain (100%)
VTMPRPESPR	Psilocybe cyanescens	Eukaryota	Fungi	Dikarya		Basidiomycota	Agaricomycotina		Agaricomycetes	Agaricomycetidae		Agaricales				Strophariaceae				Psilocybe				Psilocybe cyanescens								GO:0016021 (100%)	integral component of membrane (100%)	integral component of membrane
VTMPNVP	Hypsizygus marmoreus	Eukaryota	Fungi	Dikarya		Basidiomycota	Agaricomycotina		Agaricomycetes	Agaricomycetidae		Agaricales				Lyophyllaceae				Hypsizygus				Hypsizygus marmoreus																IPR001810 (100%);IPR032675 (100%)	F-box domain (100%);Leucine-rich repeat domain superfamily (100%)
VTMMLMR	Rachicladosporium antarcticum	Eukaryota	Fungi	Dikarya		Ascomycota	Pezizomycotina		Dothideomycetes	Dothideomycetidae		Cladosporiales				Cladosporiaceae				Rachicladosporium				Rachicladosporium antarcticum
VTMLDDGK	Clonostachys rosea	Eukaryota	Fungi	Dikarya		Ascomycota	Pezizomycotina		Sordariomycetes	Hypocreomycetidae		Hypocreales				Bionectriaceae				Clonostachys				Clonostachys rosea																IPR016040 (100%);IPR036291 (100%)	NAD(P)-binding domain (100%);NAD(P)-binding domain superfamily (100%)
VTHQFER	Mucor circinelloides 1006PhL	Eukaryota	Fungi			Mucoromycota	Mucoromycotina		Mucoromycetes			Mucorales	Mucorineae			Mucoraceae				Mucor				Mucor circinelloides		Mucor circinelloides 1006PhL						GO:0016021 (100%)	integral component of membrane (100%)	integral component of membrane	GO:0008641 (100%)	ubiquitin-like modifier activating enzyme activity (100%)	ubiquitin-like modifier activating enzyme activity			IPR000594 (100%);IPR035985 (100%)	THIF-type NAD/FAD binding fold (100%);Ubiquitin-activating enzyme (100%)
VTHECDEK	Sordariales	Eukaryota	Fungi	Dikarya		Ascomycota	Pezizomycotina		Sordariomycetes	Sordariomycetidae		Sordariales																							GO:0005085 (100%)	guanyl-nucleotide exchange factor activity (100%)	guanyl-nucleotide exchange factor activity			IPR000219 (100%);IPR001180 (100%);IPR001849 (100%)	Dbl homology (DH) domain (100%);Citron homology (CNH) domain (100%);Pleckstrin homology domain (100%)
VTGSWPK	Ustilaginoidea virens	Eukaryota	Fungi	Dikarya		Ascomycota	Pezizomycotina		Sordariomycetes	Hypocreomycetidae		Hypocreales				Clavicipitaceae				Ustilaginoidea				Ustilaginoidea virens								GO:0016021 (50%)	integral component of membrane (50%)	integral component of membrane	GO:0003677 (50%)	DNA binding (50%)	DNA binding			IPR010775 (100%)	Protein of unknown function DUF1365 (100%)
VTGPATMPMR	Alternaria gaisen	Eukaryota	Fungi	Dikarya		Ascomycota	Pezizomycotina		Dothideomycetes	Pleosporomycetidae		Pleosporales	Pleosporineae			Pleosporaceae				Alternaria				Alternaria gaisen																IPR010730 (100%)	Heterokaryon incompatibility (100%)
VTGLNMEGMGR	Stachybotrys chartarum	Eukaryota	Fungi	Dikarya		Ascomycota	Pezizomycotina		Sordariomycetes	Hypocreomycetidae		Hypocreales				Stachybotryaceae				Stachybotrys				Stachybotrys chartarum											GO:0016491 (100%)	oxidoreductase activity (100%)	oxidoreductase activity			IPR002347 (100%);IPR020904 (100%);IPR036291 (100%)	Short-chain dehydrogenase/reductase SDR (100%);Short-chain dehydrogenase/reductase	conserved site (100%);NAD(P)-binding domain superfamily (100%)
VTGFFFLHFSR	Wallemia ichthyophaga	Eukaryota	Fungi	Dikarya		Basidiomycota	Wallemiomycotina		Wallemiomycetes			Wallemiales				Wallemiaceae				Wallemia				Wallemia ichthyophaga						2.3.1.48 (100%)	Histone acetyltransferase (100%)	GO:0005634 (100%)	nucleus (100%)	nucleus	GO:0010484 (100%)	H3 histone acetyltransferase activity (100%)	H3 histone acetyltransferase activity	GO:0043618 (100%)	regulation of transcription from RNA polymerase II promoter in response to stress (100%)	IPR013178 (100%);IPR016849 (100%)	Histone acetyltransferase Rtt109/CBP (100%);Histone acetyltransferase Rtt109 (100%)
VTFYLALFSEVEMK	Scleroderma citrinum Foug A	Eukaryota	Fungi	Dikarya		Basidiomycota	Agaricomycotina		Agaricomycetes	Agaricomycetidae		Boletales	Sclerodermatineae			Sclerodermataceae				Scleroderma				Scleroderma citrinum		Scleroderma citrinum Foug A
VTFTCQYQSSCFK	Periconia macrospinosa	Eukaryota	Fungi	Dikarya		Ascomycota	Pezizomycotina		Dothideomycetes	Pleosporomycetidae		Pleosporales	Massarineae			Periconiaceae				Periconia				Periconia macrospinosa											GO:0008237 (100%)	metallopeptidase activity (100%)	metallopeptidase activity			IPR024079 (100%)	Metallopeptidase	catalytic domain superfamily (100%)
VTFCYLLDMFYWK	[Candida] intermedia	Eukaryota	Fungi	Dikarya		Ascomycota	Saccharomycotina		Saccharomycetes			Saccharomycetales				Metschnikowiaceae				Clavispora				[Candida] intermedia								GO:0005789 (100%);GO:0016021 (100%)	endoplasmic reticulum membrane (100%);integral component of membrane (100%)	endoplasmic reticulum membrane				GO:0032366 (100%)	intracellular sterol transport (100%)	IPR007290 (100%)	Arv1 protein (100%)
VTEYVVGR	Pseudogymnoascus	Eukaryota	Fungi	Dikarya		Ascomycota	Pezizomycotina		Leotiomycetes							Pseudeurotiaceae				Pseudogymnoascus												GO:0005840 (100%)	ribosome (100%)	ribosome	GO:0003735 (100%)	structural constituent of ribosome (100%)	structural constituent of ribosome	GO:0006412 (100%)	translation (100%)	IPR001780 (100%);IPR009000 (100%);IPR018266 (100%)	Ribosomal protein L35A (100%);Translation protein	beta-barrel domain superfamily (100%);Ribosomal protein L35Ae	conserved site (100%)
VTEVLPTK	Lophium mytilinum	Eukaryota	Fungi	Dikarya		Ascomycota	Pezizomycotina		Dothideomycetes	Pleosporomycetidae		Mytilinidiales				Mytilinidiaceae				Lophium				Lophium mytilinum								GO:0016021 (100%)	integral component of membrane (100%)	integral component of membrane	GO:0022857 (100%)	transmembrane transporter activity (100%)	transmembrane transporter activity			IPR005829 (100%);IPR010573 (100%);IPR020846 (100%)	Sugar transporter	conserved site (100%);Major facilitator transporter Str1/Tri12-like (100%);Major facilitator superfamily domain (100%)
VTELSLYDLR	Dikarya	Eukaryota	Fungi	Dikarya																										1.1.1.37 (100%)	Malate dehydrogenase (100%)				GO:0030060 (100%)	L-malate dehydrogenase activity (100%)	L-malate dehydrogenase activity	GO:0005975 (100%);GO:0006099 (100%);GO:0006108 (100%)	carbohydrate metabolic process (100%);tricarboxylic acid cycle (100%);malate metabolic process (100%)	IPR001236 (100%);IPR001252 (100%);IPR001557 (100%)	Lactate/malate dehydrogenase	N-terminal (100%);Malate dehydrogenase	active site (100%);L-lactate/malate dehydrogenase (100%)
VTDAQSGLR	Lophiotrema nucula	Eukaryota	Fungi	Dikarya		Ascomycota	Pezizomycotina		Dothideomycetes	Pleosporomycetidae		Pleosporales				Lophiotremataceae				Lophiotrema				Lophiotrema nucula											GO:0008194 (100%);GO:0016758 (100%)	UDP-glycosyltransferase activity (100%);hexosyltransferase activity (100%)	UDP-glycosyltransferase activity	GO:0005975 (100%);GO:0030259 (100%)	carbohydrate metabolic process (100%);lipid glycosylation (100%)	IPR002213 (100%);IPR003903 (100%);IPR004276 (100%)	UDP-glucuronosyl/UDP-glucosyltransferase (100%);Ubiquitin interacting motif (100%);Glycosyltransferase family 28	N-terminal domain (100%)
VTAVFNQK	Postia placenta	Eukaryota	Fungi	Dikarya		Basidiomycota	Agaricomycotina		Agaricomycetes			Polyporales				Dacryobolaceae				Postia				Postia placenta						2.7.7.48 (100%)	RNA-directed RNA polymerase (100%)				GO:0003723 (100%);GO:0003968 (100%)	RNA binding (100%);RNA-directed 5'-3' RNA polymerase activity (100%)	RNA binding	GO:0031047 (100%)	gene silencing by RNA (100%)	IPR007855 (100%)	RNA-dependent RNA polymerase	eukaryotic-type (100%)
VSYFFAK	Sordaria macrospora k-hell	Eukaryota	Fungi	Dikarya		Ascomycota	Pezizomycotina		Sordariomycetes	Sordariomycetidae		Sordariales				Sordariaceae				Sordaria				Sordaria macrospora		Sordaria macrospora k-hell						GO:0016021 (100%)	integral component of membrane (100%)	integral component of membrane	GO:0005524 (100%);GO:0016887 (100%);GO:0042626 (100%)	ATP binding (100%);ATPase (100%);ATPase-coupled transmembrane transporter activity (100%)	ATP binding			IPR003439 (100%);IPR003593 (100%);IPR017871 (100%)	ABC transporter-like (100%);AAA+ ATPase domain (100%);ABC transporter	conserved site (100%)
VSYCMSR	Stagonospora	Eukaryota	Fungi	Dikarya		Ascomycota	Pezizomycotina		Dothideomycetes	Pleosporomycetidae		Pleosporales	Massarineae			Massarinaceae				Stagonospora												GO:0016021 (100%)	integral component of membrane (100%)	integral component of membrane
VSSYSELMAYR	Aspergillus leporis	Eukaryota	Fungi	Dikarya		Ascomycota	Pezizomycotina		Eurotiomycetes	Eurotiomycetidae		Eurotiales				Aspergillaceae				Aspergillus	Aspergillus subgen. Circumdati			Aspergillus leporis								GO:0016021 (100%)	integral component of membrane (100%)	integral component of membrane	GO:0022857 (100%)	transmembrane transporter activity (100%)	transmembrane transporter activity			IPR011701 (100%);IPR036259 (100%)	Major facilitator superfamily (100%);MFS transporter superfamily (100%)
VSSGSLF	Zymoseptoria brevis	Eukaryota	Fungi	Dikarya		Ascomycota	Pezizomycotina		Dothideomycetes	Dothideomycetidae		Mycosphaerellales				Mycosphaerellaceae				Zymoseptoria				Zymoseptoria brevis																IPR022137 (100%)	Zinc finger protein	DUF3669 domain (100%)
VSSAGGSAHWK	Colletotrichum chlorophyti	Eukaryota	Fungi	Dikarya		Ascomycota	Pezizomycotina		Sordariomycetes	Hypocreomycetidae		Glomerellales				Glomerellaceae				Colletotrichum				Colletotrichum chlorophyti																IPR005645 (100%);IPR029058 (100%)	Serine hydrolase FSH (100%);Alpha/Beta hydrolase fold (100%)
VSPAPVMPMR	Serendipita vermifera MAFF 305830	Eukaryota	Fungi	Dikarya		Basidiomycota	Agaricomycotina		Agaricomycetes			Sebacinales				Serendipitaceae				Serendipita				Serendipita vermifera		Serendipita vermifera MAFF 305830						GO:0016021 (100%)	integral component of membrane (100%)	integral component of membrane	GO:0022857 (100%)	transmembrane transporter activity (100%)	transmembrane transporter activity			IPR011701 (100%);IPR020846 (100%);IPR036259 (100%)	Major facilitator superfamily (100%);Major facilitator superfamily domain (100%);MFS transporter superfamily (100%)
NATSMSTTS	Trichophyton rubrum	Eukaryota	Fungi	Dikarya		Ascomycota	Pezizomycotina		Eurotiomycetes	Eurotiomycetidae		Onygenales				Arthrodermataceae				Trichophyton				Trichophyton rubrum								GO:0005634 (100%)	nucleus (100%)	nucleus	GO:0008081 (100%);GO:0004527 (50%)	phosphoric diester hydrolase activity (100%);exonuclease activity (50%)	phosphoric diester hydrolase activity	GO:0006281 (100%)	DNA repair (100%)	IPR010347 (100%);IPR027415 (50%)	Tyrosyl-DNA phosphodiesterase I (100%); (50%)
VSLSPLCPHF	Piloderma croceum F 1598	Eukaryota	Fungi	Dikarya		Basidiomycota	Agaricomycotina		Agaricomycetes	Agaricomycetidae		Atheliales				Atheliaceae				Piloderma				Piloderma croceum		Piloderma croceum F 1598						GO:0005634 (100%)	nucleus (100%)	nucleus	GO:0003684 (100%)	damaged DNA binding (100%)	damaged DNA binding	GO:0006289 (100%);GO:0043161 (100%)	nucleotide-excision repair (100%);proteasome-mediated ubiquitin-dependent protein catabolic process (100%)	IPR000626 (100%);IPR004806 (100%);IPR006636 (100%)	Ubiquitin-like domain (100%);UV excision repair protein Rad23 (100%);Heat shock chaperonin-binding (100%)
VSLQSPLVEPNPGK	Fusarium solani species complex	Eukaryota	Fungi	Dikarya		Ascomycota	Pezizomycotina		Sordariomycetes	Hypocreomycetidae		Hypocreales				Nectriaceae				Fusarium		Fusarium solani species complex													GO:0046983 (100%)	protein dimerization activity (100%)	protein dimerization activity			IPR011598 (100%);IPR036638 (100%)	Myc-type	basic helix-loop-helix (bHLH) domain (100%);Helix-loop-helix DNA-binding domain superfamily (100%)
VSHGLMMMTWR	Trametes coccinea BRFM310	Eukaryota	Fungi	Dikarya		Basidiomycota	Agaricomycotina		Agaricomycetes			Polyporales				Polyporaceae				Trametes				Trametes coccinea		Trametes coccinea BRFM310									GO:0047834 (100%)	D-threo-aldose 1-dehydrogenase activity (100%)	D-threo-aldose 1-dehydrogenase activity			IPR023210 (100%);IPR036812 (100%)	NADP-dependent oxidoreductase domain (100%);NADP-dependent oxidoreductase domain superfamily (100%)
VSGTHDEVLDLAYVGR	Pleosporineae	Eukaryota	Fungi	Dikarya		Ascomycota	Pezizomycotina		Dothideomycetes	Pleosporomycetidae		Pleosporales	Pleosporineae																			GO:0005730 (100%);GO:0032040 (100%)	nucleolus (100%);small-subunit processome (100%)	nucleolus				GO:0006364 (100%)	rRNA processing (100%)	IPR001680 (100%);IPR013934 (100%);IPR015943 (100%)	WD40 repeat (100%);Small-subunit processome	Utp13 (100%);WD40/YVTN repeat-like-containing domain superfamily (100%)
VSGTAAA	Trichoderma	Eukaryota	Fungi	Dikarya		Ascomycota	Pezizomycotina		Sordariomycetes	Hypocreomycetidae		Hypocreales				Hypocreaceae				Trichoderma															GO:0030515 (100%)	snoRNA binding (100%)	snoRNA binding	GO:0000462 (100%);GO:0006397 (100%)	maturation of SSU-rRNA from tricistronic rRNA transcript (SSU-rRNA	5.8S rRNA	LSU-rRNA) (100%);mRNA processing (100%)	IPR003107 (100%);IPR011990 (100%);IPR013949 (100%)	HAT (Half-A-TPR) repeat (100%);Tetratricopeptide-like helical domain superfamily (100%);U3 small nucleolar RNA-associated protein 6 (100%)
VSGGSDPMR	Trametes pubescens	Eukaryota	Fungi	Dikarya		Basidiomycota	Agaricomycotina		Agaricomycetes			Polyporales				Polyporaceae				Trametes				Trametes pubescens						3.6.4.6 (100%)	Vesicle-fusing ATPase (100%)	GO:0005737 (100%)	cytoplasm (100%)	cytoplasm	GO:0005524 (100%);GO:0016887 (100%)	ATP binding (100%);ATPase (100%)	ATP binding	GO:0015031 (100%);GO:0035494 (100%)	protein transport (100%);SNARE complex disassembly (100%)	IPR003338 (100%);IPR003593 (100%);IPR003959 (100%)	CDC48	N-terminal subdomain (100%);AAA+ ATPase domain (100%);ATPase	AAA-type	core (100%)
VSFWGHHR	Aureobasidium pullulans	Eukaryota	Fungi	Dikarya		Ascomycota	Pezizomycotina		Dothideomycetes	Dothideomycetidae		Dothideales				Saccotheciaceae				Aureobasidium				Aureobasidium pullulans											GO:0004315 (100%);GO:0031177 (100%)	3-oxoacyl-[acyl-carrier-protein] synthase activity (100%);phosphopantetheine binding (100%)	3-oxoacyl-[acyl-carrier-protein] synthase activity	GO:0006633 (100%)	fatty acid biosynthetic process (100%)	IPR001227 (100%);IPR006162 (100%);IPR009081 (100%)	Acyl transferase domain superfamily (100%);Phosphopantetheine attachment site (100%);Phosphopantetheine binding ACP domain (100%)
VSESVSGYLER	Metschnikowia	Eukaryota	Fungi	Dikarya		Ascomycota	Saccharomycotina		Saccharomycetes			Saccharomycetales				Metschnikowiaceae				Metschnikowia										2.5.1.15 (100%);2.7.6.3 (100%)	Dihydropteroate synthase (100%);2-amino-4-hydroxy-6-hydroxymethyldihydropteridine diphosphokinase (100%)				GO:0003848 (100%);GO:0004150 (100%);GO:0004156 (100%)	2-amino-4-hydroxy-6-hydroxymethyldihydropteridine diphosphokinase activity (100%);dihydroneopterin aldolase activity (100%);dihydropteroate synthase activity (100%)	2-amino-4-hydroxy-6-hydroxymethyldihydropteridine diphosphokinase activity	GO:0046654 (100%);GO:0046656 (100%)	tetrahydrofolate biosynthetic process (100%);folic acid biosynthetic process (100%)	IPR000489 (100%);IPR000550 (100%);IPR006157 (100%)	Pterin-binding domain (100%);7	8-Dihydro-6-hydroxymethylpterin-pyrophosphokinase	HPPK (100%);Dihydroneopterin aldolase/epimerase domain (100%)
VSDVFANK	Polyporales	Eukaryota	Fungi	Dikarya		Basidiomycota	Agaricomycotina		Agaricomycetes			Polyporales
VSNDPEEELCSLLVK	Clathrospora elynae	Eukaryota	Fungi	Dikarya		Ascomycota	Pezizomycotina		Dothideomycetes	Pleosporomycetidae		Pleosporales				Diademaceae				Clathrospora				Clathrospora elynae								GO:0005737 (100%)	cytoplasm (100%)	cytoplasm				GO:0006886 (100%);GO:0007033 (100%)	intracellular protein transport (100%);vacuole organization (100%)	IPR006925 (100%);IPR006926 (100%);IPR015943 (100%)	Vps16	C-terminal (100%);Vps16	N-terminal (100%);WD40/YVTN repeat-like-containing domain superfamily (100%)
VACDDAPSR	Schizophyllum commune H4-8	Eukaryota	Fungi	Dikarya		Basidiomycota	Agaricomycotina		Agaricomycetes	Agaricomycetidae		Agaricales				Schizophyllaceae				Schizophyllum				Schizophyllum commune		Schizophyllum commune H4-8
LDDVLNNAEMEAAAAR	Fomitopsis rosea	Eukaryota	Fungi	Dikarya		Basidiomycota	Agaricomycotina		Agaricomycetes			Polyporales				Fomitopsidaceae				Fomitopsis				Fomitopsis rosea								GO:0016021 (100%)	integral component of membrane (100%)	integral component of membrane
LSGTLLSSLETVLSR	Coniophora puteana RWD-64-598 SS2	Eukaryota	Fungi	Dikarya		Basidiomycota	Agaricomycotina		Agaricomycetes	Agaricomycetidae		Boletales	Coniophorineae			Coniophoraceae				Coniophora				Coniophora puteana		Coniophora puteana RWD-64-598 SS2				2.7.11.1 (100%)	Non-specific serine/threonine protein kinase (100%)	GO:0005634 (100%)	nucleus (100%)	nucleus	GO:0005524 (100%);GO:0106310 (100%);GO:0106311 (100%)	ATP binding (100%);protein serine kinase activity (100%);protein threonine kinase activity (100%)	ATP binding	GO:0000077 (100%);GO:0000723 (100%);GO:0006281 (100%)	DNA damage checkpoint signaling (100%);telomere maintenance (100%);DNA repair (100%)	IPR000403 (100%);IPR003152 (100%);IPR011009 (100%)	Phosphatidylinositol 3-/4-kinase	catalytic domain (100%);FATC domain (100%);Protein kinase-like domain superfamily (100%)
VMDFD	Fungi	Eukaryota	Fungi																																					IPR032675 (100%)	Leucine-rich repeat domain superfamily (100%)
MQAHYPQGRPYR	Polyporales	Eukaryota	Fungi	Dikarya		Basidiomycota	Agaricomycotina		Agaricomycetes			Polyporales																				GO:0016021 (100%)	integral component of membrane (100%)	integral component of membrane						IPR018108 (100%);IPR023395 (100%)	Mitochondrial substrate/solute carrier (100%);Mitochondrial carrier domain superfamily (100%)
LWEDLMPMTR	Verruconis gallopava	Eukaryota	Fungi	Dikarya		Ascomycota	Pezizomycotina		Dothideomycetes	Pleosporomycetidae		Venturiales				Sympoventuriaceae				Verruconis				Verruconis gallopava
LMECLPVK	Fusarium proliferatum	Eukaryota	Fungi	Dikarya		Ascomycota	Pezizomycotina		Sordariomycetes	Hypocreomycetidae		Hypocreales				Nectriaceae				Fusarium		Fusarium fujikuroi species complex		Fusarium proliferatum																IPR008030 (100%);IPR036291 (100%)	NmrA-like domain (100%);NAD(P)-binding domain superfamily (100%)
LVGLQALHFLK	Clavispora	Eukaryota	Fungi	Dikarya		Ascomycota	Saccharomycotina		Saccharomycetes			Saccharomycetales				Metschnikowiaceae				Clavispora												GO:0016021 (40%)	integral component of membrane (40%)	integral component of membrane	GO:0000062 (100%)	fatty-acyl-CoA binding (100%)	fatty-acyl-CoA binding			IPR000582 (100%);IPR014352 (100%);IPR035984 (100%)	Acyl-CoA-binding protein	ACBP (100%);FERM/acyl-CoA-binding protein superfamily (100%);Acyl-CoA binding protein superfamily (100%)
HEGMSCGYCDR	Fusarium oxysporum species complex	Eukaryota	Fungi	Dikarya		Ascomycota	Pezizomycotina		Sordariomycetes	Hypocreomycetidae		Hypocreales				Nectriaceae				Fusarium		Fusarium oxysporum species complex
VQTTDWADDA	Phlebia centrifuga	Eukaryota	Fungi	Dikarya		Basidiomycota	Agaricomycotina		Agaricomycetes			Polyporales				Meruliaceae				Phlebia				Phlebia centrifuga								GO:0016021 (100%)	integral component of membrane (100%)	integral component of membrane				GO:0006986 (100%)	response to unfolded protein (100%)	IPR000626 (100%);IPR029071 (100%);IPR039751 (100%)	Ubiquitin-like domain (100%);Ubiquitin-like domain superfamily (100%);Homocysteine-responsive endoplasmic reticulum-resident ubiquitin-like domain member 1 /2 (100%)
VQSLYRPLR	Fusarium solani species complex	Eukaryota	Fungi	Dikarya		Ascomycota	Pezizomycotina		Sordariomycetes	Hypocreomycetidae		Hypocreales				Nectriaceae				Fusarium		Fusarium solani species complex
VQQHWQQR	Cordyceps militaris	Eukaryota	Fungi	Dikarya		Ascomycota	Pezizomycotina		Sordariomycetes	Hypocreomycetidae		Hypocreales				Cordycipitaceae				Cordyceps				Cordyceps militaris								GO:0032300 (100%)	mismatch repair complex (100%)	mismatch repair complex	GO:0005524 (100%);GO:0016887 (100%);GO:0030983 (100%)	ATP binding (100%);ATPase (100%);mismatched DNA binding (100%)	ATP binding	GO:0006298 (100%)	mismatch repair (100%)	IPR013507 (100%);IPR014721 (100%);IPR020568 (100%)	DNA mismatch repair protein	S5 domain 2-like (100%);Ribosomal protein S5 domain 2-type fold	subgroup (100%);Ribosomal protein S5 domain 2-type fold (100%)
VQNVWWW	Colletotrichum fructicola Nara gc5	Eukaryota	Fungi	Dikarya		Ascomycota	Pezizomycotina		Sordariomycetes	Hypocreomycetidae		Glomerellales				Glomerellaceae				Colletotrichum				Colletotrichum fructicola		Colletotrichum fructicola Nara gc5
VQMLMQLFQDFLCR	Pyrenophora teres f. teres	Eukaryota	Fungi	Dikarya		Ascomycota	Pezizomycotina		Dothideomycetes	Pleosporomycetidae		Pleosporales	Pleosporineae			Pleosporaceae				Pyrenophora				Pyrenophora teres				Pyrenophora teres f. teres												IPR005178 (100%)	Organic solute transporter subunit alpha/Transmembrane protein 184 (100%)
VQLMFFK	Pleosporaceae	Eukaryota	Fungi	Dikarya		Ascomycota	Pezizomycotina		Dothideomycetes	Pleosporomycetidae		Pleosporales	Pleosporineae			Pleosporaceae																GO:0016021 (100%)	integral component of membrane (100%)	integral component of membrane	GO:0022857 (100%);GO:0008168 (14%)	transmembrane transporter activity (100%);methyltransferase activity (14%)	transmembrane transporter activity	GO:0008643 (43%);GO:0032259 (14%)	carbohydrate transport (43%);methylation (14%)	IPR003663 (100%);IPR005828 (100%);IPR020846 (100%)	Sugar/inositol transporter (100%);Major facilitator	sugar transporter-like (100%);Major facilitator superfamily domain (100%)
VQLHLEE	Trichosporon asahii var. asahii	Eukaryota	Fungi	Dikarya		Basidiomycota	Agaricomycotina		Tremellomycetes			Trichosporonales				Trichosporonaceae				Trichosporon				Trichosporon asahii			Trichosporon asahii var. asahii													IPR011021 (100%);IPR011022 (100%);IPR014752 (100%)	Arrestin-like	N-terminal (100%);Arrestin C-terminal-like domain (100%);Arrestin-like	C-terminal (100%)
VQHECQK	Eurotiales	Eukaryota	Fungi	Dikarya		Ascomycota	Pezizomycotina		Eurotiomycetes	Eurotiomycetidae		Eurotiales																				GO:0016021 (100%)	integral component of membrane (100%)	integral component of membrane	GO:0003677 (100%);GO:0008270 (100%)	DNA binding (100%);zinc ion binding (100%)	DNA binding	GO:0006351 (100%)	transcription	DNA-templated (100%)	IPR007219 (100%)	Transcription factor domain	fungi (100%)
VQDLLDPDR	Colletotrichum orchidophilum	Eukaryota	Fungi	Dikarya		Ascomycota	Pezizomycotina		Sordariomycetes	Hypocreomycetidae		Glomerellales				Glomerellaceae				Colletotrichum				Colletotrichum orchidophilum
VQAGDSLGVELR	Calocera cornea HHB12733	Eukaryota	Fungi	Dikarya		Basidiomycota	Agaricomycotina		Dacrymycetes			Dacrymycetales				Dacrymycetaceae				Calocera				Calocera cornea		Calocera cornea HHB12733									GO:0005506 (100%);GO:0016705 (100%);GO:0020037 (100%)	iron ion binding (100%);oxidoreductase activity	iron ion binding	acting on paired donors	with incorporation or reduction of molecular oxygen (100%);heme binding (100%)			IPR001128 (100%);IPR002401 (100%);IPR036396 (100%)	Cytochrome P450 (100%);Cytochrome P450	E-class	group I (100%);Cytochrome P450 superfamily (100%)
VQAAADWWR	Aspergillus sclerotioniger CBS 115572	Eukaryota	Fungi	Dikarya		Ascomycota	Pezizomycotina		Eurotiomycetes	Eurotiomycetidae		Eurotiales				Aspergillaceae				Aspergillus				Aspergillus sclerotioniger		Aspergillus sclerotioniger CBS 115572														IPR010730 (100%)	Heterokaryon incompatibility (100%)
VPYYFNR	Exophiala	Eukaryota	Fungi	Dikarya		Ascomycota	Pezizomycotina		Eurotiomycetes	Chaetothyriomycetidae		Chaetothyriales				Herpotrichiellaceae				Exophiala															GO:0003988 (100%)	acetyl-CoA C-acyltransferase activity (100%)	acetyl-CoA C-acyltransferase activity			IPR002155 (100%);IPR016039 (100%);IPR020610 (100%)	Thiolase (100%);Thiolase-like (100%);Thiolase	active site (100%)
VPYPNSK	Pseudomassariella vexata	Eukaryota	Fungi	Dikarya		Ascomycota	Pezizomycotina		Sordariomycetes	Xylariomycetidae		Xylariales				Pseudomassariaceae				Pseudomassariella				Pseudomassariella vexata						2.1.1.320 (100%)	Type II protein arginine methyltransferase (100%)	GO:0005739 (100%)	mitochondrion (100%)	mitochondrion	GO:0035243 (100%)	protein-arginine omega-N symmetric methyltransferase activity (100%)	protein-arginine omega-N symmetric methyltransferase activity			IPR003788 (100%);IPR029063 (100%);IPR038375 (100%)	Protein arginine methyltransferase NDUFAF7 (100%);S-adenosyl-L-methionine-dependent methyltransferase (100%);Protein arginine methyltransferase NDUFAF7 superfamily (100%)
VPTFQFGSMK	Acidomyces richmondensis BFW	Eukaryota	Fungi	Dikarya		Ascomycota	Pezizomycotina		Dothideomycetes	Dothideomycetidae		Mycosphaerellales				Teratosphaeriaceae				Acidomyces				Acidomyces sp. 'richmondensis'		Acidomyces richmondensis BFW									GO:0008233 (100%)	peptidase activity (100%)	peptidase activity			IPR008580 (100%);IPR011989 (100%);IPR013535 (100%)	PPPDE peptidase domain (100%);Armadillo-like helical (100%);PUL domain (100%)
VPSPTPLPVWLHR	Fibroporia radiculosa	Eukaryota	Fungi	Dikarya		Basidiomycota	Agaricomycotina		Agaricomycetes			Polyporales								Fibroporia				Fibroporia radiculosa
VPSLECLR	Pezizomycotina	Eukaryota	Fungi	Dikarya		Ascomycota	Pezizomycotina																							3.4.22.49 (100%);3.1.2.12 (3%)	Separase (100%);S-formylglutathione hydrolase (3%)	GO:0005634 (100%);GO:0005737 (2%);GO:0072686 (2%)	nucleus (100%);cytoplasm (2%);mitotic spindle (2%)	nucleus	GO:0004197 (100%);GO:0018738 (2%);GO:0052689 (2%)	cysteine-type endopeptidase activity (100%);S-formylglutathione hydrolase activity (2%);carboxylic ester hydrolase activity (2%)	cysteine-type endopeptidase activity	GO:0007059 (84%);GO:0046294 (2%);GO:0051301 (1%)	chromosome segregation (84%);formaldehyde catabolic process (2%);cell division (1%)	IPR005314 (100%);IPR011990 (98%);IPR030397 (86%)	Peptidase C50	separase (100%);Tetratricopeptide-like helical domain superfamily (98%);SEPARIN core domain (86%)
VPSDSDLYK	Grosmannia clavigera kw1407	Eukaryota	Fungi	Dikarya		Ascomycota	Pezizomycotina		Sordariomycetes	Sordariomycetidae		Ophiostomatales				Ophiostomataceae				Grosmannia				Grosmannia clavigera		Grosmannia clavigera kw1407				3.6.4.12 (100%)	DNA helicase (100%)				GO:0003677 (100%);GO:0003678 (100%);GO:0005524 (100%)	DNA binding (100%);DNA helicase activity (100%);ATP binding (100%)	DNA binding			IPR000212 (100%);IPR013986 (100%);IPR014016 (100%)	DNA helicase	UvrD/REP type (100%);DExx box DNA helicase domain superfamily (100%);UvrD-like helicase	ATP-binding domain (100%)
VPPAMVYAPSHHGR	Agaricus bisporus var. burnettii JB137-S8	Eukaryota	Fungi	Dikarya		Basidiomycota	Agaricomycotina		Agaricomycetes	Agaricomycetidae		Agaricales				Agaricaceae				Agaricus				Agaricus bisporus	Agaricus bisporus var. burnettii	Agaricus bisporus var. burnettii JB137-S8
VPNWQNDEMEAR	Colletotrichum orchidophilum	Eukaryota	Fungi	Dikarya		Ascomycota	Pezizomycotina		Sordariomycetes	Hypocreomycetidae		Glomerellales				Glomerellaceae				Colletotrichum				Colletotrichum orchidophilum								GO:0016021 (100%)	integral component of membrane (100%)	integral component of membrane
VPMLKPDMDK	Aureobasidium pullulans	Eukaryota	Fungi	Dikarya		Ascomycota	Pezizomycotina		Dothideomycetes	Dothideomycetidae		Dothideales				Saccotheciaceae				Aureobasidium				Aureobasidium pullulans											GO:0016747 (100%)	acyltransferase activity	acyltransferase activity	transferring groups other than amino-acyl groups (100%)			IPR003480 (100%);IPR023213 (100%)	Transferase (100%);Chloramphenicol acetyltransferase-like domain superfamily (100%)
VPLNQYNDPK	Aaosphaeria arxii CBS 175.79	Eukaryota	Fungi	Dikarya		Ascomycota	Pezizomycotina		Dothideomycetes	Pleosporomycetidae		Pleosporales								Aaosphaeria				Aaosphaeria arxii		Aaosphaeria arxii CBS 175.79
VPLNDENATVLGGK	Acidomyces richmondensis BFW	Eukaryota	Fungi	Dikarya		Ascomycota	Pezizomycotina		Dothideomycetes	Dothideomycetidae		Mycosphaerellales				Teratosphaeriaceae				Acidomyces				Acidomyces sp. 'richmondensis'		Acidomyces richmondensis BFW
VPLLLPMSMK	Dentipellis fragilis	Eukaryota	Fungi	Dikarya		Basidiomycota	Agaricomycotina		Agaricomycetes			Russulales				Hericiaceae				Dentipellis				Dentipellis fragilis
VPFQTNGVALSN	Exophiala dermatitidis NIH/UT8656	Eukaryota	Fungi	Dikarya		Ascomycota	Pezizomycotina		Eurotiomycetes	Chaetothyriomycetidae		Chaetothyriales				Herpotrichiellaceae				Exophiala				Exophiala dermatitidis		Exophiala dermatitidis NIH/UT8656				1.5.1.20 (100%)	Methylenetetrahydrofolate reductase (NAD(P)H) (100%)				GO:0106312 (100%);GO:0106313 (100%)	methylenetetrahydrofolate reductase NADH activity (100%);methylenetetrahydrofolate reductase NADPH activity (100%)	methylenetetrahydrofolate reductase NADH activity	GO:0006555 (100%);GO:0035999 (100%)	methionine metabolic process (100%);tetrahydrofolate interconversion (100%)	IPR003171 (100%);IPR004621 (100%);IPR029041 (100%)	Methylenetetrahydrofolate reductase-like (100%);Eukaryotic-type methylenetetrahydrofolate reductase (100%);FAD-linked oxidoreductase-like (100%)
VPDNTAVDK	Exophiala dermatitidis NIH/UT8656	Eukaryota	Fungi	Dikarya		Ascomycota	Pezizomycotina		Eurotiomycetes	Chaetothyriomycetidae		Chaetothyriales				Herpotrichiellaceae				Exophiala				Exophiala dermatitidis		Exophiala dermatitidis NIH/UT8656						GO:0005634 (100%)	nucleus (100%)	nucleus	GO:0000981 (100%);GO:0008270 (100%)	DNA-binding transcription factor activity	DNA-binding transcription factor activity	RNA polymerase II-specific (100%);zinc ion binding (100%)			IPR001138 (100%)	Zn(2)-C6 fungal-type DNA-binding domain (100%)
VPDFATSLEK	Coniochaeta ligniaria NRRL 30616	Eukaryota	Fungi	Dikarya		Ascomycota	Pezizomycotina		Sordariomycetes	Sordariomycetidae		Coniochaetales				Coniochaetaceae				Coniochaeta				Coniochaeta ligniaria		Coniochaeta ligniaria NRRL 30616												GO:0051321 (100%);GO:0090173 (100%)	meiotic cell cycle (100%);regulation of synaptonemal complex assembly (100%)	IPR013940 (100%);IPR039057 (100%)	Meiosis specific protein Spo22/ZIP4/TEX11 (100%);Sporulation-specific protein 22 (100%)
VPACFCLVWCNLFAR	Westerdykella ornata	Eukaryota	Fungi	Dikarya		Ascomycota	Pezizomycotina		Dothideomycetes	Pleosporomycetidae		Pleosporales				Sporormiaceae				Westerdykella				Westerdykella ornata
VNVRPFFK	Wickerhamiella sorbophila	Eukaryota	Fungi	Dikarya		Ascomycota	Saccharomycotina		Saccharomycetes			Saccharomycetales				Trichomonascaceae				Wickerhamiella				Wickerhamiella sorbophila								GO:0016021 (100%)	integral component of membrane (100%)	integral component of membrane
VNSSFFEAR	Sparassis crispa	Eukaryota	Fungi	Dikarya		Basidiomycota	Agaricomycotina		Agaricomycetes			Polyporales				Sparassidaceae				Sparassis				Sparassis crispa																IPR012337 (100%)	Ribonuclease H-like superfamily (100%)
CMYCAVVK	Sparassis crispa	Eukaryota	Fungi	Dikarya		Basidiomycota	Agaricomycotina		Agaricomycetes			Polyporales				Sparassidaceae				Sparassis				Sparassis crispa																IPR012337 (100%)	Ribonuclease H-like superfamily (100%)
VNQLLPL	Aspergillus coremiiformis	Eukaryota	Fungi	Dikarya		Ascomycota	Pezizomycotina		Eurotiomycetes	Eurotiomycetidae		Eurotiales				Aspergillaceae				Aspergillus	Aspergillus subgen. Circumdati			Aspergillus coremiiformis
VNLHFDWHQTRPLDR	Mytilinidion resinicola	Eukaryota	Fungi	Dikarya		Ascomycota	Pezizomycotina		Dothideomycetes	Pleosporomycetidae		Mytilinidiales				Mytilinidiaceae				Mytilinidion				Mytilinidion resinicola											GO:0005506 (100%);GO:0016705 (100%);GO:0031418 (100%)	iron ion binding (100%);oxidoreductase activity	iron ion binding	acting on paired donors	with incorporation or reduction of molecular oxygen (100%);L-ascorbic acid binding (100%)			IPR005123 (100%);IPR006620 (100%)	Oxoglutarate/iron-dependent dioxygenase (100%);Prolyl 4-hydroxylase	alpha subunit (100%)
VNGFFDDR	Aspergillus pseudotamarii	Eukaryota	Fungi	Dikarya		Ascomycota	Pezizomycotina		Eurotiomycetes	Eurotiomycetidae		Eurotiales				Aspergillaceae				Aspergillus				Aspergillus pseudotamarii
VNEPYTTWDK	Phellinidium pouzarii	Eukaryota	Fungi	Dikarya		Basidiomycota	Agaricomycotina		Agaricomycetes			Hymenochaetales				Hymenochaetaceae				Phellinidium				Phellinidium pouzarii																IPR000873 (100%);IPR020845 (100%);IPR025110 (100%)	AMP-dependent synthetase/ligase (100%);AMP-binding	conserved site (100%);AMP-binding enzyme	C-terminal domain (100%)
VNEAYLVS	Alternaria brassicicola	Eukaryota	Fungi	Dikarya		Ascomycota	Pezizomycotina		Dothideomycetes	Pleosporomycetidae		Pleosporales	Pleosporineae			Pleosporaceae				Alternaria				Alternaria brassicicola											GO:0016874 (100%);GO:0031177 (100%)	ligase activity (100%);phosphopantetheine binding (100%)	ligase activity			IPR000873 (100%);IPR001242 (100%);IPR006162 (100%)	AMP-dependent synthetase/ligase (100%);Condensation domain (100%);Phosphopantetheine attachment site (100%)
VNALCPGNLMTPMVK	Phialophora americana	Eukaryota	Fungi	Dikarya		Ascomycota	Pezizomycotina		Eurotiomycetes	Chaetothyriomycetidae		Chaetothyriales				Herpotrichiellaceae				Phialophora				Phialophora americana											GO:0016491 (100%)	oxidoreductase activity (100%)	oxidoreductase activity			IPR002347 (100%);IPR020904 (100%);IPR036291 (100%)	Short-chain dehydrogenase/reductase SDR (100%);Short-chain dehydrogenase/reductase	conserved site (100%);NAD(P)-binding domain superfamily (100%)
VMVLWVR	Aspergillus heteromorphus CBS 117.55	Eukaryota	Fungi	Dikarya		Ascomycota	Pezizomycotina		Eurotiomycetes	Eurotiomycetidae		Eurotiales				Aspergillaceae				Aspergillus				Aspergillus heteromorphus		Aspergillus heteromorphus CBS 117.55
VMTTAAPGVAGALGLLALLAM	Coccidioides	Eukaryota	Fungi	Dikarya		Ascomycota	Pezizomycotina		Eurotiomycetes	Eurotiomycetidae		Onygenales								Coccidioides												GO:0005618 (100%);GO:0005886 (100%);GO:0031225 (100%)	cell wall (100%);plasma membrane (100%);anchored component of membrane (100%)	cell wall						IPR008427 (100%)	Extracellular membrane protein	CFEM domain (100%)
VMQMTWK	Pichia membranifaciens NRRL Y-2026	Eukaryota	Fungi	Dikarya		Ascomycota	Saccharomycotina		Saccharomycetes			Saccharomycetales				Pichiaceae				Pichia				Pichia membranifaciens		Pichia membranifaciens NRRL Y-2026						GO:0005634 (100%);GO:0030687 (100%)	nucleus (100%);preribosome	nucleus	large subunit precursor (100%)	GO:0005524 (100%);GO:0016887 (100%)	GO:0005524	ATP binding (100%);ATPase (100%)	GO:0000027 (100%)	ribosomal large subunit assembly (100%)	IPR003593 (100%);IPR011704 (100%);IPR012099 (100%)	AAA+ ATPase domain (100%);ATPase	dynein-related	AAA domain (100%);Midasin (100%)
VMQHYMLCHVHR	Akanthomyces lecanii RCEF 1005	Eukaryota	Fungi	Dikarya		Ascomycota	Pezizomycotina		Sordariomycetes	Hypocreomycetidae		Hypocreales				Cordycipitaceae				Akanthomyces				Akanthomyces lecanii		Akanthomyces lecanii RCEF 1005									GO:0003677 (100%)	DNA binding (100%)	DNA binding			IPR018306 (100%)	Bacteriophage T5	Orf172 DNA-binding (100%)
VMQGWVK	Acremonium chrysogenum ATCC 11550	Eukaryota	Fungi	Dikarya		Ascomycota	Pezizomycotina		Sordariomycetes	Hypocreomycetidae		Hypocreales								Acremonium				Acremonium chrysogenum		Acremonium chrysogenum ATCC 11550						GO:0005737 (100%);GO:0005869 (100%)	cytoplasm (100%);dynactin complex (100%)	cytoplasm				GO:0007017 (100%)	microtubule-based process (100%)	IPR028133 (100%)	Dynamitin (100%)
VMPYFVLMYAR	[Candida] auris	Eukaryota	Fungi	Dikarya		Ascomycota	Saccharomycotina		Saccharomycetes			Saccharomycetales				Metschnikowiaceae				Clavispora				[Candida] auris								GO:0016021 (100%)	integral component of membrane (100%)	integral component of membrane
VMPHMTVR	Penicillium	Eukaryota	Fungi	Dikarya		Ascomycota	Pezizomycotina		Eurotiomycetes	Eurotiomycetidae		Eurotiales				Aspergillaceae				Penicillium												GO:0005634 (100%)	nucleus (100%)	nucleus	GO:0005524 (100%);GO:0070615 (100%);GO:0004386 (42%)	ATP binding (100%);nucleosome-dependent ATPase activity (100%);helicase activity (42%)	ATP binding			IPR000330 (100%);IPR001650 (100%);IPR014001 (100%)	SNF2	N-terminal (100%);Helicase	C-terminal (100%);Helicase superfamily 1/2	ATP-binding domain (100%)
VCMEAMLK	Penicillium coprophilum	Eukaryota	Fungi	Dikarya		Ascomycota	Pezizomycotina		Eurotiomycetes	Eurotiomycetidae		Eurotiales				Aspergillaceae				Penicillium				Penicillium coprophilum								GO:0005634 (100%)	nucleus (100%)	nucleus	GO:0005524 (100%);GO:0070615 (100%)	ATP binding (100%);nucleosome-dependent ATPase activity (100%)	ATP binding			IPR000330 (100%);IPR001650 (100%);IPR014001 (100%)	SNF2	N-terminal (100%);Helicase	C-terminal (100%);Helicase superfamily 1/2	ATP-binding domain (100%)
VMMLLWFMFVVK	Beauveria bassiana	Eukaryota	Fungi	Dikarya		Ascomycota	Pezizomycotina		Sordariomycetes	Hypocreomycetidae		Hypocreales				Cordycipitaceae				Beauveria				Beauveria bassiana								GO:0016021 (100%)	integral component of membrane (100%)	integral component of membrane						IPR006634 (100%);IPR016439 (100%)	TRAM/LAG1/CLN8 homology domain (100%);Sphingosine N-acyltransferase Lag1/Lac1-like (100%)
VMLMLGLK	Westerdykella ornata	Eukaryota	Fungi	Dikarya		Ascomycota	Pezizomycotina		Dothideomycetes	Pleosporomycetidae		Pleosporales				Sporormiaceae				Westerdykella				Westerdykella ornata
VMLLYFGVK	Moniliophthora roreri	Eukaryota	Fungi	Dikarya		Basidiomycota	Agaricomycotina		Agaricomycetes	Agaricomycetidae		Agaricales				Marasmiaceae				Moniliophthora				Moniliophthora roreri																IPR040521 (100%)	Kyakuja-Dileera-Zisupton transposase (100%)
VMKPMPR	Ophiocordyceps camponoti-rufipedis	Eukaryota	Fungi	Dikarya		Ascomycota	Pezizomycotina		Sordariomycetes	Hypocreomycetidae		Hypocreales				Ophiocordycipitaceae				Ophiocordyceps				Ophiocordyceps camponoti-rufipedis								GO:0016021 (100%)	integral component of membrane (100%)	integral component of membrane	GO:0031177 (100%)	phosphopantetheine binding (100%)	phosphopantetheine binding			IPR000873 (100%);IPR006598 (100%);IPR009081 (100%)	AMP-dependent synthetase/ligase (100%);Glycosyl transferase CAP10 domain (100%);Phosphopantetheine binding ACP domain (100%)
VMEWMVR	Pseudogymnoascus	Eukaryota	Fungi	Dikarya		Ascomycota	Pezizomycotina		Leotiomycetes							Pseudeurotiaceae				Pseudogymnoascus
VLYLQLHR	Postia placenta	Eukaryota	Fungi	Dikarya		Basidiomycota	Agaricomycotina		Agaricomycetes			Polyporales				Dacryobolaceae				Postia				Postia placenta
VLYLVSHY	Piloderma croceum F 1598	Eukaryota	Fungi	Dikarya		Basidiomycota	Agaricomycotina		Agaricomycetes	Agaricomycetidae		Atheliales				Atheliaceae				Piloderma				Piloderma croceum		Piloderma croceum F 1598
VLWCGNSPD	Fusarium oxysporum Fo47	Eukaryota	Fungi	Dikarya		Ascomycota	Pezizomycotina		Sordariomycetes	Hypocreomycetidae		Hypocreales				Nectriaceae				Fusarium		Fusarium oxysporum species complex		Fusarium oxysporum		Fusarium oxysporum Fo47									GO:0003677 (100%)	DNA binding (100%)	DNA binding	GO:0006313 (100%);GO:0015074 (100%)	transposition	DNA-mediated (100%);DNA integration (100%)	IPR002492 (100%);IPR009057 (100%)	Transposase	Tc1-like (100%);Homeobox-like domain superfamily (100%)
VLVTHVE	Metarhizium brunneum	Eukaryota	Fungi	Dikarya		Ascomycota	Pezizomycotina		Sordariomycetes	Hypocreomycetidae		Hypocreales				Clavicipitaceae				Metarhizium				Metarhizium brunneum											GO:0008233 (100%)	peptidase activity (100%)	peptidase activity			IPR036852 (100%)	Peptidase S8/S53 domain superfamily (100%)
VLVLTSSLPK	Antrodiella citrinella	Eukaryota	Fungi	Dikarya		Basidiomycota	Agaricomycotina		Agaricomycetes			Polyporales				Steccherinaceae				Antrodiella				Antrodiella citrinella											GO:0004601 (100%)	peroxidase activity (100%)	peroxidase activity			IPR000866 (100%);IPR013766 (100%);IPR024706 (100%)	Alkyl hydroperoxide reductase subunit C/ Thiol specific antioxidant (100%);Thioredoxin domain (100%);Peroxiredoxin	AhpC-type (100%)
VLVECPLCSMR	Massarina eburnea CBS 473.64	Eukaryota	Fungi	Dikarya		Ascomycota	Pezizomycotina		Dothideomycetes	Pleosporomycetidae		Pleosporales	Massarineae			Massarinaceae				Massarina				Massarina eburnea		Massarina eburnea CBS 473.64						GO:0005694 (100%)	chromosome (100%)	chromosome	GO:0003697 (100%);GO:0004222 (100%);GO:0046872 (100%)	single-stranded DNA binding (100%);metalloendopeptidase activity (100%);metal ion binding (100%)	single-stranded DNA binding	GO:0006281 (100%)	DNA repair (100%)	IPR006640 (100%);IPR006642 (100%);IPR044245 (100%)	SprT-like (100%);Rad18	zinc finger UBZ4-type (100%);SprT-like domain-containing protein Spartan (100%)
VLTQLCDTSEDPK	Serpula lacrymans var. lacrymans	Eukaryota	Fungi	Dikarya		Basidiomycota	Agaricomycotina		Agaricomycetes	Agaricomycetidae		Boletales	Coniophorineae			Serpulaceae				Serpula				Serpula lacrymans			Serpula lacrymans var. lacrymans													IPR011989 (100%);IPR016024 (100%)	Armadillo-like helical (100%);Armadillo-type fold (100%)
VLTHAEDMK	Microthyrium microscopicum	Eukaryota	Fungi	Dikarya		Ascomycota	Pezizomycotina		Dothideomycetes			Microthyriales				Microthyriaceae				Microthyrium				Microthyrium microscopicum																IPR019350 (100%)	RNA polymerase I-specific transcription initiation factor RRN6-like (100%)
NHLEVDMYLYDR	Malassezia restricta CBS 7877	Eukaryota	Fungi	Dikarya		Basidiomycota	Ustilaginomycotina		Malasseziomycetes			Malasseziales				Malasseziaceae				Malassezia				Malassezia restricta		Malassezia restricta CBS 7877														IPR011990 (100%)	Tetratricopeptide-like helical domain superfamily (100%)
FTYVVLER	Westerdykella ornata	Eukaryota	Fungi	Dikarya		Ascomycota	Pezizomycotina		Dothideomycetes	Pleosporomycetidae		Pleosporales				Sporormiaceae				Westerdykella				Westerdykella ornata								GO:0016021 (100%)	integral component of membrane (100%)	integral component of membrane						IPR018825 (100%);IPR018827 (100%)	Domain of unknown function DUF2427 (100%);Uncharacterised domain YCR061W	C-terminal (100%)
EGMGQACSELTYCDEDDDCQTCGK	Rhizoctonia solani 123E	Eukaryota	Fungi	Dikarya		Basidiomycota	Agaricomycotina		Agaricomycetes			Cantharellales				Ceratobasidiaceae				Rhizoctonia				Rhizoctonia solani		Rhizoctonia solani 123E				3.5.1.5 (100%)	Urease (100%)	GO:0035550 (100%)	urease complex (100%)	urease complex	GO:0009039 (100%);GO:0016151 (100%)	urease activity (100%);nickel cation binding (100%)	urease activity	GO:0043419 (100%)	urea catabolic process (100%)	IPR002019 (100%);IPR002026 (100%);IPR005848 (100%)	Urease	beta subunit (100%);Urease	gamma/gamma-beta subunit (100%);Urease	alpha subunit (100%)
ECCATLGK	Agaricales	Eukaryota	Fungi	Dikarya		Basidiomycota	Agaricomycotina		Agaricomycetes	Agaricomycetidae		Agaricales																				GO:0015934 (67%);GO:0005762 (33%)	large ribosomal subunit (67%);mitochondrial large ribosomal subunit (33%)	large ribosomal subunit	GO:0003723 (100%);GO:0003735 (100%);GO:0016740 (100%)	RNA binding (100%);structural constituent of ribosome (100%);transferase activity (100%)	RNA binding	GO:0006412 (67%);GO:0032543 (33%)	translation (67%);mitochondrial translation (33%)	IPR002171 (100%);IPR005880 (100%);IPR008991 (100%)	Ribosomal protein L2 (100%);Ribosomal protein L2	bacterial/organellar-type (100%);Translation protein SH3-like domain superfamily (100%)
VLQYDFPEK	Byssochlamys spectabilis	Eukaryota	Fungi	Dikarya		Ascomycota	Pezizomycotina		Eurotiomycetes	Eurotiomycetidae		Eurotiales				Thermoascaceae				Byssochlamys				Byssochlamys spectabilis											GO:0031267 (100%);GO:0003676 (50%);GO:0004386 (50%)	small GTPase binding (100%);nucleic acid binding (50%);helicase activity (50%)	small GTPase binding	GO:0006886 (100%)	intracellular protein transport (100%)	IPR001494 (100%);IPR011989 (100%);IPR013713 (100%)	Importin-beta	N-terminal domain (100%);Armadillo-like helical (100%);Exportin-2	central domain (100%)
VLQSCSQNFPK	Fusarium ambrosium	Eukaryota	Fungi	Dikarya		Ascomycota	Pezizomycotina		Sordariomycetes	Hypocreomycetidae		Hypocreales				Nectriaceae				Fusarium		Fusarium solani species complex		Fusarium ambrosium											GO:0016627 (100%);GO:0050660 (100%)	oxidoreductase activity	oxidoreductase activity	acting on the CH-CH group of donors (100%);flavin adenine dinucleotide binding (100%)			IPR006091 (100%);IPR009075 (100%);IPR009100 (100%)	Acyl-CoA oxidase/dehydrogenase	central domain (100%);Acyl-CoA dehydrogenase/oxidase C-terminal (100%);Acyl-CoA dehydrogenase/oxidase	N-terminal and middle domain superfamily (100%)
VLQHDLWR	Histoplasma capsulatum	Eukaryota	Fungi	Dikarya		Ascomycota	Pezizomycotina		Eurotiomycetes	Eurotiomycetidae		Onygenales				Ajellomycetaceae				Histoplasma				Histoplasma capsulatum								GO:0005634 (100%)	nucleus (100%)	nucleus				GO:0006336 (100%)	DNA replication-independent nucleosome assembly (100%)	IPR033053 (100%)	Histone transcription regulator 3/CABIN1 (100%)
VLQCHHDMDCR	Colletotrichum higginsianum	Eukaryota	Fungi	Dikarya		Ascomycota	Pezizomycotina		Sordariomycetes	Hypocreomycetidae		Glomerellales				Glomerellaceae				Colletotrichum				Colletotrichum higginsianum								GO:0005634 (100%)	nucleus (100%)	nucleus	GO:0000981 (100%);GO:0008270 (100%)	DNA-binding transcription factor activity	DNA-binding transcription factor activity	RNA polymerase II-specific (100%);zinc ion binding (100%)			IPR001138 (100%);IPR036864 (100%)	Zn(2)-C6 fungal-type DNA-binding domain (100%);Zn(2)-C6 fungal-type DNA-binding domain superfamily (100%)
DLPELSSLEAK	Verticillium	Eukaryota	Fungi	Dikarya		Ascomycota	Pezizomycotina		Sordariomycetes	Hypocreomycetidae		Glomerellales				Plectosphaerellaceae				Verticillium										2.7.11.1 (100%)	Non-specific serine/threonine protein kinase (100%)	GO:0005634 (83%)	nucleus (83%)	nucleus	GO:0005524 (67%);GO:0106310 (67%);GO:0106311 (67%)	ATP binding (67%);protein serine kinase activity (67%);protein threonine kinase activity (67%)	ATP binding	GO:0006281 (67%);GO:0006325 (67%)	DNA repair (67%);chromatin organization (67%)	IPR012993 (100%);IPR016024 (100%);IPR000403 (83%)	UME domain (100%);Armadillo-type fold (100%);Phosphatidylinositol 3-/4-kinase	catalytic domain (83%)
VLPMHHK	Trichoderma citrinoviride	Eukaryota	Fungi	Dikarya		Ascomycota	Pezizomycotina		Sordariomycetes	Hypocreomycetidae		Hypocreales				Hypocreaceae				Trichoderma				Trichoderma citrinoviride								GO:0016021 (100%)	integral component of membrane (100%)	integral component of membrane						IPR001849 (100%);IPR011993 (100%);IPR023393 (100%)	Pleckstrin homology domain (100%);PH-like domain superfamily (100%);START-like domain superfamily (100%)
VLNFEMSGDLR	Fusarium solani species complex	Eukaryota	Fungi	Dikarya		Ascomycota	Pezizomycotina		Sordariomycetes	Hypocreomycetidae		Hypocreales				Nectriaceae				Fusarium		Fusarium solani species complex
WMAHGNR	Fusarium oxysporum species complex	Eukaryota	Fungi	Dikarya		Ascomycota	Pezizomycotina		Sordariomycetes	Hypocreomycetidae		Hypocreales				Nectriaceae				Fusarium		Fusarium oxysporum species complex													GO:0008239 (100%)	dipeptidyl-peptidase activity (100%)	dipeptidyl-peptidase activity			IPR000383 (100%);IPR005674 (100%);IPR008979 (100%)	Xaa-Pro dipeptidyl-peptidase-like domain (100%);CocE/Serine esterase (100%);Galactose-binding-like domain superfamily (100%)
VLMWGYCFWVK	Aspergillus	Eukaryota	Fungi	Dikarya		Ascomycota	Pezizomycotina		Eurotiomycetes	Eurotiomycetidae		Eurotiales				Aspergillaceae				Aspergillus												GO:0016021 (100%)	integral component of membrane (100%)	integral component of membrane						IPR018713 (100%);IPR037473 (100%)	ER-bound oxygenase mpaB/mpaB'/Rubber oxygenase	catalytic domain (100%);Rubber oxygenase Lcp-like (100%)
VLMTTLAR	Penicillium nalgiovense	Eukaryota	Fungi	Dikarya		Ascomycota	Pezizomycotina		Eurotiomycetes	Eurotiomycetidae		Eurotiales				Aspergillaceae				Penicillium				Penicillium nalgiovense																IPR017932 (100%);IPR026869 (100%);IPR029055 (100%)	Glutamine amidotransferase type 2 domain (100%);Putative glutamine amidotransferase type 2 (100%);Nucleophile aminohydrolases	N-terminal (100%)
VLMFWGVYR	Fonsecaea	Eukaryota	Fungi	Dikarya		Ascomycota	Pezizomycotina		Eurotiomycetes	Chaetothyriomycetidae		Chaetothyriales				Herpotrichiellaceae				Fonsecaea																				IPR021833 (100%)	Protein of unknown function DUF3425 (100%)
VLLLLCMPR	Penicillium oxalicum 114-2	Eukaryota	Fungi	Dikarya		Ascomycota	Pezizomycotina		Eurotiomycetes	Eurotiomycetidae		Eurotiales				Aspergillaceae				Penicillium				Penicillium oxalicum		Penicillium oxalicum 114-2						GO:0005634 (100%)	nucleus (100%)	nucleus	GO:0000981 (100%);GO:0003677 (100%);GO:0008270 (100%)	DNA-binding transcription factor activity	DNA-binding transcription factor activity	RNA polymerase II-specific (100%);DNA binding (100%);zinc ion binding (100%)			IPR001138 (100%);IPR036864 (100%)	Zn(2)-C6 fungal-type DNA-binding domain (100%);Zn(2)-C6 fungal-type DNA-binding domain superfamily (100%)
VLLGVPLYGR	Dikarya	Eukaryota	Fungi	Dikarya																										3.2.1.14 (100%)	Chitinase (100%)	GO:0005576 (90%);GO:0016021 (10%)	extracellular region (90%);integral component of membrane (10%)	extracellular region	GO:0004568 (100%);GO:0008061 (100%)	chitinase activity (100%);chitin binding (100%)	chitinase activity	GO:0000272 (100%);GO:0006032 (100%)	polysaccharide catabolic process (100%);chitin catabolic process (100%)	IPR001223 (100%);IPR011583 (100%);IPR017853 (100%)	Glycoside hydrolase family 18	catalytic domain (100%);Chitinase II (100%);Glycoside hydrolase superfamily (100%)
VLLEVYHK	Candolleomyces aberdarensis	Eukaryota	Fungi	Dikarya		Basidiomycota	Agaricomycotina		Agaricomycetes	Agaricomycetidae		Agaricales				Psathyrellaceae				Candolleomyces				Candolleomyces aberdarensis																IPR007111 (100%);IPR027417 (100%)	NACHT nucleoside triphosphatase (100%);P-loop containing nucleoside triphosphate hydrolase (100%)
VLLFHLWR	Gymnopilus dilepis	Eukaryota	Fungi	Dikarya		Basidiomycota	Agaricomycotina		Agaricomycetes	Agaricomycetidae		Agaricales				Cortinariaceae				Gymnopilus				Gymnopilus dilepis								GO:0016021 (100%)	integral component of membrane (100%)	integral component of membrane
VLGLYEVR	Pezizomycotina	Eukaryota	Fungi	Dikarya		Ascomycota	Pezizomycotina																							3.5.1.2 (100%);4.3.2.10 (100%)	Glutaminase (100%);Imidazole glycerol-phosphate synthase (100%)	GO:0000407 (100%);GO:0005737 (7%)	phagophore assembly site (100%);cytoplasm (7%)	phagophore assembly site	GO:0008641 (93%);GO:0000107 (7%);GO:0004359 (7%)	ubiquitin-like modifier activating enzyme activity (93%);imidazoleglycerol-phosphate synthase activity (7%);glutaminase activity (7%)	ubiquitin-like modifier activating enzyme activity	GO:0015031 (79%);GO:0006914 (71%);GO:0000045 (7%)	protein transport (79%);autophagy (71%);autophagosome assembly (7%)	IPR032197 (100%);IPR042522 (100%);IPR000594 (93%)	Ubiquitin-like modifier-activating enzyme Atg7	N-terminal (100%);Ubiquitin-like modifier-activating enzyme Atg7	N-terminal	subdomain 1 (100%);THIF-type NAD/FAD binding fold (93%)
VLGLLYVNNLNFEK	Zygosaccharomyces rouxii	Eukaryota	Fungi	Dikarya		Ascomycota	Saccharomycotina		Saccharomycetes			Saccharomycetales				Saccharomycetaceae				Zygosaccharomyces				Zygosaccharomyces rouxii																IPR005036 (100%);IPR038175 (100%)	CBM21 (carbohydrate binding type-21) domain (100%);CBM21 domain superfamily (100%)
VLFWYNGLYSR	Aspergillus	Eukaryota	Fungi	Dikarya		Ascomycota	Pezizomycotina		Eurotiomycetes	Eurotiomycetidae		Eurotiales				Aspergillaceae				Aspergillus															GO:0003676 (100%);GO:0005524 (100%);GO:0004386 (50%)	nucleic acid binding (100%);ATP binding (100%);helicase activity (50%)	nucleic acid binding			IPR001650 (100%);IPR011545 (100%);IPR014001 (100%)	Helicase	C-terminal (100%);DEAD/DEAH box helicase domain (100%);Helicase superfamily 1/2	ATP-binding domain (100%)
VLEFLNTSSQR	Yarrowia lipolytica	Eukaryota	Fungi	Dikarya		Ascomycota	Saccharomycotina		Saccharomycetes			Saccharomycetales				Dipodascaceae				Yarrowia				Yarrowia lipolytica						3.6.4.12 (100%)	DNA helicase (100%)	GO:0005634 (67%)	nucleus (67%)	nucleus	GO:0005524 (67%);GO:0070615 (67%);GO:0003677 (33%)	ATP binding (67%);nucleosome-dependent ATPase activity (67%);DNA binding (33%)	ATP binding	GO:0043044 (33%)	ATP-dependent chromatin remodeling (33%)	IPR000330 (100%);IPR001650 (100%);IPR014001 (100%)	SNF2	N-terminal (100%);Helicase	C-terminal (100%);Helicase superfamily 1/2	ATP-binding domain (100%)
VLEEGCLCER	Jaapia argillacea MUCL 33604	Eukaryota	Fungi	Dikarya		Basidiomycota	Agaricomycotina		Agaricomycetes	Agaricomycetidae		Jaapiales				Jaapiaceae				Jaapia				Jaapia argillacea		Jaapia argillacea MUCL 33604
VLDWTTSTSVPVK	Westerdykella ornata	Eukaryota	Fungi	Dikarya		Ascomycota	Pezizomycotina		Dothideomycetes	Pleosporomycetidae		Pleosporales				Sporormiaceae				Westerdykella				Westerdykella ornata											GO:0004315 (100%);GO:0008168 (100%);GO:0031177 (100%)	3-oxoacyl-[acyl-carrier-protein] synthase activity (100%);methyltransferase activity (100%);phosphopantetheine binding (100%)	3-oxoacyl-[acyl-carrier-protein] synthase activity	GO:0006633 (100%);GO:0032259 (100%)	fatty acid biosynthetic process (100%);methylation (100%)	IPR001227 (100%);IPR009081 (100%);IPR013217 (100%)	Acyl transferase domain superfamily (100%);Phosphopantetheine binding ACP domain (100%);Methyltransferase type 12 (100%)
VLDWMPDR	Heliocybe sulcata	Eukaryota	Fungi	Dikarya		Basidiomycota	Agaricomycotina		Agaricomycetes			Gloeophyllales								Heliocybe				Heliocybe sulcata
VLDENNAEHNAMMANDMATAR	Massarina eburnea CBS 473.64	Eukaryota	Fungi	Dikarya		Ascomycota	Pezizomycotina		Dothideomycetes	Pleosporomycetidae		Pleosporales	Massarineae			Massarinaceae				Massarina				Massarina eburnea		Massarina eburnea CBS 473.64														IPR008011 (100%)	Complex 1 LYR protein (100%)
VLDAFALTGDAMLK	Coniochaeta pulveracea	Eukaryota	Fungi	Dikarya		Ascomycota	Pezizomycotina		Sordariomycetes	Sordariomycetidae		Coniochaetales				Coniochaetaceae				Coniochaeta				Coniochaeta pulveracea								GO:0016021 (100%)	integral component of membrane (100%)	integral component of membrane	GO:0005524 (100%);GO:0016887 (100%);GO:0042626 (100%)	ATP binding (100%);ATPase (100%);ATPase-coupled transmembrane transporter activity (100%)	ATP binding			IPR003439 (100%);IPR003593 (100%);IPR011527 (100%)	ABC transporter-like (100%);AAA+ ATPase domain (100%);ABC transporter type 1	transmembrane domain (100%)
VLCYYFLHLYYR	Millerozyma farinosa CBS 7064	Eukaryota	Fungi	Dikarya		Ascomycota	Saccharomycotina		Saccharomycetes			Saccharomycetales				Debaryomycetaceae				Millerozyma				Millerozyma farinosa		Millerozyma farinosa CBS 7064									GO:0000981 (100%);GO:0003677 (100%);GO:0008270 (100%)	DNA-binding transcription factor activity	DNA-binding transcription factor activity	RNA polymerase II-specific (100%);DNA binding (100%);zinc ion binding (100%)	GO:0006351 (100%)	transcription	DNA-templated (100%)	IPR001138 (100%);IPR007219 (100%);IPR036864 (100%)	Zn(2)-C6 fungal-type DNA-binding domain (100%);Transcription factor domain	fungi (100%);Zn(2)-C6 fungal-type DNA-binding domain superfamily (100%)
VLAMELMR	Agaricomycetes	Eukaryota	Fungi	Dikarya		Basidiomycota	Agaricomycotina		Agaricomycetes																							GO:0016021 (2%)	integral component of membrane (2%)	integral component of membrane				GO:0015031 (98%)	protein transport (98%)	IPR026829 (100%);IPR032691 (100%);IPR016024 (97%)	Protein Mon2-like (100%);Guanine nucleotide exchange factor	N-terminal (100%);Armadillo-type fold (97%)
GLCNDPDLMR	Crucibulum laeve	Eukaryota	Fungi	Dikarya		Basidiomycota	Agaricomycotina		Agaricomycetes	Agaricomycetidae		Agaricales								Crucibulum				Crucibulum laeve														GO:0015031 (100%)	protein transport (100%)	IPR016024 (100%);IPR026829 (100%);IPR032629 (100%)	Armadillo-type fold (100%);Protein Mon2-like (100%);Mon2	dimerisation and cyclophilin-binding domain (100%)
VMMPGVVEEK	Arthrobotrys flagrans	Eukaryota	Fungi	Dikarya		Ascomycota	Pezizomycotina		Orbiliomycetes			Orbiliales				Orbiliaceae				Arthrobotrys				Arthrobotrys flagrans																IPR008532 (100%);IPR021846 (100%)	NFACT	RNA-binding domain (100%);NFACT protein	C-terminal (100%)
SWHMEWFWR	Mycosphaerellales	Eukaryota	Fungi	Dikarya		Ascomycota	Pezizomycotina		Dothideomycetes	Dothideomycetidae		Mycosphaerellales																				GO:0016021 (100%)	integral component of membrane (100%)	integral component of membrane	GO:0005524 (100%);GO:0016887 (100%);GO:0042626 (100%)	ATP binding (100%);ATPase (100%);ATPase-coupled transmembrane transporter activity (100%)	ATP binding			IPR003439 (100%);IPR003593 (100%);IPR017871 (100%)	ABC transporter-like (100%);AAA+ ATPase domain (100%);ABC transporter	conserved site (100%)
DWQDASENGEGVQVTSK	Scedosporium apiospermum	Eukaryota	Fungi	Dikarya		Ascomycota	Pezizomycotina		Sordariomycetes	Hypocreomycetidae		Microascales				Microascaceae				Scedosporium				Scedosporium apiospermum								GO:0005730 (100%)	nucleolus (100%)	nucleolus	GO:0003677 (100%);GO:0003899 (100%)	DNA binding (100%);DNA-directed 5'-3' RNA polymerase activity (100%)	DNA binding	GO:0006351 (100%)	transcription	DNA-templated (100%)	IPR009668 (100%)	RNA polymerase I associated factor	A49-like (100%)
VLVNLANNYMR	Aspergillus tanneri	Eukaryota	Fungi	Dikarya		Ascomycota	Pezizomycotina		Eurotiomycetes	Eurotiomycetidae		Eurotiales				Aspergillaceae				Aspergillus				Aspergillus tanneri											GO:0043531 (100%)	ADP binding (100%)	ADP binding			IPR011990 (100%);IPR019734 (100%);IPR027417 (100%)	Tetratricopeptide-like helical domain superfamily (100%);Tetratricopeptide repeat (100%);P-loop containing nucleoside triphosphate hydrolase (100%)
VLTMDAQK	Trichoderma longibrachiatum ATCC 18648	Eukaryota	Fungi	Dikarya		Ascomycota	Pezizomycotina		Sordariomycetes	Hypocreomycetidae		Hypocreales				Hypocreaceae				Trichoderma				Trichoderma longibrachiatum		Trichoderma longibrachiatum ATCC 18648						GO:0016021 (100%)	integral component of membrane (100%)	integral component of membrane
VLQSPAFGSDK	Exophiala spinifera	Eukaryota	Fungi	Dikarya		Ascomycota	Pezizomycotina		Eurotiomycetes	Chaetothyriomycetidae		Chaetothyriales				Herpotrichiellaceae				Exophiala				Exophiala spinifera																IPR015943 (100%);IPR036322 (100%)	WD40/YVTN repeat-like-containing domain superfamily (100%);WD40-repeat-containing domain superfamily (100%)
VLQDEDTLLAFQR	Talaromyces	Eukaryota	Fungi	Dikarya		Ascomycota	Pezizomycotina		Eurotiomycetes	Eurotiomycetidae		Eurotiales				Trichocomaceae				Talaromyces										6.4.1.4 (100%)	Methylcrotonoyl-CoA carboxylase (100%)				GO:0005524 (100%);GO:0046872 (100%);GO:0004485 (50%)	ATP binding (100%);metal ion binding (100%);methylcrotonoyl-CoA carboxylase activity (50%)	ATP binding			IPR005479 (100%);IPR005481 (100%);IPR005482 (100%)	Carbamoyl-phosphate synthetase large subunit-like	ATP-binding domain (100%);Biotin carboxylase-like	N-terminal domain (100%);Biotin carboxylase	C-terminal (100%)
VLNRPCYR	Pezizomycotina	Eukaryota	Fungi	Dikarya		Ascomycota	Pezizomycotina																									GO:0005634 (89%);GO:0016021 (67%);GO:0005576 (11%)	nucleus (89%);integral component of membrane (67%);extracellular region (11%)	nucleus	GO:0000981 (89%);GO:0008270 (89%);GO:0003677 (78%)	DNA-binding transcription factor activity	DNA-binding transcription factor activity	RNA polymerase II-specific (89%);zinc ion binding (89%);DNA binding (78%)	GO:0006631 (22%)	fatty acid metabolic process (22%)	IPR001138 (90%);IPR036864 (90%);IPR011701 (60%)	Zn(2)-C6 fungal-type DNA-binding domain (90%);Zn(2)-C6 fungal-type DNA-binding domain superfamily (90%);Major facilitator superfamily (60%)
VLMHSVYK	Botryobasidium botryosum FD-172 SS1	Eukaryota	Fungi	Dikarya		Basidiomycota	Agaricomycotina		Agaricomycetes			Cantharellales				Botryobasidiaceae				Botryobasidium				Botryobasidium botryosum		Botryobasidium botryosum FD-172 SS1									GO:0004497 (100%);GO:0005506 (100%);GO:0016705 (100%)	monooxygenase activity (100%);iron ion binding (100%);oxidoreductase activity	monooxygenase activity	acting on paired donors	with incorporation or reduction of molecular oxygen (100%)			IPR001128 (100%);IPR002401 (100%);IPR017972 (100%)	Cytochrome P450 (100%);Cytochrome P450	E-class	group I (100%);Cytochrome P450	conserved site (100%)
VLLTGVGEGPEK	Eurotiomycetidae	Eukaryota	Fungi	Dikarya		Ascomycota	Pezizomycotina		Eurotiomycetes	Eurotiomycetidae																				4.1.1.33 (100%)	Diphosphomevalonate decarboxylase (100%)	GO:0005829 (86%)	cytosol (86%)	cytosol	GO:0004163 (100%);GO:0005524 (100%)	diphosphomevalonate decarboxylase activity (100%);ATP binding (100%)	diphosphomevalonate decarboxylase activity	GO:0019287 (100%);GO:0016126 (86%)	isopentenyl diphosphate biosynthetic process	mevalonate pathway (100%);sterol biosynthetic process (86%)	IPR005935 (100%);IPR006204 (100%);IPR014721 (100%)	Diphosphomevalonate/phosphomevalonate decarboxylase (100%);GHMP kinase N-terminal domain (100%);Ribosomal protein S5 domain 2-type fold	subgroup (100%)
VLLPFLEF	Fusarium solani species complex	Eukaryota	Fungi	Dikarya		Ascomycota	Pezizomycotina		Sordariomycetes	Hypocreomycetidae		Hypocreales				Nectriaceae				Fusarium		Fusarium solani species complex													GO:0008239 (100%)	dipeptidyl-peptidase activity (100%)	dipeptidyl-peptidase activity			IPR000383 (100%);IPR005674 (100%);IPR008979 (100%)	Xaa-Pro dipeptidyl-peptidase-like domain (100%);CocE/Serine esterase (100%);Galactose-binding-like domain superfamily (100%)
VLGTTGGPDK	Penicillium coprophilum	Eukaryota	Fungi	Dikarya		Ascomycota	Pezizomycotina		Eurotiomycetes	Eurotiomycetidae		Eurotiales				Aspergillaceae				Penicillium				Penicillium coprophilum											GO:0008270 (100%);GO:0016491 (100%)	zinc ion binding (100%);oxidoreductase activity (100%)	zinc ion binding			IPR002364 (100%);IPR011032 (100%);IPR013149 (100%)	Quinone oxidoreductase/zeta-crystallin	conserved site (100%);GroES-like superfamily (100%);Alcohol dehydrogenase	C-terminal (100%)
VLFHPHFR	Dacrymycetaceae	Eukaryota	Fungi	Dikarya		Basidiomycota	Agaricomycotina		Dacrymycetes			Dacrymycetales				Dacrymycetaceae																GO:0043189 (100%)	H4/H2A histone acetyltransferase complex (100%)	H4/H2A histone acetyltransferase complex				GO:0006355 (100%)	regulation of transcription	DNA-templated (100%)	IPR012423 (100%)	Chromatin modification-related protein Eaf7/MRGBP (100%)
VLFFLNTMR	Hypocreales	Eukaryota	Fungi	Dikarya		Ascomycota	Pezizomycotina		Sordariomycetes	Hypocreomycetidae		Hypocreales																				GO:0016021 (100%)	integral component of membrane (100%)	integral component of membrane	GO:0008271 (100%)	secondary active sulfate transmembrane transporter activity (100%)	secondary active sulfate transmembrane transporter activity			IPR001902 (100%);IPR002645 (100%);IPR011547 (100%)	SLC26A/SulP transporter (100%);STAS domain (100%);SLC26A/SulP transporter domain (100%)
VLETSHGFP	Aspergillus	Eukaryota	Fungi	Dikarya		Ascomycota	Pezizomycotina		Eurotiomycetes	Eurotiomycetidae		Eurotiales				Aspergillaceae				Aspergillus												GO:0016021 (100%)	integral component of membrane (100%)	integral component of membrane						IPR023041 (100%)	Glucose receptor Git3	N-terminal (100%)
VLDYMMTK	Zygosaccharomyces	Eukaryota	Fungi	Dikarya		Ascomycota	Saccharomycotina		Saccharomycetes			Saccharomycetales				Saccharomycetaceae				Zygosaccharomyces												GO:0005953 (25%)	CAAX-protein geranylgeranyltransferase complex (25%)	CAAX-protein geranylgeranyltransferase complex	GO:0004659 (75%);GO:0004662 (25%)	prenyltransferase activity (75%);CAAX-protein geranylgeranyltransferase activity (25%)	prenyltransferase activity	GO:0018344 (25%)	protein geranylgeranylation (25%)	IPR001330 (100%);IPR008930 (100%)	PFTB repeat (100%);Terpenoid cyclases/protein prenyltransferase alpha-alpha toroid (100%)
VLAMAGQWE	Alternaria	Eukaryota	Fungi	Dikarya		Ascomycota	Pezizomycotina		Dothideomycetes	Pleosporomycetidae		Pleosporales	Pleosporineae			Pleosporaceae				Alternaria
VLAACEGPR	Pestalotiopsis fici W106-1	Eukaryota	Fungi	Dikarya		Ascomycota	Pezizomycotina		Sordariomycetes	Xylariomycetidae		Xylariales				Sporocadaceae				Pestalotiopsis				Pestalotiopsis fici		Pestalotiopsis fici W106-1						GO:0005737 (100%)	cytoplasm (100%)	cytoplasm	GO:0003723 (100%)	RNA binding (100%)	RNA binding	GO:0048312 (100%)	intracellular distribution of mitochondria (100%)	IPR007967 (100%);IPR011990 (100%);IPR013026 (100%)	GSKIP domain (100%);Tetratricopeptide-like helical domain superfamily (100%);Tetratricopeptide repeat-containing domain (100%)
VHENLDCLLK	Lentithecium fluviatile CBS 122367	Eukaryota	Fungi	Dikarya		Ascomycota	Pezizomycotina		Dothideomycetes	Pleosporomycetidae		Pleosporales	Massarineae			Lentitheciaceae				Lentithecium				Lentithecium fluviatile		Lentithecium fluviatile CBS 122367
VGYQPPF	Phialophora americana	Eukaryota	Fungi	Dikarya		Ascomycota	Pezizomycotina		Eurotiomycetes	Chaetothyriomycetidae		Chaetothyriales				Herpotrichiellaceae				Phialophora				Phialophora americana
VGYFGVDK	Yamadazyma tenuis ATCC 10573	Eukaryota	Fungi	Dikarya		Ascomycota	Saccharomycotina		Saccharomycetes			Saccharomycetales				Debaryomycetaceae				Yamadazyma				Yamadazyma tenuis		Yamadazyma tenuis ATCC 10573				6.1.1.18 (100%)	Glutamine--tRNA ligase (100%)	GO:0005737 (100%)	cytoplasm (100%)	cytoplasm	GO:0004819 (100%);GO:0005524 (100%)	glutamine-tRNA ligase activity (100%);ATP binding (100%)	glutamine-tRNA ligase activity	GO:0006425 (100%)	glutaminyl-tRNA aminoacylation (100%)	IPR000924 (100%);IPR001412 (100%);IPR004514 (100%)	Glutamyl/glutaminyl-tRNA synthetase (100%);Aminoacyl-tRNA synthetase	class I	conserved site (100%);Glutamine-tRNA synthetase (100%)
VGWTETENLR	Xylaria multiplex	Eukaryota	Fungi	Dikarya		Ascomycota	Pezizomycotina		Sordariomycetes	Xylariomycetidae		Xylariales				Xylariaceae				Xylaria				Xylaria multiplex																IPR021765 (100%)	Mycotoxin biosynthesis protein UstYa-like (100%)
VGWFKPEYFR	Pezizomycotina	Eukaryota	Fungi	Dikarya		Ascomycota	Pezizomycotina																												GO:0003677 (100%)	DNA binding (100%)	DNA binding			IPR007526 (100%);IPR009057 (100%)	SWIRM domain (100%);Homeobox-like domain superfamily (100%)
VGVWMPK	Pseudocercospora eumusae	Eukaryota	Fungi	Dikarya		Ascomycota	Pezizomycotina		Dothideomycetes	Dothideomycetidae		Mycosphaerellales				Mycosphaerellaceae				Pseudocercospora				Pseudocercospora eumusae								GO:0016021 (100%)	integral component of membrane (100%)	integral component of membrane
VGVVSVGLGR	Pseudogymnoascus	Eukaryota	Fungi	Dikarya		Ascomycota	Pezizomycotina		Leotiomycetes							Pseudeurotiaceae				Pseudogymnoascus
VGVGTMPGK	Aaosphaeria arxii CBS 175.79	Eukaryota	Fungi	Dikarya		Ascomycota	Pezizomycotina		Dothideomycetes	Pleosporomycetidae		Pleosporales								Aaosphaeria				Aaosphaeria arxii		Aaosphaeria arxii CBS 175.79									GO:0004672 (100%);GO:0005524 (100%)	protein kinase activity (100%);ATP binding (100%)	protein kinase activity			IPR000719 (100%);IPR010730 (100%);IPR011009 (100%)	Protein kinase domain (100%);Heterokaryon incompatibility (100%);Protein kinase-like domain superfamily (100%)
VGVDSSYK	Serendipita vermifera MAFF 305830	Eukaryota	Fungi	Dikarya		Basidiomycota	Agaricomycotina		Agaricomycetes			Sebacinales				Serendipitaceae				Serendipita				Serendipita vermifera		Serendipita vermifera MAFF 305830						GO:0005634 (100%)	nucleus (100%)	nucleus	GO:0005524 (100%);GO:0008168 (100%);GO:0070615 (100%)	ATP binding (100%);methyltransferase activity (100%);nucleosome-dependent ATPase activity (100%)	ATP binding	GO:0032259 (100%)	methylation (100%)	IPR000330 (100%);IPR001525 (100%);IPR001650 (100%)	SNF2	N-terminal (100%);C-5 cytosine methyltransferase (100%);Helicase	C-terminal (100%)
VGSMPDGPVR	Ascobolus immersus RN42	Eukaryota	Fungi	Dikarya		Ascomycota	Pezizomycotina		Pezizomycetes			Pezizales				Ascobolaceae				Ascobolus				Ascobolus immersus		Ascobolus immersus RN42						GO:0016021 (100%)	integral component of membrane (100%)	integral component of membrane
VGRPSFK	Absidia glauca	Eukaryota	Fungi			Mucoromycota	Mucoromycotina		Mucoromycetes			Mucorales				Cunninghamellaceae				Absidia				Absidia glauca																IPR031872 (100%);IPR038279 (100%)	Ndc10	domain 2 (100%);Ndc10	domain 2 superfamily (100%)
VGQMDYDLNQGR	Yarrowia lipolytica	Eukaryota	Fungi	Dikarya		Ascomycota	Saccharomycotina		Saccharomycetes			Saccharomycetales				Dipodascaceae				Yarrowia				Yarrowia lipolytica								GO:0016021 (100%)	integral component of membrane (100%)	integral component of membrane	GO:0004888 (100%)	transmembrane signaling receptor activity (100%)	transmembrane signaling receptor activity	GO:0002224 (100%);GO:0006955 (100%)	toll-like receptor signaling pathway (100%);immune response (100%)	IPR001611 (100%);IPR017241 (100%);IPR025875 (100%)	Leucine-rich repeat (100%);Toll-like receptor (100%);Leucine rich repeat 4 (100%)
DSMDCFSK	Piedraia hortae CBS 480.64	Eukaryota	Fungi	Dikarya		Ascomycota	Pezizomycotina		Dothideomycetes	Dothideomycetidae		Capnodiales				Piedraiaceae				Piedraia				Piedraia hortae		Piedraia hortae CBS 480.64						GO:0016021 (100%)	integral component of membrane (100%)	integral component of membrane						IPR018108 (100%);IPR023395 (100%)	Mitochondrial substrate/solute carrier (100%);Mitochondrial carrier domain superfamily (100%)
VGQLCPLR	Herpotrichiellaceae	Eukaryota	Fungi	Dikarya		Ascomycota	Pezizomycotina		Eurotiomycetes	Chaetothyriomycetidae		Chaetothyriales				Herpotrichiellaceae																			GO:0016491 (100%)	oxidoreductase activity (100%)	oxidoreductase activity			IPR002347 (100%);IPR020904 (100%);IPR036291 (100%)	Short-chain dehydrogenase/reductase SDR (100%);Short-chain dehydrogenase/reductase	conserved site (100%);NAD(P)-binding domain superfamily (100%)
VGNQDADK	Lophiostoma macrostomum CBS 122681	Eukaryota	Fungi	Dikarya		Ascomycota	Pezizomycotina		Dothideomycetes	Pleosporomycetidae		Pleosporales				Lophiostomataceae				Lophiostoma				Lophiostoma macrostomum		Lophiostoma macrostomum CBS 122681						GO:0016021 (100%)	integral component of membrane (100%)	integral component of membrane
VGNNAYK	Agaricales	Eukaryota	Fungi	Dikarya		Basidiomycota	Agaricomycotina		Agaricomycetes	Agaricomycetidae		Agaricales																												IPR001060 (100%);IPR001452 (100%);IPR027267 (100%)	FCH domain (100%);SH3 domain (100%);AH/BAR domain superfamily (100%)
VGNLGPL	Microthyrium microscopicum	Eukaryota	Fungi	Dikarya		Ascomycota	Pezizomycotina		Dothideomycetes			Microthyriales				Microthyriaceae				Microthyrium				Microthyrium microscopicum								GO:0005634 (100%)	nucleus (100%)	nucleus				GO:0006355 (100%)	regulation of transcription	DNA-templated (100%)	IPR036600 (100%)	Paired amphipathic helix superfamily (100%)
VGLVYLDER	Candolleomyces aberdarensis	Eukaryota	Fungi	Dikarya		Basidiomycota	Agaricomycotina		Agaricomycetes	Agaricomycetidae		Agaricales				Psathyrellaceae				Candolleomyces				Candolleomyces aberdarensis											GO:0008234 (100%)	cysteine-type peptidase activity (100%)	cysteine-type peptidase activity	GO:0006915 (100%)	apoptotic process (100%)	IPR027417 (100%);IPR029030 (100%)	P-loop containing nucleoside triphosphate hydrolase (100%);Caspase-like domain superfamily (100%)
VGLAMLPLAVGLCAWGLLLLLLWR	Bipolaris	Eukaryota	Fungi	Dikarya		Ascomycota	Pezizomycotina		Dothideomycetes	Pleosporomycetidae		Pleosporales	Pleosporineae			Pleosporaceae				Bipolaris												GO:0016021 (100%)	integral component of membrane (100%)	integral component of membrane
LGVCAMDSK	Saccharomycetales	Eukaryota	Fungi	Dikarya		Ascomycota	Saccharomycotina		Saccharomycetes			Saccharomycetales																		2.7.4.21 (100%);2.7.4.24 (100%)	Inositol-hexakisphosphate kinase (100%);Diphosphoinositol-pentakisphosphate kinase (100%)	GO:0005737 (100%);GO:0005856 (100%)	cytoplasm (100%);cytoskeleton (100%)	cytoplasm	GO:0000827 (100%);GO:0000829 (100%);GO:0000832 (100%)	inositol-1	inositol-1	3	4	5	6-pentakisphosphate kinase activity (100%);inositol heptakisphosphate kinase activity (100%);inositol hexakisphosphate 5-kinase activity (100%)			IPR000560 (100%);IPR013651 (100%);IPR029033 (100%)	Histidine phosphatase superfamily	clade-2 (100%);ATP-grasp fold	RimK-type (100%);Histidine phosphatase superfamily (100%)
VGLFAQNAR	Bipolaris oryzae ATCC 44560	Eukaryota	Fungi	Dikarya		Ascomycota	Pezizomycotina		Dothideomycetes	Pleosporomycetidae		Pleosporales	Pleosporineae			Pleosporaceae				Bipolaris				Bipolaris oryzae		Bipolaris oryzae ATCC 44560									GO:0016787 (100%);GO:0016831 (100%)	hydrolase activity (100%);carboxy-lyase activity (100%)	hydrolase activity			IPR006680 (100%);IPR032465 (100%);IPR032466 (100%)	Amidohydrolase-related (100%);2-amino-3-carboxymuconate-6-semialdehyde decarboxylase (100%);Metal-dependent hydrolase (100%)
VGGSTWWTWR	Acidomyces richmondensis BFW	Eukaryota	Fungi	Dikarya		Ascomycota	Pezizomycotina		Dothideomycetes	Dothideomycetidae		Mycosphaerellales				Teratosphaeriaceae				Acidomyces				Acidomyces sp. 'richmondensis'		Acidomyces richmondensis BFW									GO:0016787 (100%)	hydrolase activity (100%)	hydrolase activity			IPR013094 (100%);IPR029058 (100%)	Alpha/beta hydrolase fold-3 (100%);Alpha/Beta hydrolase fold (100%)
VGGQVSHLSK	Bipolaris victoriae FI3	Eukaryota	Fungi	Dikarya		Ascomycota	Pezizomycotina		Dothideomycetes	Pleosporomycetidae		Pleosporales	Pleosporineae			Pleosporaceae				Bipolaris				Bipolaris victoriae		Bipolaris victoriae FI3									GO:0016491 (100%);GO:0016746 (100%);GO:0031177 (100%)	oxidoreductase activity (100%);acyltransferase activity (100%);phosphopantetheine binding (100%)	oxidoreductase activity	GO:0008152 (100%)	metabolic process (100%)	IPR001227 (100%);IPR006162 (100%);IPR009081 (100%)	Acyl transferase domain superfamily (100%);Phosphopantetheine attachment site (100%);Phosphopantetheine binding ACP domain (100%)
VGGMLAMGCSGTNAYR	Melanomma pulvis-pyrius CBS 109.77	Eukaryota	Fungi	Dikarya		Ascomycota	Pezizomycotina		Dothideomycetes	Pleosporomycetidae		Pleosporales				Melanommataceae				Melanomma				Melanomma pulvis-pyrius		Melanomma pulvis-pyrius CBS 109.77									GO:0016491 (100%);GO:0071949 (100%)	oxidoreductase activity (100%);FAD binding (100%)	oxidoreductase activity			IPR004113 (100%);IPR006094 (100%);IPR016164 (100%)	FAD-linked oxidase	C-terminal (100%);FAD linked oxidase	N-terminal (100%);FAD-linked oxidase-like	C-terminal (100%)
VGFMFDR	Colletotrichum	Eukaryota	Fungi	Dikarya		Ascomycota	Pezizomycotina		Sordariomycetes	Hypocreomycetidae		Glomerellales				Glomerellaceae				Colletotrichum															GO:0008270 (100%);GO:0016491 (100%)	zinc ion binding (100%);oxidoreductase activity (100%)	zinc ion binding			IPR002328 (100%);IPR011032 (100%);IPR013149 (100%)	Alcohol dehydrogenase	zinc-type	conserved site (100%);GroES-like superfamily (100%);Alcohol dehydrogenase	C-terminal (100%)
VGFDTVAK	Sodiomyces alkalinus F11	Eukaryota	Fungi	Dikarya		Ascomycota	Pezizomycotina		Sordariomycetes	Hypocreomycetidae		Glomerellales				Plectosphaerellaceae				Sodiomyces				Sodiomyces alkalinus		Sodiomyces alkalinus F11						GO:0016021 (100%)	integral component of membrane (100%)	integral component of membrane	GO:0003677 (100%);GO:0008270 (100%)	DNA binding (100%);zinc ion binding (100%)	DNA binding	GO:0006351 (100%)	transcription	DNA-templated (100%)	IPR007219 (100%)	Transcription factor domain	fungi (100%)
VGEMWTSK	Talaromyces stipitatus ATCC 10500	Eukaryota	Fungi	Dikarya		Ascomycota	Pezizomycotina		Eurotiomycetes	Eurotiomycetidae		Eurotiales				Trichocomaceae				Talaromyces				Talaromyces stipitatus		Talaromyces stipitatus ATCC 10500				5.1.1.1 (100%)	Alanine racemase (100%)				GO:0008784 (100%);GO:0016829 (100%)	alanine racemase activity (100%);lyase activity (100%)	alanine racemase activity	GO:0006520 (100%)	cellular amino acid metabolic process (100%)	IPR001597 (100%);IPR015421 (100%);IPR015422 (100%)	Aromatic amino acid beta-eliminating lyase/threonine aldolase (100%);Pyridoxal phosphate-dependent transferase	major domain (100%);Pyridoxal phosphate-dependent transferase	small domain (100%)
VGDQLGEWLK	Hebeloma cylindrosporum h7	Eukaryota	Fungi	Dikarya		Basidiomycota	Agaricomycotina		Agaricomycetes	Agaricomycetidae		Agaricales				Cortinariaceae				Hebeloma				Hebeloma cylindrosporum		Hebeloma cylindrosporum h7														IPR013087 (100%);IPR036236 (100%)	Zinc finger C2H2-type (100%);Zinc finger C2H2 superfamily (100%)
VGDAAYTPSSESHHR	Trichoderma asperellum CBS 433.97	Eukaryota	Fungi	Dikarya		Ascomycota	Pezizomycotina		Sordariomycetes	Hypocreomycetidae		Hypocreales				Hypocreaceae				Trichoderma				Trichoderma asperellum		Trichoderma asperellum CBS 433.97
VGCCMAEEYK	Penicillium expansum	Eukaryota	Fungi	Dikarya		Ascomycota	Pezizomycotina		Eurotiomycetes	Eurotiomycetidae		Eurotiales				Aspergillaceae				Penicillium				Penicillium expansum
VGAYNLFQHR	Metarhizium robertsii	Eukaryota	Fungi	Dikarya		Ascomycota	Pezizomycotina		Sordariomycetes	Hypocreomycetidae		Hypocreales				Clavicipitaceae				Metarhizium				Metarhizium robertsii																IPR002110 (100%);IPR020683 (100%);IPR036770 (100%)	Ankyrin repeat (100%);Ankyrin repeat-containing domain (100%);Ankyrin repeat-containing domain superfamily (100%)
VGAVGYG	Elsinoaceae	Eukaryota	Fungi	Dikarya		Ascomycota	Pezizomycotina		Dothideomycetes	Dothideomycetidae		Myriangiales				Elsinoaceae																			GO:0005524 (100%);GO:0016887 (100%);GO:0008233 (50%)	ATP binding (100%);ATPase (100%);peptidase activity (50%)	ATP binding			IPR003593 (100%);IPR003959 (100%);IPR019489 (100%)	AAA+ ATPase domain (100%);ATPase	AAA-type	core (100%);Clp ATPase	C-terminal (100%)
VFYHNAADCFER	Coprinopsis cinerea okayama7#130	Eukaryota	Fungi	Dikarya		Basidiomycota	Agaricomycotina		Agaricomycetes	Agaricomycetidae		Agaricales				Psathyrellaceae				Coprinopsis				Coprinopsis cinerea		Coprinopsis cinerea okayama7#130									GO:0005524 (100%);GO:0016787 (100%)	ATP binding (100%);hydrolase activity (100%)	ATP binding			IPR011990 (100%);IPR014016 (100%);IPR014017 (100%)	Tetratricopeptide-like helical domain superfamily (100%);UvrD-like helicase	ATP-binding domain (100%);UvrD-like DNA helicase	C-terminal (100%)
LYDFHMEGQDR	Orbilia oligospora ATCC 24927	Eukaryota	Fungi	Dikarya		Ascomycota	Pezizomycotina		Orbiliomycetes			Orbiliales				Orbiliaceae				Orbilia				Orbilia oligospora		Orbilia oligospora ATCC 24927									GO:0004525 (100%)	ribonuclease III activity (100%)	ribonuclease III activity	GO:0006396 (100%)	RNA processing (100%)	IPR036389 (100%)	Ribonuclease III	endonuclease domain superfamily (100%)
VFNMADTEDR	Sphaerobolus stellatus SS14	Eukaryota	Fungi	Dikarya		Basidiomycota	Agaricomycotina		Agaricomycetes	Phallomycetidae		Geastrales				Sphaerobolaceae				Sphaerobolus				Sphaerobolus stellatus		Sphaerobolus stellatus SS14						GO:0010008 (100%)	endosome membrane (100%)	endosome membrane				GO:0015031 (100%)	protein transport (100%)	IPR023175 (100%);IPR039431 (100%);IPR041212 (100%)	Vta1/Callose synthase	N-terminal domain superfamily (100%);Vta1/callose synthase	N-terminal (100%);Vta1	C-terminal (100%)
VFLALHTCCK	Blumeria graminis	Eukaryota	Fungi	Dikarya		Ascomycota	Pezizomycotina		Leotiomycetes			Erysiphales				Erysiphaceae				Blumeria				Blumeria graminis
VFHQLWDER	Westerdykella ornata	Eukaryota	Fungi	Dikarya		Ascomycota	Pezizomycotina		Dothideomycetes	Pleosporomycetidae		Pleosporales				Sporormiaceae				Westerdykella				Westerdykella ornata								GO:0000127 (100%);GO:0005634 (100%)	transcription factor TFIIIC complex (100%);nucleus (100%)	transcription factor TFIIIC complex	GO:0003677 (100%)	DNA binding (100%)	DNA binding	GO:0006384 (100%)	transcription initiation from RNA polymerase III promoter (100%)	IPR007309 (100%);IPR044210 (100%)	B-block binding subunit of TFIIIC (100%);Transcription facto Tfc3-like (100%)
VFFMEAVWTR	Pezizomycotina	Eukaryota	Fungi	Dikarya		Ascomycota	Pezizomycotina																												GO:0016491 (100%)	oxidoreductase activity (100%)	oxidoreductase activity			IPR000683 (100%);IPR036291 (100%)	Gfo/Idh/MocA-like oxidoreductase	N-terminal (100%);NAD(P)-binding domain superfamily (100%)
VFDPPPEGHR	Dothistroma septosporum NZE10	Eukaryota	Fungi	Dikarya		Ascomycota	Pezizomycotina		Dothideomycetes	Dothideomycetidae		Mycosphaerellales				Mycosphaerellaceae				Dothistroma				Dothistroma septosporum		Dothistroma septosporum NZE10									GO:0003676 (100%);GO:0004386 (100%);GO:0005524 (100%)	nucleic acid binding (100%);helicase activity (100%);ATP binding (100%)	nucleic acid binding			IPR001650 (100%);IPR002464 (100%);IPR007502 (100%)	Helicase	C-terminal (100%);DNA/RNA helicase	ATP-dependent	DEAH-box type	conserved site (100%);Helicase-associated domain (100%)
VFALWNLF	Meyerozyma	Eukaryota	Fungi	Dikarya		Ascomycota	Saccharomycotina		Saccharomycetes			Saccharomycetales				Debaryomycetaceae				Meyerozyma															GO:0004497 (100%);GO:0050660 (100%);GO:0050661 (100%)	monooxygenase activity (100%);flavin adenine dinucleotide binding (100%);NADP binding (100%)	monooxygenase activity			IPR000960 (100%);IPR036188 (100%)	Flavin monooxygenase FMO (100%);FAD/NAD(P)-binding domain superfamily (100%)
VEYLVPDEVR	Bondarzewia mesenterica	Eukaryota	Fungi	Dikarya		Basidiomycota	Agaricomycotina		Agaricomycetes			Russulales				Bondarzewiaceae				Bondarzewia				Bondarzewia mesenterica						3.2.1.24 (100%)	Alpha-mannosidase (100%)				GO:0004559 (100%);GO:0030246 (100%);GO:0046872 (100%)	alpha-mannosidase activity (100%);carbohydrate binding (100%);metal ion binding (100%)	alpha-mannosidase activity	GO:0006013 (100%)	mannose metabolic process (100%)	IPR000602 (100%);IPR011013 (100%);IPR011330 (100%)	Glycoside hydrolase family 38	N-terminal domain (100%);Galactose mutarotase-like domain superfamily (100%);Glycoside hydrolase/deacetylase	beta/alpha-barrel (100%)
VEWSCTCGQSFWGDFQHTER	Hortaea werneckii	Eukaryota	Fungi	Dikarya		Ascomycota	Pezizomycotina		Dothideomycetes	Dothideomycetidae		Mycosphaerellales				Teratosphaeriaceae				Hortaea				Hortaea werneckii								GO:0016021 (100%)	integral component of membrane (100%)	integral component of membrane						IPR002110 (100%);IPR007111 (100%);IPR020683 (100%)	Ankyrin repeat (100%);NACHT nucleoside triphosphatase (100%);Ankyrin repeat-containing domain (100%)
VEVYRPWK	Elsinoe australis	Eukaryota	Fungi	Dikarya		Ascomycota	Pezizomycotina		Dothideomycetes	Dothideomycetidae		Myriangiales				Elsinoaceae				Elsinoe				Elsinoe australis																IPR012340 (100%)	Nucleic acid-binding	OB-fold (100%)
VEVQFTR	Jaapia argillacea MUCL 33604	Eukaryota	Fungi	Dikarya		Basidiomycota	Agaricomycotina		Agaricomycetes	Agaricomycetidae		Jaapiales				Jaapiaceae				Jaapia				Jaapia argillacea		Jaapia argillacea MUCL 33604						GO:0016021 (100%)	integral component of membrane (100%)	integral component of membrane
VETGLDELR	Thermothelomyces thermophilus ATCC 42464	Eukaryota	Fungi	Dikarya		Ascomycota	Pezizomycotina		Sordariomycetes	Sordariomycetidae		Sordariales				Chaetomiaceae				Thermothelomyces				Thermothelomyces thermophilus		Thermothelomyces thermophilus ATCC 42464									GO:0030729 (100%)	acetoacetate-CoA ligase activity (100%)	acetoacetate-CoA ligase activity	GO:0006629 (100%)	lipid metabolic process (100%)	IPR000873 (100%);IPR005914 (100%);IPR020845 (100%)	AMP-dependent synthetase/ligase (100%);Acetoacetyl-CoA synthase (100%);AMP-binding	conserved site (100%)
VYLMPGQEK	Pleurotus ostreatus PC15	Eukaryota	Fungi	Dikarya		Basidiomycota	Agaricomycotina		Agaricomycetes	Agaricomycetidae		Agaricales				Pleurotaceae				Pleurotus				Pleurotus ostreatus		Pleurotus ostreatus PC15
VEQQDAWAYK	Ophiocordycipitaceae	Eukaryota	Fungi	Dikarya		Ascomycota	Pezizomycotina		Sordariomycetes	Hypocreomycetidae		Hypocreales				Ophiocordycipitaceae																GO:0016021 (50%)	integral component of membrane (50%)	integral component of membrane	GO:0016740 (50%)	transferase activity (50%)	transferase activity			IPR006598 (100%)	Glycosyl transferase CAP10 domain (100%)
VENLYNGR	Chaetothyriales	Eukaryota	Fungi	Dikarya		Ascomycota	Pezizomycotina		Eurotiomycetes	Chaetothyriomycetidae		Chaetothyriales																				GO:0005576 (100%)	extracellular region (100%)	extracellular region	GO:0008233 (100%)	peptidase activity (100%)	peptidase activity	GO:0006751 (100%)	glutathione catabolic process (100%)	IPR001261 (100%);IPR001680 (100%);IPR002933 (100%)	ArgE/DapE/ACY1/CPG2/YscS	conserved site (100%);WD40 repeat (100%);Peptidase M20 (100%)
VELLTENEQ	Diplodia corticola	Eukaryota	Fungi	Dikarya		Ascomycota	Pezizomycotina		Dothideomycetes			Botryosphaeriales				Botryosphaeriaceae				Diplodia				Diplodia corticola
MLYVVSTEQDLYFQR	Pezizomycotina	Eukaryota	Fungi	Dikarya		Ascomycota	Pezizomycotina																							6.1.1.19 (100%)	Arginine--tRNA ligase (100%)	GO:0005737 (69%)	cytoplasm (69%)	cytoplasm	GO:0004814 (100%);GO:0005524 (100%)	arginine-tRNA ligase activity (100%);ATP binding (100%)	arginine-tRNA ligase activity	GO:0006420 (100%)	arginyl-tRNA aminoacylation (100%)	IPR001278 (100%);IPR008909 (100%);IPR009080 (100%)	Arginine-tRNA ligase (100%);DALR anticodon binding (100%);Aminoacyl-tRNA synthetase	class Ia	anticodon-binding (100%)
VELTLPF	Jaapia argillacea MUCL 33604	Eukaryota	Fungi	Dikarya		Basidiomycota	Agaricomycotina		Agaricomycetes	Agaricomycetidae		Jaapiales				Jaapiaceae				Jaapia				Jaapia argillacea		Jaapia argillacea MUCL 33604														IPR000210 (100%);IPR011333 (100%)	BTB/POZ domain (100%);SKP1/BTB/POZ domain superfamily (100%)
VELFAAATA	Aspergillus	Eukaryota	Fungi	Dikarya		Ascomycota	Pezizomycotina		Eurotiomycetes	Eurotiomycetidae		Eurotiales				Aspergillaceae				Aspergillus												GO:0016021 (100%)	integral component of membrane (100%)	integral component of membrane
VEHTPTGTMMAK	Pleurotus ostreatus PC15	Eukaryota	Fungi	Dikarya		Basidiomycota	Agaricomycotina		Agaricomycetes	Agaricomycetidae		Agaricales				Pleurotaceae				Pleurotus				Pleurotus ostreatus		Pleurotus ostreatus PC15									GO:0004674 (100%);GO:0005524 (100%)	protein serine/threonine kinase activity (100%);ATP binding (100%)	protein serine/threonine kinase activity			IPR000719 (100%);IPR008271 (100%);IPR011009 (100%)	Protein kinase domain (100%);Serine/threonine-protein kinase	active site (100%);Protein kinase-like domain superfamily (100%)
VEGLLWVK	Debaryomycetaceae	Eukaryota	Fungi	Dikarya		Ascomycota	Saccharomycotina		Saccharomycetes			Saccharomycetales				Debaryomycetaceae																GO:0005634 (10%);GO:0005737 (10%)	nucleus (10%);cytoplasm (10%)	nucleus	GO:0005524 (100%);GO:0004674 (60%);GO:0004707 (40%)	ATP binding (100%);protein serine/threonine kinase activity (60%);MAP kinase activity (40%)	ATP binding	GO:0006468 (10%);GO:0010468 (10%);GO:0035556 (10%)	protein phosphorylation (10%);regulation of gene expression (10%);intracellular signal transduction (10%)	IPR000719 (100%);IPR008271 (100%);IPR011009 (100%)	Protein kinase domain (100%);Serine/threonine-protein kinase	active site (100%);Protein kinase-like domain superfamily (100%)
VEGAPGGGLK	Fonsecaea	Eukaryota	Fungi	Dikarya		Ascomycota	Pezizomycotina		Eurotiomycetes	Chaetothyriomycetidae		Chaetothyriales				Herpotrichiellaceae				Fonsecaea												GO:0005758 (100%);GO:0031305 (100%)	mitochondrial intermembrane space (100%);integral component of mitochondrial inner membrane (100%)	mitochondrial intermembrane space				GO:0033617 (100%)	mitochondrial cytochrome c oxidase assembly (100%)	IPR018793 (100%)	Cytochrome c oxidase assembly protein PET191 (100%)
VEEEELMLLS	Fusarium solani species complex	Eukaryota	Fungi	Dikarya		Ascomycota	Pezizomycotina		Sordariomycetes	Hypocreomycetidae		Hypocreales				Nectriaceae				Fusarium		Fusarium solani species complex										GO:0005730 (100%)	nucleolus (100%)	nucleolus	GO:0003723 (100%)	RNA binding (100%)	RNA binding	GO:0042254 (100%)	ribosome biogenesis (100%)	IPR000504 (100%);IPR012677 (100%);IPR034777 (100%)	RNA recognition motif domain (100%);Nucleotide-binding alpha-beta plait domain superfamily (100%);Nop12	RNA recognition motif 1 (100%)
GSFTYGET	Pseudogymnoascus	Eukaryota	Fungi	Dikarya		Ascomycota	Pezizomycotina		Leotiomycetes							Pseudeurotiaceae				Pseudogymnoascus															GO:0003824 (100%)	catalytic activity (100%)	catalytic activity			IPR011234 (100%);IPR036663 (100%)	Fumarylacetoacetase-like	C-terminal (100%);Fumarylacetoacetase-like	C-terminal domain superfamily (100%)
VEDEMMFR	Fusarium ambrosium	Eukaryota	Fungi	Dikarya		Ascomycota	Pezizomycotina		Sordariomycetes	Hypocreomycetidae		Hypocreales				Nectriaceae				Fusarium		Fusarium solani species complex		Fusarium ambrosium											GO:0005525 (100%)	GTP binding (100%)	GTP binding			IPR006073 (100%);IPR027417 (100%)	GTP binding domain (100%);P-loop containing nucleoside triphosphate hydrolase (100%)
VDYGAWGVK	Aspergillus heteromorphus CBS 117.55	Eukaryota	Fungi	Dikarya		Ascomycota	Pezizomycotina		Eurotiomycetes	Eurotiomycetidae		Eurotiales				Aspergillaceae				Aspergillus				Aspergillus heteromorphus		Aspergillus heteromorphus CBS 117.55
VDYEHQMHNQWPLWVEEQLDR	Cordyceps fumosorosea ARSEF 2679	Eukaryota	Fungi	Dikarya		Ascomycota	Pezizomycotina		Sordariomycetes	Hypocreomycetidae		Hypocreales				Cordycipitaceae				Cordyceps				Cordyceps fumosorosea		Cordyceps fumosorosea ARSEF 2679						GO:0005634 (100%)	nucleus (100%)	nucleus	GO:0000981 (100%);GO:0008270 (100%)	DNA-binding transcription factor activity	DNA-binding transcription factor activity	RNA polymerase II-specific (100%);zinc ion binding (100%)			IPR001138 (100%);IPR021858 (100%);IPR036864 (100%)	Zn(2)-C6 fungal-type DNA-binding domain (100%);Fungal transcription factor (100%);Zn(2)-C6 fungal-type DNA-binding domain superfamily (100%)
VDVEDVEQPPK	Jaapia argillacea MUCL 33604	Eukaryota	Fungi	Dikarya		Basidiomycota	Agaricomycotina		Agaricomycetes	Agaricomycetidae		Jaapiales				Jaapiaceae				Jaapia				Jaapia argillacea		Jaapia argillacea MUCL 33604						GO:0016021 (100%)	integral component of membrane (100%)	integral component of membrane	GO:0015204 (100%)	urea transmembrane transporter activity (100%)	urea transmembrane transporter activity			IPR001734 (100%);IPR031155 (100%);IPR038377 (100%)	Sodium/solute symporter (100%);Urea active transporter (100%);Sodium/glucose symporter superfamily (100%)
VDQWYYELR	Coprinellus disseminatus	Eukaryota	Fungi	Dikarya		Basidiomycota	Agaricomycotina		Agaricomycetes	Agaricomycetidae		Agaricales				Psathyrellaceae				Coprinellus				Coprinellus disseminatus								GO:0005634 (100%)	nucleus (100%)	nucleus	GO:0000981 (100%);GO:0003677 (100%)	DNA-binding transcription factor activity	DNA-binding transcription factor activity	RNA polymerase II-specific (100%);DNA binding (100%)			IPR001356 (100%);IPR009057 (100%);IPR017970 (100%)	Homeobox domain (100%);Homeobox-like domain superfamily (100%);Homeobox	conserved site (100%)
VDPVPNMAR	Pseudogymnoascus	Eukaryota	Fungi	Dikarya		Ascomycota	Pezizomycotina		Leotiomycetes							Pseudeurotiaceae				Pseudogymnoascus
VDNWLQGMGMK	Scedosporium apiospermum	Eukaryota	Fungi	Dikarya		Ascomycota	Pezizomycotina		Sordariomycetes	Hypocreomycetidae		Microascales				Microascaceae				Scedosporium				Scedosporium apiospermum								GO:0005788 (100%)	endoplasmic reticulum lumen (100%)	endoplasmic reticulum lumen	GO:0003980 (100%)	UDP-glucose:glycoprotein glucosyltransferase activity (100%)	UDP-glucose:glycoprotein glucosyltransferase activity	GO:0006486 (100%)	protein glycosylation (100%)	IPR009448 (100%);IPR029044 (100%);IPR040497 (100%)	UDP-glucose:Glycoprotein Glucosyltransferase (100%);Nucleotide-diphospho-sugar transferases (100%);Glucosyltransferase 24	catalytic domain (100%)
VDNMLYK	Aureobasidium pullulans	Eukaryota	Fungi	Dikarya		Ascomycota	Pezizomycotina		Dothideomycetes	Dothideomycetidae		Dothideales				Saccotheciaceae				Aureobasidium				Aureobasidium pullulans																IPR002347 (100%);IPR036291 (100%)	Short-chain dehydrogenase/reductase SDR (100%);NAD(P)-binding domain superfamily (100%)
VDMWTYNEEDEDFTK	Ustilaginales	Eukaryota	Fungi	Dikarya		Basidiomycota	Ustilaginomycotina		Ustilaginomycetes			Ustilaginales																		2.-.-.- (100%)	Transferases (100%)	GO:0005789 (100%);GO:0016021 (100%)	endoplasmic reticulum membrane (100%);integral component of membrane (100%)	endoplasmic reticulum membrane	GO:0051377 (100%)	mannose-ethanolamine phosphotransferase activity (100%)	mannose-ethanolamine phosphotransferase activity	GO:0006506 (100%)	GPI anchor biosynthetic process (100%)	IPR007070 (100%);IPR017850 (100%);IPR017852 (100%)	GPI ethanolamine phosphate transferase 1 (100%);Alkaline-phosphatase-like	core domain superfamily (100%);GPI ethanolamine phosphate transferase 1	C-terminal (100%)
DATHLDLWVLDHFK	Moesziomyces	Eukaryota	Fungi	Dikarya		Basidiomycota	Ustilaginomycotina		Ustilaginomycetes			Ustilaginales				Ustilaginaceae				Moesziomyces										2.-.-.- (100%)	Transferases (100%)	GO:0005789 (100%);GO:0016021 (100%)	endoplasmic reticulum membrane (100%);integral component of membrane (100%)	endoplasmic reticulum membrane	GO:0051377 (100%)	mannose-ethanolamine phosphotransferase activity (100%)	mannose-ethanolamine phosphotransferase activity	GO:0006506 (100%)	GPI anchor biosynthetic process (100%)	IPR007070 (100%);IPR017850 (100%);IPR017852 (100%)	GPI ethanolamine phosphate transferase 1 (100%);Alkaline-phosphatase-like	core domain superfamily (100%);GPI ethanolamine phosphate transferase 1	C-terminal (100%)
VDLQHLVK	Bipolaris sorokiniana ND90Pr	Eukaryota	Fungi	Dikarya		Ascomycota	Pezizomycotina		Dothideomycetes	Pleosporomycetidae		Pleosporales	Pleosporineae			Pleosporaceae				Bipolaris				Bipolaris sorokiniana		Bipolaris sorokiniana ND90Pr									GO:0004672 (100%);GO:0005524 (100%)	protein kinase activity (100%);ATP binding (100%)	protein kinase activity			IPR000719 (100%);IPR011009 (100%)	Protein kinase domain (100%);Protein kinase-like domain superfamily (100%)
VDLNYFL	Anaeromyces robustus	Eukaryota	Fungi			Chytridiomycota			Neocallimastigomycetes			Neocallimastigales				Neocallimastigaceae				Anaeromyces				Anaeromyces robustus																IPR007135 (100%)	Autophagy-related protein 3 (100%)
VDLLHESLADLR	Pyrenochaeta	Eukaryota	Fungi	Dikarya		Ascomycota	Pezizomycotina		Dothideomycetes	Pleosporomycetidae		Pleosporales	Pleosporineae			Cucurbitariaceae				Pyrenochaeta												GO:0016021 (100%)	integral component of membrane (100%)	integral component of membrane						IPR010730 (100%)	Heterokaryon incompatibility (100%)
VDEWECEECDLSFDSEYSLDMHLER	Ascobolus immersus RN42	Eukaryota	Fungi	Dikarya		Ascomycota	Pezizomycotina		Pezizomycetes			Pezizales				Ascobolaceae				Ascobolus				Ascobolus immersus		Ascobolus immersus RN42									GO:0046872 (100%)	metal ion binding (100%)	metal ion binding			IPR013087 (100%);IPR022755 (100%);IPR036236 (100%)	Zinc finger C2H2-type (100%);Zinc finger	double-stranded RNA binding (100%);Zinc finger C2H2 superfamily (100%)
VDEVQWLR	Rosellinia necatrix	Eukaryota	Fungi	Dikarya		Ascomycota	Pezizomycotina		Sordariomycetes	Xylariomycetidae		Xylariales				Xylariaceae				Rosellinia				Rosellinia necatrix											GO:0016491 (100%);GO:0016746 (100%);GO:0031177 (100%)	oxidoreductase activity (100%);acyltransferase activity (100%);phosphopantetheine binding (100%)	oxidoreductase activity	GO:0008152 (100%)	metabolic process (100%)	IPR001227 (100%);IPR009081 (100%);IPR011032 (100%)	Acyl transferase domain superfamily (100%);Phosphopantetheine binding ACP domain (100%);GroES-like superfamily (100%)
VDDVELWMAWLDWR	Trametes	Eukaryota	Fungi	Dikarya		Basidiomycota	Agaricomycotina		Agaricomycetes			Polyporales				Polyporaceae				Trametes												GO:0005634 (100%)	nucleus (100%)	nucleus						IPR013633 (100%);IPR011990 (50%)	siRNA-mediated silencing protein NRDE-2 (100%);Tetratricopeptide-like helical domain superfamily (50%)
VDDLPAYLAK	Aspergillus brasiliensis CBS 101740	Eukaryota	Fungi	Dikarya		Ascomycota	Pezizomycotina		Eurotiomycetes	Eurotiomycetidae		Eurotiales				Aspergillaceae				Aspergillus				Aspergillus brasiliensis		Aspergillus brasiliensis CBS 101740				2.2.1.6 (100%)	Acetolactate synthase (100%)				GO:0000287 (100%);GO:0003984 (100%);GO:0004737 (100%)	magnesium ion binding (100%);acetolactate synthase activity (100%);pyruvate decarboxylase activity (100%)	magnesium ion binding	GO:0009097 (100%);GO:0009099 (100%)	isoleucine biosynthetic process (100%);valine biosynthetic process (100%)	IPR000399 (100%);IPR011766 (100%);IPR012000 (100%)	TPP-binding enzyme	conserved site (100%);Thiamine pyrophosphate enzyme	C-terminal TPP-binding (100%);Thiamine pyrophosphate enzyme	central domain (100%)
VDDGQLAHCMK	Gymnopilus dilepis	Eukaryota	Fungi	Dikarya		Basidiomycota	Agaricomycotina		Agaricomycetes	Agaricomycetidae		Agaricales				Cortinariaceae				Gymnopilus				Gymnopilus dilepis											GO:0003676 (100%);GO:0008270 (100%)	nucleic acid binding (100%);zinc ion binding (100%)	nucleic acid binding			IPR001878 (100%);IPR036875 (100%)	Zinc finger	CCHC-type (100%);Zinc finger	CCHC-type superfamily (100%)
VDDDDDFFF	Ganoderma sinense ZZ0214-1	Eukaryota	Fungi	Dikarya		Basidiomycota	Agaricomycotina		Agaricomycetes			Polyporales				Polyporaceae				Ganoderma				Ganoderma sinense		Ganoderma sinense ZZ0214-1
VDCQDNK	Bipolaris	Eukaryota	Fungi	Dikarya		Ascomycota	Pezizomycotina		Dothideomycetes	Pleosporomycetidae		Pleosporales	Pleosporineae			Pleosporaceae				Bipolaris
VCTDMDR	Mucoraceae	Eukaryota	Fungi			Mucoromycota	Mucoromycotina		Mucoromycetes			Mucorales	Mucorineae			Mucoraceae																GO:0016021 (100%)	integral component of membrane (100%)	integral component of membrane						IPR001849 (100%);IPR011993 (100%);IPR027267 (100%)	Pleckstrin homology domain (100%);PH-like domain superfamily (100%);AH/BAR domain superfamily (100%)
YCFEVTHPK	Mucor	Eukaryota	Fungi			Mucoromycota	Mucoromycotina		Mucoromycetes			Mucorales	Mucorineae			Mucoraceae				Mucor												GO:0016021 (100%)	integral component of membrane (100%)	integral component of membrane						IPR001849 (100%);IPR011993 (100%);IPR027267 (100%)	Pleckstrin homology domain (100%);PH-like domain superfamily (100%);AH/BAR domain superfamily (100%)
VCSCGMNMR	Rhizoctonia solani	Eukaryota	Fungi	Dikarya		Basidiomycota	Agaricomycotina		Agaricomycetes			Cantharellales				Ceratobasidiaceae				Rhizoctonia				Rhizoctonia solani											GO:0005507 (100%)	copper ion binding (100%)	copper ion binding			IPR008972 (100%);IPR011707 (100%)	Cupredoxin (100%);Multicopper oxidase	type 3 (100%)
VCLSTAMGYVMK	Zasmidium cellare ATCC 36951	Eukaryota	Fungi	Dikarya		Ascomycota	Pezizomycotina		Dothideomycetes	Dothideomycetidae		Mycosphaerellales				Mycosphaerellaceae				Zasmidium				Zasmidium cellare		Zasmidium cellare ATCC 36951									GO:0016627 (100%);GO:0050660 (100%)	oxidoreductase activity	oxidoreductase activity	acting on the CH-CH group of donors (100%);flavin adenine dinucleotide binding (100%)			IPR006091 (100%);IPR009075 (100%);IPR009100 (100%)	Acyl-CoA oxidase/dehydrogenase	central domain (100%);Acyl-CoA dehydrogenase/oxidase C-terminal (100%);Acyl-CoA dehydrogenase/oxidase	N-terminal and middle domain superfamily (100%)
VCLMEMMKPK	Pseudomassariella vexata	Eukaryota	Fungi	Dikarya		Ascomycota	Pezizomycotina		Sordariomycetes	Xylariomycetidae		Xylariales				Pseudomassariaceae				Pseudomassariella				Pseudomassariella vexata											GO:0003924 (100%);GO:0005525 (100%)	GTPase activity (100%);GTP binding (100%)	GTPase activity			IPR001401 (100%);IPR003130 (100%);IPR020850 (100%)	Dynamin	GTPase domain (100%);Dynamin GTPase effector (100%);GTPase effector domain (100%)
VCDNCYEDYEAR	Zygosaccharomyces	Eukaryota	Fungi	Dikarya		Ascomycota	Saccharomycotina		Saccharomycetes			Saccharomycetales				Saccharomycetaceae				Zygosaccharomyces												GO:0010008 (100%)	endosome membrane (100%)	endosome membrane	GO:0046872 (100%)	metal ion binding (100%)	metal ion binding	GO:0006886 (100%)	intracellular protein transport (100%)	IPR000306 (100%);IPR002014 (100%);IPR003903 (100%)	FYVE zinc finger (100%);VHS domain (100%);Ubiquitin interacting motif (100%)
VCDLDCYVTENYSESAK	Pichia membranifaciens NRRL Y-2026	Eukaryota	Fungi	Dikarya		Ascomycota	Saccharomycotina		Saccharomycetes			Saccharomycetales				Pichiaceae				Pichia				Pichia membranifaciens		Pichia membranifaciens NRRL Y-2026									GO:0016787 (100%)	hydrolase activity (100%)	hydrolase activity			IPR002925 (100%);IPR029058 (100%)	Dienelactone hydrolase (100%);Alpha/Beta hydrolase fold (100%)
LGEDVNEEEEQGEVTDETMSAR	Rickenella mellea	Eukaryota	Fungi	Dikarya		Basidiomycota	Agaricomycotina		Agaricomycetes			Hymenochaetales								Rickenella				Rickenella mellea											GO:0004315 (100%);GO:0031177 (100%)	3-oxoacyl-[acyl-carrier-protein] synthase activity (100%);phosphopantetheine binding (100%)	3-oxoacyl-[acyl-carrier-protein] synthase activity	GO:0006633 (100%)	fatty acid biosynthetic process (100%)	IPR006162 (100%);IPR009081 (100%);IPR013120 (100%)	Phosphopantetheine attachment site (100%);Phosphopantetheine binding ACP domain (100%);Fatty acyl-coenzyme A reductase	NAD-binding domain (100%)
VCCHMNCLR	Lomentospora prolificans	Eukaryota	Fungi	Dikarya		Ascomycota	Pezizomycotina		Sordariomycetes	Hypocreomycetidae		Microascales				Microascaceae				Lomentospora				Lomentospora prolificans											GO:0016798 (100%)	hydrolase activity	hydrolase activity	acting on glycosyl bonds (100%)	GO:0008152 (100%)	metabolic process (100%)	IPR001910 (100%);IPR023186 (100%);IPR036452 (100%)	Inosine/uridine-preferring nucleoside hydrolase domain (100%);Inosine/uridine-preferring nucleoside hydrolase (100%);Ribonucleoside hydrolase-like (100%)
VAYTENTWLWLGFFR	Microsporum canis CBS 113480	Eukaryota	Fungi	Dikarya		Ascomycota	Pezizomycotina		Eurotiomycetes	Eurotiomycetidae		Onygenales				Arthrodermataceae				Microsporum				Microsporum canis		Microsporum canis CBS 113480														IPR021047 (100%)	Mannosyltransferase 1	CMT1 (100%)
VAWNTCR	Serendipita indica DSM 11827	Eukaryota	Fungi	Dikarya		Basidiomycota	Agaricomycotina		Agaricomycetes			Sebacinales				Serendipitaceae				Serendipita				Serendipita indica		Serendipita indica DSM 11827						GO:0005634 (100%)	nucleus (100%)	nucleus	GO:0005524 (100%);GO:0016887 (100%)	ATP binding (100%);ATPase (100%)	ATP binding	GO:0000027 (100%)	ribosomal large subunit assembly (100%)	IPR002035 (100%);IPR003593 (100%);IPR011704 (100%)	von Willebrand factor	type A (100%);AAA+ ATPase domain (100%);ATPase	dynein-related	AAA domain (100%)
VAVHWMLR	Hypsizygus marmoreus	Eukaryota	Fungi	Dikarya		Basidiomycota	Agaricomycotina		Agaricomycetes	Agaricomycetidae		Agaricales				Lyophyllaceae				Hypsizygus				Hypsizygus marmoreus
VATEPEPK	Moniliophthora roreri	Eukaryota	Fungi	Dikarya		Basidiomycota	Agaricomycotina		Agaricomycetes	Agaricomycetidae		Agaricales				Marasmiaceae				Moniliophthora				Moniliophthora roreri											GO:0003824 (50%);GO:0008168 (50%)	catalytic activity (50%);methyltransferase activity (50%)	catalytic activity	GO:0032259 (50%)	methylation (50%)	IPR001214 (100%);IPR002125 (100%);IPR016193 (100%)	SET domain (100%);Cytidine and deoxycytidylate deaminase domain (100%);Cytidine deaminase-like (100%)
VASCGHACTK	Massariosphaeria phaeospora	Eukaryota	Fungi	Dikarya		Ascomycota	Pezizomycotina		Dothideomycetes	Pleosporomycetidae		Pleosporales								Massariosphaeria				Massariosphaeria phaeospora											GO:0016787 (100%)	hydrolase activity (100%)	hydrolase activity			IPR027417 (100%);IPR041677 (100%);IPR041679 (100%)	P-loop containing nucleoside triphosphate hydrolase (100%);DNA2/NAM7 helicase	helicase domain (100%);DNA2/NAM7 helicase-like	C-terminal (100%)
MCCDPCR	Massariosphaeria phaeospora	Eukaryota	Fungi	Dikarya		Ascomycota	Pezizomycotina		Dothideomycetes	Pleosporomycetidae		Pleosporales								Massariosphaeria				Massariosphaeria phaeospora											GO:0016787 (100%)	hydrolase activity (100%)	hydrolase activity			IPR027417 (100%);IPR041677 (100%);IPR041679 (100%)	P-loop containing nucleoside triphosphate hydrolase (100%);DNA2/NAM7 helicase	helicase domain (100%);DNA2/NAM7 helicase-like	C-terminal (100%)
VAPYHYTYNTWCK	Pezizomycotina	Eukaryota	Fungi	Dikarya		Ascomycota	Pezizomycotina																							5.4.99.- (100%)	Transferring other groups (100%)				GO:0003723 (100%);GO:0009982 (100%)	RNA binding (100%);pseudouridine synthase activity (100%)	RNA binding	GO:0001522 (100%)	pseudouridine synthesis (100%)	IPR002942 (100%);IPR006145 (100%);IPR006224 (100%)	RNA-binding S4 domain (100%);Pseudouridine synthase	RsuA/RluA-like (100%);Pseudouridine synthase	RluC/RluD	conserved site (100%)
VANVLPASR	Botryobasidium botryosum FD-172 SS1	Eukaryota	Fungi	Dikarya		Basidiomycota	Agaricomycotina		Agaricomycetes			Cantharellales				Botryobasidiaceae				Botryobasidium				Botryobasidium botryosum		Botryobasidium botryosum FD-172 SS1
VALTMYEMLK	Galerina marginata CBS 339.88	Eukaryota	Fungi	Dikarya		Basidiomycota	Agaricomycotina		Agaricomycetes	Agaricomycetidae		Agaricales				Strophariaceae				Galerina				Galerina marginata		Galerina marginata CBS 339.88														IPR002885 (100%)	Pentatricopeptide repeat (100%)
VALLGVGDK	Pyrenophora teres	Eukaryota	Fungi	Dikarya		Ascomycota	Pezizomycotina		Dothideomycetes	Pleosporomycetidae		Pleosporales	Pleosporineae			Pleosporaceae				Pyrenophora				Pyrenophora teres											GO:0000155 (100%)	phosphorelay sensor kinase activity (100%)	phosphorelay sensor kinase activity			IPR000014 (100%);IPR000700 (100%);IPR001789 (100%)	PAS domain (100%);PAS-associated	C-terminal (100%);Signal transduction response regulator	receiver domain (100%)
VALGALWLWK	Viridothelium virens	Eukaryota	Fungi	Dikarya		Ascomycota	Pezizomycotina		Dothideomycetes			Trypetheliales				Trypetheliaceae				Viridothelium				Viridothelium virens																IPR036047 (100%)	F-box-like domain superfamily (100%)
VALEVCSYR	Microdochium bolleyi	Eukaryota	Fungi	Dikarya		Ascomycota	Pezizomycotina		Sordariomycetes	Xylariomycetidae		Xylariales				Microdochiaceae				Microdochium				Microdochium bolleyi																IPR002110 (100%);IPR007111 (100%);IPR020683 (100%)	Ankyrin repeat (100%);NACHT nucleoside triphosphatase (100%);Ankyrin repeat-containing domain (100%)
LVLQDDTLMPDLFEVK	Mucor ambiguus	Eukaryota	Fungi			Mucoromycota	Mucoromycotina		Mucoromycetes			Mucorales	Mucorineae			Mucoraceae				Mucor				Mucor ambiguus
VALCEMAAK	Rachicladosporium	Eukaryota	Fungi	Dikarya		Ascomycota	Pezizomycotina		Dothideomycetes	Dothideomycetidae		Cladosporiales				Cladosporiaceae				Rachicladosporium																				IPR009210 (100%);IPR019510 (100%)	Activating signal cointegrator 1 complex subunit 1 (100%);Protein kinase A anchor protein	nuclear localisation signal domain (100%)
VAGSFSS	Rhizoctonia solani AG-8 WAC10335	Eukaryota	Fungi	Dikarya		Basidiomycota	Agaricomycotina		Agaricomycetes			Cantharellales				Ceratobasidiaceae				Rhizoctonia				Rhizoctonia solani		Rhizoctonia solani AG-8 WAC10335
EDDNAVHCWR	Trichosporon asahii var. asahii CBS 2479	Eukaryota	Fungi	Dikarya		Basidiomycota	Agaricomycotina		Tremellomycetes			Trichosporonales				Trichosporonaceae				Trichosporon				Trichosporon asahii	Trichosporon asahii var. asahii	Trichosporon asahii var. asahii CBS 2479														IPR000772 (100%);IPR035992 (100%)	Ricin B	lectin domain (100%);Ricin B-like lectins (100%)
VADECMR	Aureobasidium pullulans	Eukaryota	Fungi	Dikarya		Ascomycota	Pezizomycotina		Dothideomycetes	Dothideomycetidae		Dothideales				Saccotheciaceae				Aureobasidium				Aureobasidium pullulans											GO:0004672 (100%);GO:0005524 (100%)	protein kinase activity (100%);ATP binding (100%)	protein kinase activity			IPR000719 (100%);IPR008271 (100%);IPR011009 (100%)	Protein kinase domain (100%);Serine/threonine-protein kinase	active site (100%);Protein kinase-like domain superfamily (100%)
VACCGCCLNDLK	Scleroderma citrinum Foug A	Eukaryota	Fungi	Dikarya		Basidiomycota	Agaricomycotina		Agaricomycetes	Agaricomycetidae		Boletales	Sclerodermatineae			Sclerodermataceae				Scleroderma				Scleroderma citrinum		Scleroderma citrinum Foug A														IPR025476 (100%)	Helitron helicase-like domain (100%)
VAAAAAGPSLTCK	Pseudocercospora musae	Eukaryota	Fungi	Dikarya		Ascomycota	Pezizomycotina		Dothideomycetes	Dothideomycetidae		Mycosphaerellales				Mycosphaerellaceae				Pseudocercospora				Pseudocercospora musae											GO:0042134 (100%)	rRNA primary transcript binding (100%)	rRNA primary transcript binding	GO:0006364 (100%)	rRNA processing (100%)	IPR007109 (100%);IPR044281 (100%)	Brix domain (100%);U3 snoRNP protein/Ribosome production factor 1 (100%)
TYVVYLQTR	Malassezia sympodialis ATCC 42132	Eukaryota	Fungi	Dikarya		Basidiomycota	Ustilaginomycotina		Malasseziomycetes			Malasseziales				Malasseziaceae				Malassezia				Malassezia sympodialis		Malassezia sympodialis ATCC 42132
TYPMQYCMK	Aspergillus leporis	Eukaryota	Fungi	Dikarya		Ascomycota	Pezizomycotina		Eurotiomycetes	Eurotiomycetidae		Eurotiales				Aspergillaceae				Aspergillus	Aspergillus subgen. Circumdati			Aspergillus leporis								GO:0016021 (100%)	integral component of membrane (100%)	integral component of membrane						IPR018713 (100%)	ER-bound oxygenase mpaB/mpaB'/Rubber oxygenase	catalytic domain (100%)
TYMMYQMLR	Polytolypa hystricis UAMH7299	Eukaryota	Fungi	Dikarya		Ascomycota	Pezizomycotina		Eurotiomycetes	Eurotiomycetidae		Onygenales				Ajellomycetaceae				Polytolypa				Polytolypa hystricis		Polytolypa hystricis UAMH7299														IPR001680 (100%);IPR001810 (100%);IPR015943 (100%)	WD40 repeat (100%);F-box domain (100%);WD40/YVTN repeat-like-containing domain superfamily (100%)
TYLHGNLLSEK	Dichomitus squalens	Eukaryota	Fungi	Dikarya		Basidiomycota	Agaricomycotina		Agaricomycetes			Polyporales				Polyporaceae				Dichomitus				Dichomitus squalens								GO:0016021 (100%)	integral component of membrane (100%)	integral component of membrane						IPR010730 (100%)	Heterokaryon incompatibility (100%)
TYLCQNRPSR	Exophiala aquamarina CBS 119918	Eukaryota	Fungi	Dikarya		Ascomycota	Pezizomycotina		Eurotiomycetes	Chaetothyriomycetidae		Chaetothyriales				Herpotrichiellaceae				Exophiala				Exophiala aquamarina		Exophiala aquamarina CBS 119918									GO:0003677 (100%);GO:0008270 (100%)	DNA binding (100%);zinc ion binding (100%)	DNA binding	GO:0006351 (100%)	transcription	DNA-templated (100%)	IPR007219 (100%)	Transcription factor domain	fungi (100%)
TYGSDLALPEVK	Mytilinidion resinicola	Eukaryota	Fungi	Dikarya		Ascomycota	Pezizomycotina		Dothideomycetes	Pleosporomycetidae		Mytilinidiales				Mytilinidiaceae				Mytilinidion				Mytilinidion resinicola						2.7.11.- (100%)	Protein-serine/threonine kinases (100%)	GO:0005759 (100%)	mitochondrial matrix (100%)	mitochondrial matrix	GO:0004672 (100%);GO:0005524 (100%)	protein kinase activity (100%);ATP binding (100%)	protein kinase activity			IPR018955 (100%);IPR036784 (100%);IPR036890 (100%)	Branched-chain alpha-ketoacid dehydrogenase kinase/Pyruvate dehydrogenase kinase	N-terminal (100%);Alpha-ketoacid/pyruvate dehydrogenase kinase	N-terminal domain superfamily (100%);Histidine kinase/HSP90-like ATPase superfamily (100%)
TYDYEYLADSFYK	Schizophyllum commune H4-8	Eukaryota	Fungi	Dikarya		Basidiomycota	Agaricomycotina		Agaricomycetes	Agaricomycetidae		Agaricales				Schizophyllaceae				Schizophyllum				Schizophyllum commune		Schizophyllum commune H4-8														IPR008030 (100%);IPR036291 (100%)	NmrA-like domain (100%);NAD(P)-binding domain superfamily (100%)
TYDVDAALAMTK	Malassezia pachydermatis	Eukaryota	Fungi	Dikarya		Basidiomycota	Ustilaginomycotina		Malasseziomycetes			Malasseziales				Malasseziaceae				Malassezia				Malassezia pachydermatis																IPR001214 (100%)	SET domain (100%)
TWSVTLSLS	Talaromyces stipitatus ATCC 10500	Eukaryota	Fungi	Dikarya		Ascomycota	Pezizomycotina		Eurotiomycetes	Eurotiomycetidae		Eurotiales				Trichocomaceae				Talaromyces				Talaromyces stipitatus		Talaromyces stipitatus ATCC 10500				3.2.1.22 (100%)	Alpha-galactosidase (100%)				GO:0052692 (100%)	raffinose alpha-galactosidase activity (100%)	raffinose alpha-galactosidase activity	GO:0005975 (100%)	carbohydrate metabolic process (100%)	IPR008811 (100%);IPR013785 (100%);IPR017853 (100%)	Glycosyl hydrolases 36 (100%);Aldolase-type TIM barrel (100%);Glycoside hydrolase superfamily (100%)
TWSGLMSLCMYNFR	Madurella mycetomatis	Eukaryota	Fungi	Dikarya		Ascomycota	Pezizomycotina		Sordariomycetes	Sordariomycetidae		Sordariales								Madurella				Madurella mycetomatis								GO:0031932 (100%)	TORC2 complex (100%)	TORC2 complex				GO:0031929 (100%)	TOR signaling (100%)	IPR011072 (100%);IPR016024 (100%);IPR028267 (100%)	HR1 rho-binding domain (100%);Armadillo-type fold (100%);Rapamycin-insensitive companion of mTOR	N-terminal domain (100%)
FGGLQECCEK	Agaricomycetes	Eukaryota	Fungi	Dikarya		Basidiomycota	Agaricomycotina		Agaricomycetes																															IPR027267 (100%);IPR028245 (100%)	AH/BAR domain superfamily (100%);Eisosome component PIL1/LSP1 (100%)
TWDHYELR	Malassezia	Eukaryota	Fungi	Dikarya		Basidiomycota	Ustilaginomycotina		Malasseziomycetes			Malasseziales				Malasseziaceae				Malassezia												GO:0015935 (100%)	small ribosomal subunit (100%)	small ribosomal subunit	GO:0003735 (100%)	structural constituent of ribosome (100%)	structural constituent of ribosome	GO:0006412 (100%)	translation (100%)	IPR001848 (100%);IPR005729 (100%);IPR027486 (100%)	Ribosomal protein S10 (100%);Ribosomal protein S10	eukaryotic/archaeal (100%);Ribosomal protein S10 domain (100%)
TVYFFQGQDSDASLLDK	Fusarium solani species complex	Eukaryota	Fungi	Dikarya		Ascomycota	Pezizomycotina		Sordariomycetes	Hypocreomycetidae		Hypocreales				Nectriaceae				Fusarium		Fusarium solani species complex													GO:0003855 (100%)	3-dehydroquinate dehydratase activity (100%)	3-dehydroquinate dehydratase activity			IPR001381 (100%);IPR013785 (100%)	3-dehydroquinate dehydratase type I (100%);Aldolase-type TIM barrel (100%)
TVWSMPQPLDYP	Exophiala mesophila	Eukaryota	Fungi	Dikarya		Ascomycota	Pezizomycotina		Eurotiomycetes	Chaetothyriomycetidae		Chaetothyriales				Herpotrichiellaceae				Exophiala				Exophiala mesophila																IPR021833 (100%)	Protein of unknown function DUF3425 (100%)
TVWNPNDR	Gymnopilus dilepis	Eukaryota	Fungi	Dikarya		Basidiomycota	Agaricomycotina		Agaricomycetes	Agaricomycetidae		Agaricales				Cortinariaceae				Gymnopilus				Gymnopilus dilepis								GO:0005840 (100%)	ribosome (100%)	ribosome	GO:0003735 (100%)	structural constituent of ribosome (100%)	structural constituent of ribosome	GO:0006412 (100%)	translation (100%)	IPR001911 (100%)	Ribosomal protein S21 (100%)
TVVLLLLLLVLLLK	Lophiotrema nucula	Eukaryota	Fungi	Dikarya		Ascomycota	Pezizomycotina		Dothideomycetes	Pleosporomycetidae		Pleosporales				Lophiotremataceae				Lophiotrema				Lophiotrema nucula								GO:0016021 (100%)	integral component of membrane (100%)	integral component of membrane
TVSLDCDTMYWMDLLSR	Ophiocordyceps australis	Eukaryota	Fungi	Dikarya		Ascomycota	Pezizomycotina		Sordariomycetes	Hypocreomycetidae		Hypocreales				Ophiocordycipitaceae				Ophiocordyceps				Ophiocordyceps australis																IPR023214 (100%);IPR029044 (100%)	HAD superfamily (100%);Nucleotide-diphospho-sugar transferases (100%)
TVSFVLQGMTGDAK	Antrodiella citrinella	Eukaryota	Fungi	Dikarya		Basidiomycota	Agaricomycotina		Agaricomycetes			Polyporales				Steccherinaceae				Antrodiella				Antrodiella citrinella											GO:0003677 (100%)	DNA binding (100%)	DNA binding	GO:0006260 (100%)	DNA replication (100%)	IPR007185 (100%);IPR024826 (100%);IPR040663 (100%)	DNA polymerase alpha/delta/epsilon	subunit B (100%);DNA polymerase delta/II small subunit family (100%);DNA polymerase delta subunit	OB-fold domain (100%)
TVQWWMR	Dikarya	Eukaryota	Fungi	Dikarya																												GO:0005634 (25%)	nucleus (25%)	nucleus	GO:0003723 (50%);GO:0003964 (50%);GO:0003676 (25%)	RNA binding (50%);RNA-directed DNA polymerase activity (50%);nucleic acid binding (25%)	RNA binding	GO:0015074 (50%);GO:0006270 (25%);GO:0007049 (25%)	DNA integration (50%);DNA replication initiation (25%);cell cycle (25%)	IPR036397 (75%);IPR001584 (50%);IPR012337 (50%)	Ribonuclease H superfamily (75%);Integrase	catalytic core (50%);Ribonuclease H-like superfamily (50%)
TVQAVLAQL	Penicillium solitum	Eukaryota	Fungi	Dikarya		Ascomycota	Pezizomycotina		Eurotiomycetes	Eurotiomycetidae		Eurotiales				Aspergillaceae				Penicillium				Penicillium solitum											GO:0003824 (100%)	catalytic activity (100%)	catalytic activity			IPR000073 (100%);IPR011234 (100%);IPR029058 (100%)	Alpha/beta hydrolase fold-1 (100%);Fumarylacetoacetase-like	C-terminal (100%);Alpha/Beta hydrolase fold (100%)
TVPETLLR	Wolfiporia cocos MD-104 SS10	Eukaryota	Fungi	Dikarya		Basidiomycota	Agaricomycotina		Agaricomycetes			Polyporales				Laetiporaceae				Wolfiporia				Wolfiporia cocos		Wolfiporia cocos MD-104 SS10
TVMESETWR	Alternaria	Eukaryota	Fungi	Dikarya		Ascomycota	Pezizomycotina		Dothideomycetes	Pleosporomycetidae		Pleosporales	Pleosporineae			Pleosporaceae				Alternaria																				IPR023631 (100%);IPR036928 (100%)	Amidase signature domain (100%);Amidase signature (AS) superfamily (100%)
TVLLPAQNAK	Pezizomycotina	Eukaryota	Fungi	Dikarya		Ascomycota	Pezizomycotina																							3.4.21.- (100%)	Serine endopeptidases (100%)	GO:0005782 (70%)	peroxisomal matrix (70%)	peroxisomal matrix	GO:0004176 (100%);GO:0004252 (100%);GO:0005524 (100%)	ATP-dependent peptidase activity (100%);serine-type endopeptidase activity (100%);ATP binding (100%)	ATP-dependent peptidase activity	GO:0006515 (70%);GO:0016485 (60%);GO:0016558 (60%)	protein quality control for misfolded or incompletely synthesized proteins (70%);protein processing (60%);protein import into peroxisome matrix (60%)	IPR003111 (100%);IPR003593 (100%);IPR003959 (100%)	Lon	substrate-binding domain (100%);AAA+ ATPase domain (100%);ATPase	AAA-type	core (100%)
TVKPMLTMHLELSK	Dendrothele bispora CBS 962.96	Eukaryota	Fungi	Dikarya		Basidiomycota	Agaricomycotina		Agaricomycetes	Agaricomycetidae		Agaricales								Dendrothele				Dendrothele bispora		Dendrothele bispora CBS 962.96														IPR001810 (100%)	F-box domain (100%)
TVFMNWFNK	Fusarium solani species complex	Eukaryota	Fungi	Dikarya		Ascomycota	Pezizomycotina		Sordariomycetes	Hypocreomycetidae		Hypocreales				Nectriaceae				Fusarium		Fusarium solani species complex													GO:0016787 (100%)	hydrolase activity (100%)	hydrolase activity			IPR000120 (100%);IPR023631 (100%);IPR036928 (100%)	Amidase (100%);Amidase signature domain (100%);Amidase signature (AS) superfamily (100%)
TVEMWLR	Zasmidium cellare ATCC 36951	Eukaryota	Fungi	Dikarya		Ascomycota	Pezizomycotina		Dothideomycetes	Dothideomycetidae		Mycosphaerellales				Mycosphaerellaceae				Zasmidium				Zasmidium cellare		Zasmidium cellare ATCC 36951														IPR018306 (100%)	Bacteriophage T5	Orf172 DNA-binding (100%)
CPYLDLHHQVR	Aspergillus parasiticus	Eukaryota	Fungi	Dikarya		Ascomycota	Pezizomycotina		Eurotiomycetes	Eurotiomycetidae		Eurotiales				Aspergillaceae				Aspergillus				Aspergillus parasiticus											GO:0004601 (100%);GO:0046872 (100%)	peroxidase activity (100%);metal ion binding (100%)	peroxidase activity			IPR000028 (100%);IPR036851 (100%)	Chloroperoxidase (100%);Chloroperoxidase-like superfamily (100%)
TVEANAYLK	Candolleomyces aberdarensis	Eukaryota	Fungi	Dikarya		Basidiomycota	Agaricomycotina		Agaricomycetes	Agaricomycetidae		Agaricales				Psathyrellaceae				Candolleomyces				Candolleomyces aberdarensis								GO:0005737 (100%)	cytoplasm (100%)	cytoplasm	GO:0046872 (100%);GO:0061630 (100%)	metal ion binding (100%);ubiquitin protein ligase activity (100%)	metal ion binding	GO:0045721 (100%)	negative regulation of gluconeogenesis (100%)	IPR006595 (100%);IPR013144 (100%);IPR024964 (100%)	CTLH	C-terminal LisH motif (100%);CRA domain (100%);CTLH/CRA C-terminal to LisH motif domain (100%)
TVCSPLVFGDK	Exophiala oligosperma	Eukaryota	Fungi	Dikarya		Ascomycota	Pezizomycotina		Eurotiomycetes	Chaetothyriomycetidae		Chaetothyriales				Herpotrichiellaceae				Exophiala				Exophiala oligosperma								GO:0016021 (100%)	integral component of membrane (100%)	integral component of membrane
TVASYNLENK	Dendrothele bispora CBS 962.96	Eukaryota	Fungi	Dikarya		Basidiomycota	Agaricomycotina		Agaricomycetes	Agaricomycetidae		Agaricales								Dendrothele				Dendrothele bispora		Dendrothele bispora CBS 962.96														IPR000626 (100%);IPR019956 (100%);IPR029071 (100%)	Ubiquitin-like domain (100%);Ubiquitin domain (100%);Ubiquitin-like domain superfamily (100%)
TTTTETVTEK	Trichoderma	Eukaryota	Fungi	Dikarya		Ascomycota	Pezizomycotina		Sordariomycetes	Hypocreomycetidae		Hypocreales				Hypocreaceae				Trichoderma
TTPAPSQMR	Ophiocordyceps	Eukaryota	Fungi	Dikarya		Ascomycota	Pezizomycotina		Sordariomycetes	Hypocreomycetidae		Hypocreales				Ophiocordycipitaceae				Ophiocordyceps												GO:0005737 (100%);GO:0005874 (100%);GO:0042729 (100%)	cytoplasm (100%);microtubule (100%);DASH complex (100%)	cytoplasm				GO:0007052 (100%);GO:0007059 (100%);GO:0051301 (100%)	mitotic spindle organization (100%);chromosome segregation (100%);cell division (100%)	IPR001005 (100%);IPR009057 (100%);IPR017884 (100%)	SANT/Myb domain (100%);Homeobox-like domain superfamily (100%);SANT domain (100%)
EPDTQYSPYGR	Ophiocordyceps camponoti-saundersi (nom. inval.)	Eukaryota	Fungi	Dikarya		Ascomycota	Pezizomycotina		Sordariomycetes	Hypocreomycetidae		Hypocreales				Ophiocordycipitaceae				Ophiocordyceps				Ophiocordyceps camponoti-saundersi (nom. inval.)								GO:0005737 (100%);GO:0005874 (100%);GO:0042729 (100%)	cytoplasm (100%);microtubule (100%);DASH complex (100%)	cytoplasm				GO:0007052 (100%);GO:0007059 (100%);GO:0051301 (100%)	mitotic spindle organization (100%);chromosome segregation (100%);cell division (100%)	IPR001005 (100%);IPR009057 (100%);IPR013958 (100%)	SANT/Myb domain (100%);Homeobox-like domain superfamily (100%);DASH complex subunit Dad1 (100%)
TTLLLNLLPQLPQTYK	Exophiala aquamarina CBS 119918	Eukaryota	Fungi	Dikarya		Ascomycota	Pezizomycotina		Eurotiomycetes	Chaetothyriomycetidae		Chaetothyriales				Herpotrichiellaceae				Exophiala				Exophiala aquamarina		Exophiala aquamarina CBS 119918														IPR003495 (100%);IPR027417 (100%)	CobW/HypB/UreG	nucleotide-binding domain (100%);P-loop containing nucleoside triphosphate hydrolase (100%)
TTLVTSVTVTK	Sporormia fimetaria CBS 119925	Eukaryota	Fungi	Dikarya		Ascomycota	Pezizomycotina		Dothideomycetes	Pleosporomycetidae		Pleosporales				Sporormiaceae				Sporormia				Sporormia fimetaria		Sporormia fimetaria CBS 119925
TFNVHLHQHYYR	Arthrobotrys flagrans	Eukaryota	Fungi	Dikarya		Ascomycota	Pezizomycotina		Orbiliomycetes			Orbiliales				Orbiliaceae				Arthrobotrys				Arthrobotrys flagrans
TSYDCFELGLK	Leucosporidium creatinivorum	Eukaryota	Fungi	Dikarya		Basidiomycota	Pucciniomycotina		Microbotryomycetes			Leucosporidiales				Leucosporidiaceae				Leucosporidium				Leucosporidium creatinivorum																IPR000873 (100%);IPR020845 (100%);IPR025110 (100%)	AMP-dependent synthetase/ligase (100%);AMP-binding	conserved site (100%);AMP-binding enzyme	C-terminal domain (100%)
TSVYSFQSR	Yarrowia lipolytica	Eukaryota	Fungi	Dikarya		Ascomycota	Saccharomycotina		Saccharomycetes			Saccharomycetales				Dipodascaceae				Yarrowia				Yarrowia lipolytica											GO:0005096 (100%)	GTPase activator activity (100%)	GTPase activator activity	GO:0006886 (100%);GO:0090630 (100%)	intracellular protein transport (100%);activation of GTPase activity (100%)	IPR000195 (100%);IPR035969 (100%)	Rab-GTPase-TBC domain (100%);Rab-GTPase-TBC domain superfamily (100%)
TSTPMLSPK	Calocera cornea HHB12733	Eukaryota	Fungi	Dikarya		Basidiomycota	Agaricomycotina		Dacrymycetes			Dacrymycetales				Dacrymycetaceae				Calocera				Calocera cornea		Calocera cornea HHB12733									GO:0003779 (100%);GO:0031267 (100%)	actin binding (100%);small GTPase binding (100%)	actin binding	GO:0030036 (100%)	actin cytoskeleton organization (100%)	IPR010473 (100%);IPR011989 (100%);IPR016024 (100%)	Formin	GTPase-binding domain (100%);Armadillo-like helical (100%);Armadillo-type fold (100%)
TSTDANDLNSGEK	Rosellinia necatrix	Eukaryota	Fungi	Dikarya		Ascomycota	Pezizomycotina		Sordariomycetes	Xylariomycetidae		Xylariales				Xylariaceae				Rosellinia				Rosellinia necatrix
GCDCDCDR	Dentipellis fragilis	Eukaryota	Fungi	Dikarya		Basidiomycota	Agaricomycotina		Agaricomycetes			Russulales				Hericiaceae				Dentipellis				Dentipellis fragilis
TSNVWVCYVFGMK	Serpula lacrymans var. lacrymans	Eukaryota	Fungi	Dikarya		Basidiomycota	Agaricomycotina		Agaricomycetes	Agaricomycetidae		Boletales	Coniophorineae			Serpulaceae				Serpula				Serpula lacrymans			Serpula lacrymans var. lacrymans													IPR001810 (100%);IPR036047 (100%)	F-box domain (100%);F-box-like domain superfamily (100%)
TSLDPYHSR	Pleosporales	Eukaryota	Fungi	Dikarya		Ascomycota	Pezizomycotina		Dothideomycetes	Pleosporomycetidae		Pleosporales																							GO:0035091 (100%);GO:0047617 (100%)	phosphatidylinositol binding (100%);acyl-CoA hydrolase activity (100%)	phosphatidylinositol binding			IPR003114 (100%);IPR013937 (100%);IPR036871 (100%)	Phox-associated domain (100%);Sorting nexin	C-terminal (100%);PX domain superfamily (100%)
TSLAAPATT	Crucibulum laeve	Eukaryota	Fungi	Dikarya		Basidiomycota	Agaricomycotina		Agaricomycetes	Agaricomycetidae		Agaricales								Crucibulum				Crucibulum laeve								GO:0016592 (100%)	mediator complex (100%)	mediator complex	GO:0003712 (100%)	transcription coregulator activity (100%)	transcription coregulator activity	GO:0006357 (100%)	regulation of transcription by RNA polymerase II (100%)	IPR007018 (100%);IPR038566 (100%)	Mediator complex	subunit Med6 (100%);Mediator complex	subunit Med6 superfamily (100%)
TSGGSSDLHALQSTSSCQR	Coniella lustricola	Eukaryota	Fungi	Dikarya		Ascomycota	Pezizomycotina		Sordariomycetes	Sordariomycetidae		Diaporthales				Schizoparmaceae				Coniella				Coniella lustricola								GO:0016021 (100%)	integral component of membrane (100%)	integral component of membrane
ADGMSNLYGYGK	Pyrrhoderma noxium	Eukaryota	Fungi	Dikarya		Basidiomycota	Agaricomycotina		Agaricomycetes			Hymenochaetales				Hymenochaetaceae				Pyrrhoderma				Pyrrhoderma noxium											GO:0004674 (100%);GO:0005524 (100%)	protein serine/threonine kinase activity (100%);ATP binding (100%)	protein serine/threonine kinase activity			IPR000719 (100%);IPR001245 (100%);IPR008271 (100%)	Protein kinase domain (100%);Serine-threonine/tyrosine-protein kinase	catalytic domain (100%);Serine/threonine-protein kinase	active site (100%)
TSGEENMAMR	Melanomma pulvis-pyrius CBS 109.77	Eukaryota	Fungi	Dikarya		Ascomycota	Pezizomycotina		Dothideomycetes	Pleosporomycetidae		Pleosporales				Melanommataceae				Melanomma				Melanomma pulvis-pyrius		Melanomma pulvis-pyrius CBS 109.77									GO:0004672 (100%);GO:0005524 (100%)	protein kinase activity (100%);ATP binding (100%)	protein kinase activity			IPR000719 (100%);IPR008271 (100%);IPR011009 (100%)	Protein kinase domain (100%);Serine/threonine-protein kinase	active site (100%);Protein kinase-like domain superfamily (100%)
DGHESLDCPFDD	Eurotiomycetidae	Eukaryota	Fungi	Dikarya		Ascomycota	Pezizomycotina		Eurotiomycetes	Eurotiomycetidae																						GO:0005737 (100%);GO:0005874 (99%);GO:0005634 (1%)	cytoplasm (100%);microtubule (99%);nucleus (1%)	cytoplasm				GO:0000132 (1%)	establishment of mitotic spindle orientation (1%)	IPR000938 (100%);IPR032108 (100%);IPR036859 (100%)	CAP Gly-rich domain (100%);CLIP1	zinc knuckle (100%);CAP Gly-rich domain superfamily (100%)
TSEEDAYDVCMDCYVMGR	Penicillium decumbens	Eukaryota	Fungi	Dikarya		Ascomycota	Pezizomycotina		Eurotiomycetes	Eurotiomycetidae		Eurotiales				Aspergillaceae				Penicillium				Penicillium decumbens								GO:0005634 (100%)	nucleus (100%)	nucleus						IPR003347 (100%);IPR018866 (100%)	JmjC domain (100%);Zinc-finger domain of monoamine-oxidase A repressor R1 (100%)
TSCDEEEAFLNR	Dothidotthia symphoricarpi CBS 119687	Eukaryota	Fungi	Dikarya		Ascomycota	Pezizomycotina		Dothideomycetes	Pleosporomycetidae		Pleosporales				Dothidotthiaceae				Dothidotthia				Dothidotthia symphoricarpi		Dothidotthia symphoricarpi CBS 119687						GO:0016021 (100%)	integral component of membrane (100%)	integral component of membrane
YYHNYFVHDR	Polyporus brumalis	Eukaryota	Fungi	Dikarya		Basidiomycota	Agaricomycotina		Agaricomycetes			Polyporales				Polyporaceae				Polyporus				Polyporus brumalis																IPR041539 (100%)	CxC5 like cysteine cluster associated with KDZ (100%)
SPQQVTSVR	Orbilia oligospora ATCC 24927	Eukaryota	Fungi	Dikarya		Ascomycota	Pezizomycotina		Orbiliomycetes			Orbiliales				Orbiliaceae				Orbilia				Orbilia oligospora		Orbilia oligospora ATCC 24927
NSAQSEASSMAR	Orbilia oligospora ATCC 24927	Eukaryota	Fungi	Dikarya		Ascomycota	Pezizomycotina		Orbiliomycetes			Orbiliales				Orbiliaceae				Orbilia				Orbilia oligospora		Orbilia oligospora ATCC 24927
TRPTQLQDDTLYR	Penicillium flavigenum	Eukaryota	Fungi	Dikarya		Ascomycota	Pezizomycotina		Eurotiomycetes	Eurotiomycetidae		Eurotiales				Aspergillaceae				Penicillium				Penicillium flavigenum																IPR039535 (100%)	Arylsulfotransferase-like (100%)
NVLDCLTR	Aspergillus neoniger CBS 115656	Eukaryota	Fungi	Dikarya		Ascomycota	Pezizomycotina		Eurotiomycetes	Eurotiomycetidae		Eurotiales				Aspergillaceae				Aspergillus				Aspergillus neoniger		Aspergillus neoniger CBS 115656						GO:0005634 (100%)	nucleus (100%)	nucleus	GO:0000981 (100%);GO:0003677 (100%);GO:0008270 (100%)	DNA-binding transcription factor activity	DNA-binding transcription factor activity	RNA polymerase II-specific (100%);DNA binding (100%);zinc ion binding (100%)	GO:0006351 (100%)	transcription	DNA-templated (100%)	IPR001138 (100%);IPR007219 (100%);IPR036864 (100%)	Zn(2)-C6 fungal-type DNA-binding domain (100%);Transcription factor domain	fungi (100%);Zn(2)-C6 fungal-type DNA-binding domain superfamily (100%)
NQEMVEFLR	Aspergillus	Eukaryota	Fungi	Dikarya		Ascomycota	Pezizomycotina		Eurotiomycetes	Eurotiomycetidae		Eurotiales				Aspergillaceae				Aspergillus																				IPR002110 (100%);IPR020683 (100%);IPR036770 (100%)	Ankyrin repeat (100%);Ankyrin repeat-containing domain (100%);Ankyrin repeat-containing domain superfamily (100%)
LWLDFLTSR	Pseudocercospora musae	Eukaryota	Fungi	Dikarya		Ascomycota	Pezizomycotina		Dothideomycetes	Dothideomycetidae		Mycosphaerellales				Mycosphaerellaceae				Pseudocercospora				Pseudocercospora musae								GO:0005737 (100%)	cytoplasm (100%)	cytoplasm	GO:0004364 (100%);GO:0016491 (100%)	glutathione transferase activity (100%);oxidoreductase activity (100%)	glutathione transferase activity	GO:0006749 (100%)	glutathione metabolic process (100%)	IPR004045 (100%);IPR005442 (100%);IPR010987 (100%)	Glutathione S-transferase	N-terminal (100%);Glutathione S-transferase	omega-class (100%);Glutathione S-transferase	C-terminal-like (100%)
LSSSTPPPLMQR	Laccaria bicolor S238N-H82	Eukaryota	Fungi	Dikarya		Basidiomycota	Agaricomycotina		Agaricomycetes	Agaricomycetidae		Agaricales				Tricholomataceae				Laccaria				Laccaria bicolor		Laccaria bicolor S238N-H82				3.1.3.16 (100%)	Protein-serine/threonine phosphatase (100%)				GO:0046872 (100%);GO:0106306 (100%);GO:0106307 (100%)	metal ion binding (100%);protein serine phosphatase activity (100%);protein threonine phosphatase activity (100%)	metal ion binding			IPR001932 (100%);IPR036457 (100%);IPR039123 (100%)	PPM-type phosphatase domain (100%);PPM-type phosphatase domain superfamily (100%);Protein phosphatase 2C (100%)
TQYASQSR	Zopfia rhizophila CBS 207.26	Eukaryota	Fungi	Dikarya		Ascomycota	Pezizomycotina		Dothideomycetes							Zopfiaceae				Zopfia				Zopfia rhizophila		Zopfia rhizophila CBS 207.26						GO:0005634 (100%)	nucleus (100%)	nucleus	GO:0000981 (100%);GO:0003677 (100%);GO:0008270 (100%)	DNA-binding transcription factor activity	DNA-binding transcription factor activity	RNA polymerase II-specific (100%);DNA binding (100%);zinc ion binding (100%)	GO:0006351 (100%)	transcription	DNA-templated (100%)	IPR001138 (100%);IPR007219 (100%);IPR036864 (100%)	Zn(2)-C6 fungal-type DNA-binding domain (100%);Transcription factor domain	fungi (100%);Zn(2)-C6 fungal-type DNA-binding domain superfamily (100%)
TQSMPVSR	Microdochium bolleyi	Eukaryota	Fungi	Dikarya		Ascomycota	Pezizomycotina		Sordariomycetes	Xylariomycetidae		Xylariales				Microdochiaceae				Microdochium				Microdochium bolleyi						3.1.-.- (100%)	Acting on ester bonds (100%)	GO:0005789 (100%);GO:0016021 (100%)	endoplasmic reticulum membrane (100%);integral component of membrane (100%)	endoplasmic reticulum membrane	GO:0016788 (100%)	hydrolase activity	hydrolase activity	acting on ester bonds (100%)	GO:0015031 (100%)	protein transport (100%)	IPR012908 (100%);IPR029058 (100%);IPR039529 (100%)	GPI inositol-deacylase PGAP1-like (100%);Alpha/Beta hydrolase fold (100%);GPI inositol-deacylase (100%)
HAASVHDVVVGSR	Microdochium bolleyi	Eukaryota	Fungi	Dikarya		Ascomycota	Pezizomycotina		Sordariomycetes	Xylariomycetidae		Xylariales				Microdochiaceae				Microdochium				Microdochium bolleyi						3.1.-.- (100%)	Acting on ester bonds (100%)	GO:0005789 (100%);GO:0016021 (100%)	endoplasmic reticulum membrane (100%);integral component of membrane (100%)	endoplasmic reticulum membrane	GO:0016788 (100%)	hydrolase activity	hydrolase activity	acting on ester bonds (100%)	GO:0015031 (100%)	protein transport (100%)	IPR012908 (100%);IPR029058 (100%);IPR039529 (100%)	GPI inositol-deacylase PGAP1-like (100%);Alpha/Beta hydrolase fold (100%);GPI inositol-deacylase (100%)
TQSLTSSR	Dikarya	Eukaryota	Fungi	Dikarya																												GO:0016021 (100%)	integral component of membrane (100%)	integral component of membrane						IPR001680 (100%);IPR015943 (100%);IPR017986 (100%)	WD40 repeat (100%);WD40/YVTN repeat-like-containing domain superfamily (100%);WD40-repeat-containing domain (100%)
MHAELGGER	Dichomitus squalens	Eukaryota	Fungi	Dikarya		Basidiomycota	Agaricomycotina		Agaricomycetes			Polyporales				Polyporaceae				Dichomitus				Dichomitus squalens
TQPPPQQ	Psilocybe cyanescens	Eukaryota	Fungi	Dikarya		Basidiomycota	Agaricomycotina		Agaricomycetes	Agaricomycetidae		Agaricales				Strophariaceae				Psilocybe				Psilocybe cyanescens
TQLLWPQNMR	Lentithecium fluviatile CBS 122367	Eukaryota	Fungi	Dikarya		Ascomycota	Pezizomycotina		Dothideomycetes	Pleosporomycetidae		Pleosporales	Massarineae			Lentitheciaceae				Lentithecium				Lentithecium fluviatile		Lentithecium fluviatile CBS 122367														IPR011021 (100%);IPR014756 (100%)	Arrestin-like	N-terminal (100%);Immunoglobulin E-set (100%)
TQDFYYFHR	Wallemia mellicola	Eukaryota	Fungi	Dikarya		Basidiomycota	Wallemiomycotina		Wallemiomycetes			Wallemiales				Wallemiaceae				Wallemia				Wallemia mellicola											GO:0003676 (100%);GO:0008270 (100%)	nucleic acid binding (100%);zinc ion binding (100%)	nucleic acid binding			IPR006572 (100%);IPR013939 (100%);IPR038545 (100%)	Zinc finger	DBF-type (100%);Regulatory subunit Dfp1/Him1	central region (100%);DBF-type zinc finger superfamily (100%)
TQCNQMAFEYK	Lachancea thermotolerans CBS 6340	Eukaryota	Fungi	Dikarya		Ascomycota	Saccharomycotina		Saccharomycetes			Saccharomycetales				Saccharomycetaceae				Lachancea				Lachancea thermotolerans		Lachancea thermotolerans CBS 6340
NAEMNWK	Lachancea thermotolerans CBS 6340	Eukaryota	Fungi	Dikarya		Ascomycota	Saccharomycotina		Saccharomycetes			Saccharomycetales				Saccharomycetaceae				Lachancea				Lachancea thermotolerans		Lachancea thermotolerans CBS 6340
TPWWGTLMR	Lophiotrema nucula	Eukaryota	Fungi	Dikarya		Ascomycota	Pezizomycotina		Dothideomycetes	Pleosporomycetidae		Pleosporales				Lophiotremataceae				Lophiotrema				Lophiotrema nucula																IPR016181 (100%)	Acyl-CoA N-acyltransferase (100%)
TPWSLLLK	Exophiala oligosperma	Eukaryota	Fungi	Dikarya		Ascomycota	Pezizomycotina		Eurotiomycetes	Chaetothyriomycetidae		Chaetothyriales				Herpotrichiellaceae				Exophiala				Exophiala oligosperma																IPR018849 (100%)	Nucleolar 27S pre-rRNA processing	Urb2/Npa2	C-terminal (100%)
TPTFETQGFTWGQR	Eremomyces bilateralis CBS 781.70	Eukaryota	Fungi	Dikarya		Ascomycota	Pezizomycotina		Dothideomycetes			Eremomycetales				Eremomycetaceae				Eremomyces				Eremomyces bilateralis		Eremomyces bilateralis CBS 781.70														IPR006652 (100%);IPR015915 (100%)	Kelch repeat type 1 (100%);Kelch-type beta propeller (100%)
TPSEEYSAQDDDDVWNNMENLS	Hypholoma sublateritium FD-334 SS-4	Eukaryota	Fungi	Dikarya		Basidiomycota	Agaricomycotina		Agaricomycetes	Agaricomycetidae		Agaricales				Strophariaceae				Hypholoma				Hypholoma sublateritium		Hypholoma sublateritium FD-334 SS-4						GO:0005730 (100%)	nucleolus (100%)	nucleolus				GO:0042273 (100%)	ribosomal large subunit biogenesis (100%)	IPR036322 (100%);IPR037379 (100%)	WD40-repeat-containing domain superfamily (100%);WDR74/Nsa1 (100%)
TPQWSPPTWSR	Zymoseptoria tritici IPO323	Eukaryota	Fungi	Dikarya		Ascomycota	Pezizomycotina		Dothideomycetes	Dothideomycetidae		Mycosphaerellales				Mycosphaerellaceae				Zymoseptoria				Zymoseptoria tritici		Zymoseptoria tritici IPO323						GO:0005774 (100%);GO:0010008 (100%);GO:0016021 (100%)	vacuolar membrane (100%);endosome membrane (100%);integral component of membrane (100%)	vacuolar membrane						IPR001870 (100%);IPR003877 (100%);IPR013320 (100%)	B30.2/SPRY domain (100%);SPRY domain (100%);Concanavalin A-like lectin/glucanase domain superfamily (100%)
TPNHHPR	Aspergillus novoparasiticus	Eukaryota	Fungi	Dikarya		Ascomycota	Pezizomycotina		Eurotiomycetes	Eurotiomycetidae		Eurotiales				Aspergillaceae				Aspergillus				Aspergillus novoparasiticus
TPFSQNYNSK	Anaeromyces robustus	Eukaryota	Fungi			Chytridiomycota			Neocallimastigomycetes			Neocallimastigales				Neocallimastigaceae				Anaeromyces				Anaeromyces robustus											GO:0016787 (100%)	hydrolase activity (100%)	hydrolase activity			IPR022742 (100%);IPR029058 (100%)	Serine aminopeptidase	S33 (100%);Alpha/Beta hydrolase fold (100%)
TPDNPESMVQEEYAANR	Penicillium subrubescens	Eukaryota	Fungi	Dikarya		Ascomycota	Pezizomycotina		Eurotiomycetes	Eurotiomycetidae		Eurotiales				Aspergillaceae				Penicillium				Penicillium subrubescens								GO:0005634 (100%)	nucleus (100%)	nucleus	GO:0003677 (100%);GO:0008168 (100%);GO:0016491 (100%)	DNA binding (100%);methyltransferase activity (100%);oxidoreductase activity (100%)	DNA binding	GO:0032259 (100%)	methylation (100%)	IPR002937 (100%);IPR007526 (100%);IPR009057 (100%)	Amine oxidase (100%);SWIRM domain (100%);Homeobox-like domain superfamily (100%)
TPDNDDER	Peniophora	Eukaryota	Fungi	Dikarya		Basidiomycota	Agaricomycotina		Agaricomycetes			Russulales				Peniophoraceae				Peniophora												GO:0005737 (100%)	cytoplasm (100%)	cytoplasm	GO:0003779 (100%);GO:0005509 (100%)	actin binding (100%);calcium ion binding (100%)	actin binding	GO:0006897 (100%)	endocytosis (100%)	IPR000261 (100%);IPR001452 (100%);IPR002048 (100%)	EH domain (100%);SH3 domain (100%);EF-hand domain (100%)
TPDGFLYK	Colletotrichum	Eukaryota	Fungi	Dikarya		Ascomycota	Pezizomycotina		Sordariomycetes	Hypocreomycetidae		Glomerellales				Glomerellaceae				Colletotrichum
TPDCWDLLYEQLEPLR	Verruconis gallopava	Eukaryota	Fungi	Dikarya		Ascomycota	Pezizomycotina		Dothideomycetes	Pleosporomycetidae		Venturiales				Sympoventuriaceae				Verruconis				Verruconis gallopava								GO:0016021 (100%)	integral component of membrane (100%)	integral component of membrane	GO:0008081 (100%)	phosphoric diester hydrolase activity (100%)	phosphoric diester hydrolase activity	GO:0006629 (100%)	lipid metabolic process (100%)	IPR017946 (100%)	PLC-like phosphodiesterase	TIM beta/alpha-barrel domain superfamily (100%)
TNYSHEMF	Armillaria gallica	Eukaryota	Fungi	Dikarya		Basidiomycota	Agaricomycotina		Agaricomycetes	Agaricomycetidae		Agaricales				Physalacriaceae				Armillaria				Armillaria gallica
GWWVLWMR	Eurotiomycetes	Eukaryota	Fungi	Dikarya		Ascomycota	Pezizomycotina		Eurotiomycetes																					6.3.4.4 (100%)	Adenylosuccinate synthase (100%)	GO:0035658 (98%);GO:0005737 (2%)	Mon1-Ccz1 complex (98%);cytoplasm (2%)	Mon1-Ccz1 complex	GO:0000287 (2%);GO:0004019 (2%);GO:0005525 (2%)	magnesium ion binding (2%);adenylosuccinate synthase activity (2%);GTP binding (2%)	magnesium ion binding	GO:0016192 (100%);GO:0044208 (2%)	vesicle-mediated transport (100%);'de novo' AMP biosynthetic process (2%)	IPR013176 (98%);IPR043987 (95%);IPR001114 (2%)	Vacuolar fusion protein Ccz1 (98%);CCZ1/INTU/HSP4	first Longin domain (95%);Adenylosuccinate synthetase (2%)
TNLCYMPQPFR	Wickerhamomyces anomalus NRRL Y-366-8	Eukaryota	Fungi	Dikarya		Ascomycota	Saccharomycotina		Saccharomycetes			Saccharomycetales				Phaffomycetaceae				Wickerhamomyces				Wickerhamomyces anomalus		Wickerhamomyces anomalus NRRL Y-366-8						GO:0005783 (100%);GO:0016021 (100%)	endoplasmic reticulum (100%);integral component of membrane (100%)	endoplasmic reticulum	GO:0016787 (100%)	hydrolase activity (100%)	hydrolase activity	GO:0006281 (100%);GO:0006506 (100%)	DNA repair (100%);GPI anchor biosynthetic process (100%)	IPR004843 (100%);IPR029052 (100%);IPR033308 (100%)	Calcineurin-like phosphoesterase domain	ApaH type (100%);Metallo-dependent phosphatase-like (100%);PGAP5/Cdc1/Ted1 (100%)
WVDEDEQNEVTEDDDYMSR	Sphaceloma murrayae	Eukaryota	Fungi	Dikarya		Ascomycota	Pezizomycotina		Dothideomycetes	Dothideomycetidae		Myriangiales				Elsinoaceae				Sphaceloma				Sphaceloma murrayae																IPR007052 (100%);IPR008978 (100%)	CS domain (100%);HSP20-like chaperone (100%)
LDASSF	Coniochaeta	Eukaryota	Fungi	Dikarya		Ascomycota	Pezizomycotina		Sordariomycetes	Sordariomycetidae		Coniochaetales				Coniochaetaceae				Coniochaeta												GO:0016021 (100%)	integral component of membrane (100%)	integral component of membrane
TMPNAAAYGALCSK	Ophiocordyceps australis	Eukaryota	Fungi	Dikarya		Ascomycota	Pezizomycotina		Sordariomycetes	Hypocreomycetidae		Hypocreales				Ophiocordycipitaceae				Ophiocordyceps				Ophiocordyceps australis											GO:0031267 (100%)	small GTPase binding (100%)	small GTPase binding	GO:0006886 (100%)	intracellular protein transport (100%)	IPR001494 (100%);IPR011989 (100%);IPR016024 (100%)	Importin-beta	N-terminal domain (100%);Armadillo-like helical (100%);Armadillo-type fold (100%)
TMLDDFR	Bipolaris	Eukaryota	Fungi	Dikarya		Ascomycota	Pezizomycotina		Dothideomycetes	Pleosporomycetidae		Pleosporales	Pleosporineae			Pleosporaceae				Bipolaris																				IPR008030 (100%);IPR036291 (100%)	NmrA-like domain (100%);NAD(P)-binding domain superfamily (100%)
TMGATDPEVCLAR	Aspergillus homomorphus CBS 101889	Eukaryota	Fungi	Dikarya		Ascomycota	Pezizomycotina		Eurotiomycetes	Eurotiomycetidae		Eurotiales				Aspergillaceae				Aspergillus				Aspergillus homomorphus		Aspergillus homomorphus CBS 101889									GO:0071949 (100%)	FAD binding (100%)	FAD binding			IPR002938 (100%);IPR036188 (100%)	FAD-binding domain (100%);FAD/NAD(P)-binding domain superfamily (100%)
TMEWPHNYYR	Laccaria	Eukaryota	Fungi	Dikarya		Basidiomycota	Agaricomycotina		Agaricomycetes	Agaricomycetidae		Agaricales				Tricholomataceae				Laccaria												GO:0016021 (100%)	integral component of membrane (100%)	integral component of membrane						IPR027417 (100%);IPR039904 (100%)	P-loop containing nucleoside triphosphate hydrolase (100%);TPR and ankyrin repeat-containing protein 1 (100%)
TMDPDYHSLEEAESAFMK	Penicillium	Eukaryota	Fungi	Dikarya		Ascomycota	Pezizomycotina		Eurotiomycetes	Eurotiomycetidae		Eurotiales				Aspergillaceae				Penicillium															GO:0016740 (100%)	transferase activity (100%)	transferase activity	GO:0045292 (100%)	mRNA cis splicing	via spliceosome (100%)	IPR001202 (100%);IPR002713 (100%);IPR036020 (100%)	WW domain (100%);FF domain (100%);WW domain superfamily (100%)
TLWLDALCLDQAHDR	Rachicladosporium antarcticum	Eukaryota	Fungi	Dikarya		Ascomycota	Pezizomycotina		Dothideomycetes	Dothideomycetidae		Cladosporiales				Cladosporiaceae				Rachicladosporium				Rachicladosporium antarcticum																IPR010730 (100%);IPR002678 (50%);IPR036069 (50%)	Heterokaryon incompatibility (100%);GTP cyclohydrolase 1 type 2/Nif3 (50%);GTP cyclohydrolase 1 type 2/Nif3 superfamily (50%)
TLWCDHK	Zymoseptoria tritici	Eukaryota	Fungi	Dikarya		Ascomycota	Pezizomycotina		Dothideomycetes	Dothideomycetidae		Mycosphaerellales				Mycosphaerellaceae				Zymoseptoria				Zymoseptoria tritici											GO:0005524 (100%);GO:0016887 (75%)	ATP binding (100%);ATPase (75%)	ATP binding			IPR027417 (100%);IPR036770 (100%);IPR001270 (75%)	P-loop containing nucleoside triphosphate hydrolase (100%);Ankyrin repeat-containing domain superfamily (100%);ClpA/B family (75%)
TLVTAVDMALR	Fonsecaea	Eukaryota	Fungi	Dikarya		Ascomycota	Pezizomycotina		Eurotiomycetes	Chaetothyriomycetidae		Chaetothyriales				Herpotrichiellaceae				Fonsecaea															GO:0003677 (100%);GO:0008270 (100%)	DNA binding (100%);zinc ion binding (100%)	DNA binding	GO:0006351 (100%)	transcription	DNA-templated (100%)	IPR007219 (100%)	Transcription factor domain	fungi (100%)
TLTTTCGGYLGK	Rhizoctonia solani	Eukaryota	Fungi	Dikarya		Basidiomycota	Agaricomycotina		Agaricomycetes			Cantharellales				Ceratobasidiaceae				Rhizoctonia				Rhizoctonia solani
TLSVDGMSTSSSSGDK	Ramularia collo-cygni	Eukaryota	Fungi	Dikarya		Ascomycota	Pezizomycotina		Dothideomycetes	Dothideomycetidae		Mycosphaerellales				Mycosphaerellaceae				Ramularia				Ramularia collo-cygni											GO:0004553 (100%)	hydrolase activity	hydrolase activity	hydrolyzing O-glycosyl compounds (100%)	GO:0071704 (100%)	organic substance metabolic process (100%)	IPR001547 (100%);IPR017853 (100%);IPR041036 (100%)	Glycoside hydrolase	family 5 (100%);Glycoside hydrolase superfamily (100%);Glycoside hydrolase family 5	C-terminal domain (100%)
TLSHTQPK	Pleurotus ostreatus PC15	Eukaryota	Fungi	Dikarya		Basidiomycota	Agaricomycotina		Agaricomycetes	Agaricomycetidae		Agaricales				Pleurotaceae				Pleurotus				Pleurotus ostreatus		Pleurotus ostreatus PC15						GO:0016021 (100%)	integral component of membrane (100%)	integral component of membrane	GO:0005524 (100%);GO:0016887 (100%);GO:0042626 (100%)	ATP binding (100%);ATPase (100%);ATPase-coupled transmembrane transporter activity (100%)	ATP binding			IPR003439 (100%);IPR003593 (100%);IPR010929 (100%)	ABC transporter-like (100%);AAA+ ATPase domain (100%);CDR ABC transporter (100%)
EEVWW	Agaricomycetes	Eukaryota	Fungi	Dikarya		Basidiomycota	Agaricomycotina		Agaricomycetes																															IPR041588 (100%)	Integrase zinc-binding domain (100%)
TLPVEAYLLQAPTSDR	Stagonospora	Eukaryota	Fungi	Dikarya		Ascomycota	Pezizomycotina		Dothideomycetes	Pleosporomycetidae		Pleosporales	Massarineae			Massarinaceae				Stagonospora																				IPR013744 (100%);IPR029058 (100%)	Fusarinine C esterase SidJ (100%);Alpha/Beta hydrolase fold (100%)
TLPLYQHK	Meyerozyma guilliermondii ATCC 6260	Eukaryota	Fungi	Dikarya		Ascomycota	Saccharomycotina		Saccharomycetes			Saccharomycetales				Debaryomycetaceae				Meyerozyma				Meyerozyma guilliermondii		Meyerozyma guilliermondii ATCC 6260						GO:0005730 (50%)	nucleolus (50%)	nucleolus	GO:0003676 (100%);GO:0005524 (100%);GO:0003724 (50%)	nucleic acid binding (100%);ATP binding (100%);RNA helicase activity (50%)	nucleic acid binding	GO:0000462 (50%)	maturation of SSU-rRNA from tricistronic rRNA transcript (SSU-rRNA	5.8S rRNA	LSU-rRNA) (50%)	IPR001650 (100%);IPR002464 (100%);IPR007502 (100%)	Helicase	C-terminal (100%);DNA/RNA helicase	ATP-dependent	DEAH-box type	conserved site (100%);Helicase-associated domain (100%)
TLNQSFLDGK	Byssothecium circinans	Eukaryota	Fungi	Dikarya		Ascomycota	Pezizomycotina		Dothideomycetes	Pleosporomycetidae		Pleosporales	Massarineae			Massarinaceae				Byssothecium				Byssothecium circinans											GO:0016620 (100%)	oxidoreductase activity	oxidoreductase activity	acting on the aldehyde or oxo group of donors	NAD or NADP as acceptor (100%)	GO:0006081 (100%)	cellular aldehyde metabolic process (100%)	IPR012394 (100%);IPR015590 (100%);IPR016160 (100%)	Aldehyde dehydrogenase NAD(P)-dependent (100%);Aldehyde dehydrogenase domain (100%);Aldehyde dehydrogenase	cysteine active site (100%)
TLMMLVGR	Cordycipitaceae	Eukaryota	Fungi	Dikarya		Ascomycota	Pezizomycotina		Sordariomycetes	Hypocreomycetidae		Hypocreales				Cordycipitaceae																								IPR001810 (100%);IPR036047 (100%);IPR036322 (50%)	F-box domain (100%);F-box-like domain superfamily (100%);WD40-repeat-containing domain superfamily (50%)
TLMMLTMLK	Exophiala xenobiotica	Eukaryota	Fungi	Dikarya		Ascomycota	Pezizomycotina		Eurotiomycetes	Chaetothyriomycetidae		Chaetothyriales				Herpotrichiellaceae				Exophiala				Exophiala xenobiotica																IPR011990 (100%)	Tetratricopeptide-like helical domain superfamily (100%)
TLMGLTHMK	Aspergillus sclerotioniger CBS 115572	Eukaryota	Fungi	Dikarya		Ascomycota	Pezizomycotina		Eurotiomycetes	Eurotiomycetidae		Eurotiales				Aspergillaceae				Aspergillus				Aspergillus sclerotioniger		Aspergillus sclerotioniger CBS 115572						GO:0016021 (100%)	integral component of membrane (100%)	integral component of membrane				GO:0006865 (100%);GO:0055085 (100%)	amino acid transport (100%);transmembrane transport (100%)	IPR004840 (100%);IPR004841 (100%)	Amino acid permease	conserved site (100%);Amino acid permease/ SLC12A domain (100%)
TLMDLGVDK	Valsa malicola	Eukaryota	Fungi	Dikarya		Ascomycota	Pezizomycotina		Sordariomycetes	Sordariomycetidae		Diaporthales				Valsaceae				Valsa				Valsa malicola											GO:0004128 (100%);GO:0008941 (100%);GO:0019825 (100%)	cytochrome-b5 reductase activity	cytochrome-b5 reductase activity	acting on NAD(P)H (100%);nitric oxide dioxygenase activity (100%);oxygen binding (100%)	GO:0051409 (100%)	response to nitrosative stress (100%)	IPR000971 (100%);IPR001433 (100%);IPR001709 (100%)	Globin (100%);Oxidoreductase FAD/NAD(P)-binding (100%);Flavoprotein pyridine nucleotide cytochrome reductase (100%)
TLMAHLPDMK	Penicillium	Eukaryota	Fungi	Dikarya		Ascomycota	Pezizomycotina		Eurotiomycetes	Eurotiomycetidae		Eurotiales				Aspergillaceae				Penicillium																				IPR029044 (100%)	Nucleotide-diphospho-sugar transferases (100%)
TLLLPLVLLLLR	Hortaea werneckii	Eukaryota	Fungi	Dikarya		Ascomycota	Pezizomycotina		Dothideomycetes	Dothideomycetidae		Mycosphaerellales				Teratosphaeriaceae				Hortaea				Hortaea werneckii											GO:0004659 (100%)	prenyltransferase activity (100%)	prenyltransferase activity			IPR001330 (100%);IPR008930 (100%)	PFTB repeat (100%);Terpenoid cyclases/protein prenyltransferase alpha-alpha toroid (100%)
TLLLDLVTLPQPK	Trichosporon asahii var. asahii CBS 8904	Eukaryota	Fungi	Dikarya		Basidiomycota	Agaricomycotina		Tremellomycetes			Trichosporonales				Trichosporonaceae				Trichosporon				Trichosporon asahii	Trichosporon asahii var. asahii	Trichosporon asahii var. asahii CBS 8904														IPR001357 (100%);IPR036420 (100%)	BRCT domain (100%);BRCT domain superfamily (100%)
TLLYCHFR	Galerina marginata CBS 339.88	Eukaryota	Fungi	Dikarya		Basidiomycota	Agaricomycotina		Agaricomycetes	Agaricomycetidae		Agaricales				Strophariaceae				Galerina				Galerina marginata		Galerina marginata CBS 339.88
TLLTLLQL	Periconia macrospinosa	Eukaryota	Fungi	Dikarya		Ascomycota	Pezizomycotina		Dothideomycetes	Pleosporomycetidae		Pleosporales	Massarineae			Periconiaceae				Periconia				Periconia macrospinosa								GO:0016021 (100%)	integral component of membrane (100%)	integral component of membrane
TLLQMEPWR	Sporothrix schenckii	Eukaryota	Fungi	Dikarya		Ascomycota	Pezizomycotina		Sordariomycetes	Sordariomycetidae		Ophiostomatales				Ophiostomataceae				Sporothrix				Sporothrix schenckii																IPR023631 (100%);IPR036928 (100%)	Amidase signature domain (100%);Amidase signature (AS) superfamily (100%)
TLFSQDGPFK	Exophiala mesophila	Eukaryota	Fungi	Dikarya		Ascomycota	Pezizomycotina		Eurotiomycetes	Chaetothyriomycetidae		Chaetothyriales				Herpotrichiellaceae				Exophiala				Exophiala mesophila								GO:0016020 (50%);GO:0016021 (50%)	membrane (50%);integral component of membrane (50%)	membrane	GO:0000030 (100%)	mannosyltransferase activity (100%)	mannosyltransferase activity			IPR021988 (100%)	Beta-mannosyltransferase (100%)
TLETSEPEEWR	Metschnikowia aff. pulcherrima	Eukaryota	Fungi	Dikarya		Ascomycota	Saccharomycotina		Saccharomycetes			Saccharomycetales				Metschnikowiaceae				Metschnikowia				Metschnikowia aff. pulcherrima								GO:0005634 (100%)	nucleus (100%)	nucleus	GO:0003676 (100%);GO:0003700 (100%);GO:0008270 (100%)	nucleic acid binding (100%);DNA-binding transcription factor activity (100%);zinc ion binding (100%)	nucleic acid binding			IPR000967 (100%);IPR001374 (100%);IPR001841 (100%)	Zinc finger	NF-X1-type (100%);R3H domain (100%);Zinc finger	RING-type (100%)
TLESSSH	Aspergillus saccharolyticus JOP 1030-1	Eukaryota	Fungi	Dikarya		Ascomycota	Pezizomycotina		Eurotiomycetes	Eurotiomycetidae		Eurotiales				Aspergillaceae				Aspergillus				Aspergillus saccharolyticus		Aspergillus saccharolyticus JOP 1030-1									GO:0005524 (100%);GO:0016887 (100%)	ATP binding (100%);ATPase (100%)	ATP binding			IPR003593 (100%);IPR003959 (100%);IPR027417 (100%)	AAA+ ATPase domain (100%);ATPase	AAA-type	core (100%);P-loop containing nucleoside triphosphate hydrolase (100%)
TLDPAHNYAR	Pseudogymnoascus	Eukaryota	Fungi	Dikarya		Ascomycota	Pezizomycotina		Leotiomycetes							Pseudeurotiaceae				Pseudogymnoascus																				IPR011009 (100%)	Protein kinase-like domain superfamily (100%)
TLDETLHSK	Acidomyces richmondensis BFW	Eukaryota	Fungi	Dikarya		Ascomycota	Pezizomycotina		Dothideomycetes	Dothideomycetidae		Mycosphaerellales				Teratosphaeriaceae				Acidomyces				Acidomyces sp. 'richmondensis'		Acidomyces richmondensis BFW									GO:0019887 (100%);GO:0019901 (100%);GO:0043022 (100%)	protein kinase regulator activity (100%);protein kinase binding (100%);ribosome binding (100%)	protein kinase regulator activity	GO:0006417 (100%);GO:0033674 (100%)	regulation of translation (100%);positive regulation of kinase activity (100%)	IPR011989 (100%);IPR016024 (100%);IPR021133 (100%)	Armadillo-like helical (100%);Armadillo-type fold (100%);HEAT	type 2 (100%)
TLADQLQWFSMF	Metschnikowia bicuspidata var. bicuspidata NRRL YB-4993	Eukaryota	Fungi	Dikarya		Ascomycota	Saccharomycotina		Saccharomycetes			Saccharomycetales				Metschnikowiaceae				Metschnikowia				Metschnikowia bicuspidata	Metschnikowia bicuspidata var. bicuspidata	Metschnikowia bicuspidata var. bicuspidata NRRL YB-4993									GO:0016787 (100%)	hydrolase activity (100%)	hydrolase activity			IPR002925 (100%);IPR029058 (100%)	Dienelactone hydrolase (100%);Alpha/Beta hydrolase fold (100%)
TLADFLELR	Amniculicola lignicola CBS 123094	Eukaryota	Fungi	Dikarya		Ascomycota	Pezizomycotina		Dothideomycetes	Pleosporomycetidae		Pleosporales				Amniculicolaceae				Amniculicola				Amniculicola lignicola		Amniculicola lignicola CBS 123094						GO:0005840 (100%)	ribosome (100%)	ribosome	GO:0003735 (100%)	structural constituent of ribosome (100%)	structural constituent of ribosome	GO:0006412 (100%)	translation (100%)	IPR000589 (100%);IPR005290 (100%);IPR009068 (100%)	Ribosomal protein S15 (100%);Ribosomal protein S15	bacterial-type (100%);S15/NS1	RNA-binding (100%)
TLYGLNHCR	Ascosphaera apis ARSEF 7405	Eukaryota	Fungi	Dikarya		Ascomycota	Pezizomycotina		Eurotiomycetes	Eurotiomycetidae		Onygenales				Ascosphaeraceae				Ascosphaera				Ascosphaera apis		Ascosphaera apis ARSEF 7405														IPR001611 (100%);IPR003591 (100%);IPR032675 (100%)	Leucine-rich repeat (100%);Leucine-rich repeat	typical subtype (100%);Leucine-rich repeat domain superfamily (100%)
TLWLTQQNLSNNSDR	Serpula lacrymans var. lacrymans S7.9	Eukaryota	Fungi	Dikarya		Basidiomycota	Agaricomycotina		Agaricomycetes	Agaricomycetidae		Boletales	Coniophorineae			Serpulaceae				Serpula				Serpula lacrymans	Serpula lacrymans var. lacrymans	Serpula lacrymans var. lacrymans S7.9						GO:0005730 (100%)	nucleolus (100%)	nucleolus				GO:0030490 (100%)	maturation of SSU-rRNA (100%)	IPR042859 (100%)	Nucleolar protein 11 (100%)
TLVFWENQAK	Pseudocercospora eumusae	Eukaryota	Fungi	Dikarya		Ascomycota	Pezizomycotina		Dothideomycetes	Dothideomycetidae		Mycosphaerellales				Mycosphaerellaceae				Pseudocercospora				Pseudocercospora eumusae											GO:0016491 (100%)	oxidoreductase activity (100%)	oxidoreductase activity			IPR044053 (100%)	Hydroxylase/desaturase AsaB-like (100%)
TLVEFLDSEL	Trematosphaeria pertusa	Eukaryota	Fungi	Dikarya		Ascomycota	Pezizomycotina		Dothideomycetes	Pleosporomycetidae		Pleosporales	Massarineae			Trematosphaeriaceae				Trematosphaeria				Trematosphaeria pertusa											GO:0016787 (100%)	hydrolase activity (100%)	hydrolase activity			IPR000073 (100%);IPR029058 (100%)	Alpha/beta hydrolase fold-1 (100%);Alpha/Beta hydrolase fold (100%)
DELGLWPK	Pochonia chlamydosporia 123	Eukaryota	Fungi	Dikarya		Ascomycota	Pezizomycotina		Sordariomycetes	Hypocreomycetidae		Hypocreales				Clavicipitaceae				Pochonia				Pochonia chlamydosporia		Pochonia chlamydosporia 123
TLLMALNMR	Bondarzewia mesenterica	Eukaryota	Fungi	Dikarya		Basidiomycota	Agaricomycotina		Agaricomycetes			Russulales				Bondarzewiaceae				Bondarzewia				Bondarzewia mesenterica
TLLALVEGNPK	Yamadazyma tenuis ATCC 10573	Eukaryota	Fungi	Dikarya		Ascomycota	Saccharomycotina		Saccharomycetes			Saccharomycetales				Debaryomycetaceae				Yamadazyma				Yamadazyma tenuis		Yamadazyma tenuis ATCC 10573				2.7.11.1 (100%)	Non-specific serine/threonine protein kinase (100%)	GO:0000781 (100%);GO:0005634 (100%)	chromosome	chromosome	telomeric region (100%);nucleus (100%)	GO:0005524 (100%);GO:0106310 (100%);GO:0106311 (100%)	GO:0005524	ATP binding (100%);protein serine kinase activity (100%);protein threonine kinase activity (100%)	GO:0000077 (100%);GO:0000723 (100%);GO:0006281 (100%)	DNA damage checkpoint signaling (100%);telomere maintenance (100%);DNA repair (100%)	IPR000403 (100%);IPR003152 (100%);IPR011009 (100%)	Phosphatidylinositol 3-/4-kinase	catalytic domain (100%);FATC domain (100%);Protein kinase-like domain superfamily (100%)
TLHTGGSLR	Candida tropicalis MYA-3404	Eukaryota	Fungi	Dikarya		Ascomycota	Saccharomycotina		Saccharomycetes			Saccharomycetales				Debaryomycetaceae				Candida				Candida tropicalis		Candida tropicalis MYA-3404						GO:0005743 (100%);GO:0016021 (100%)	mitochondrial inner membrane (100%);integral component of membrane (100%)	mitochondrial inner membrane	GO:0015187 (100%)	glycine transmembrane transporter activity (100%)	glycine transmembrane transporter activity	GO:0006783 (100%);GO:1904983 (100%)	heme biosynthetic process (100%);glycine import into mitochondrion (100%)	IPR018108 (100%);IPR023395 (100%);IPR030847 (100%)	Mitochondrial substrate/solute carrier (100%);Mitochondrial carrier domain superfamily (100%);Mitochondrial glycine transporter Hem25/SLC25A38 (100%)
TLFSLEGVPR	Alternaria alternata	Eukaryota	Fungi	Dikarya		Ascomycota	Pezizomycotina		Dothideomycetes	Pleosporomycetidae		Pleosporales	Pleosporineae			Pleosporaceae				Alternaria		Alternaria alternata complex		Alternaria alternata											GO:0016787 (100%)	hydrolase activity (100%)	hydrolase activity	GO:0016042 (100%)	lipid catabolic process (100%)	IPR002641 (100%);IPR011990 (100%);IPR013026 (100%)	Patatin-like phospholipase domain (100%);Tetratricopeptide-like helical domain superfamily (100%);Tetratricopeptide repeat-containing domain (100%)
TLFHPHQPR	Ascobolus immersus RN42	Eukaryota	Fungi	Dikarya		Ascomycota	Pezizomycotina		Pezizomycetes			Pezizales				Ascobolaceae				Ascobolus				Ascobolus immersus		Ascobolus immersus RN42									GO:0003676 (100%)	nucleic acid binding (100%)	nucleic acid binding			IPR035979 (100%)	RNA-binding domain superfamily (100%)
TLAQYLYK	Pochonia chlamydosporia	Eukaryota	Fungi	Dikarya		Ascomycota	Pezizomycotina		Sordariomycetes	Hypocreomycetidae		Hypocreales				Clavicipitaceae				Pochonia				Pochonia chlamydosporia								GO:0016021 (100%)	integral component of membrane (100%)	integral component of membrane
TLAAHEEETQK	Phialemoniopsis curvata	Eukaryota	Fungi	Dikarya		Ascomycota	Pezizomycotina		Sordariomycetes	Xylariomycetidae		Xylariales								Phialemoniopsis				Phialemoniopsis curvata						3.6.1.- (100%)	In phosphorus-containing anhydrides (100%)	GO:0005634 (100%)	nucleus (100%)	nucleus	GO:0000166 (100%);GO:0003723 (100%);GO:0004518 (100%)	nucleotide binding (100%);RNA binding (100%);nuclease activity (100%)	nucleotide binding			IPR013961 (100%);IPR039039 (100%)	RAI1-like (100%);RAI1-like family (100%)
THNEHTDQK	Colletotrichum	Eukaryota	Fungi	Dikarya		Ascomycota	Pezizomycotina		Sordariomycetes	Hypocreomycetidae		Glomerellales				Glomerellaceae				Colletotrichum
TGYENPR	Penicillium brasilianum	Eukaryota	Fungi	Dikarya		Ascomycota	Pezizomycotina		Eurotiomycetes	Eurotiomycetidae		Eurotiales				Aspergillaceae				Penicillium				Penicillium brasilianum								GO:0016592 (100%)	mediator complex (100%)	mediator complex	GO:0003712 (100%)	transcription coregulator activity (100%)	transcription coregulator activity	GO:0006357 (100%)	regulation of transcription by RNA polymerase II (100%)	IPR009401 (100%);IPR021643 (100%);IPR041285 (100%)	Mediator complex subunit Med13	C-terminal (100%);Mediator complex	subunit Med13	N-terminal (100%);MID domain of medPIWI (100%)
TGMSCVMLLSCSR	Cordyceps	Eukaryota	Fungi	Dikarya		Ascomycota	Pezizomycotina		Sordariomycetes	Hypocreomycetidae		Hypocreales				Cordycipitaceae				Cordyceps
TGLPFCLK	Colletotrichum shisoi	Eukaryota	Fungi	Dikarya		Ascomycota	Pezizomycotina		Sordariomycetes	Hypocreomycetidae		Glomerellales				Glomerellaceae				Colletotrichum				Colletotrichum shisoi
TGGHYMK	Byssochlamys spectabilis	Eukaryota	Fungi	Dikarya		Ascomycota	Pezizomycotina		Eurotiomycetes	Eurotiomycetidae		Eurotiales				Thermoascaceae				Byssochlamys				Byssochlamys spectabilis																IPR022099 (100%);IPR022105 (100%)	Protein of unknown function DUF3638 (100%);Protein of unknown function DUF3645 (100%)
TGFSSGV	Viridothelium virens	Eukaryota	Fungi	Dikarya		Ascomycota	Pezizomycotina		Dothideomycetes			Trypetheliales				Trypetheliaceae				Viridothelium				Viridothelium virens																IPR008979 (100%);IPR010400 (100%);IPR037047 (100%)	Galactose-binding-like domain superfamily (100%);PITH domain (100%);PITH domain superfamily (100%)
WLHVYAPMLDEWR	Verruconis gallopava	Eukaryota	Fungi	Dikarya		Ascomycota	Pezizomycotina		Dothideomycetes	Pleosporomycetidae		Venturiales				Sympoventuriaceae				Verruconis				Verruconis gallopava								GO:0005634 (100%)	nucleus (100%)	nucleus	GO:0000981 (100%);GO:0008270 (100%)	DNA-binding transcription factor activity	DNA-binding transcription factor activity	RNA polymerase II-specific (100%);zinc ion binding (100%)			IPR001138 (100%);IPR036864 (100%)	Zn(2)-C6 fungal-type DNA-binding domain (100%);Zn(2)-C6 fungal-type DNA-binding domain superfamily (100%)
TFYHWCK	Malassezia restricta CBS 7877	Eukaryota	Fungi	Dikarya		Basidiomycota	Ustilaginomycotina		Malasseziomycetes			Malasseziales				Malasseziaceae				Malassezia				Malassezia restricta		Malassezia restricta CBS 7877				2.3.1.20 (100%)	Diacylglycerol O-acyltransferase (100%)				GO:0004144 (100%)	diacylglycerol O-acyltransferase activity (100%)	diacylglycerol O-acyltransferase activity	GO:0019432 (100%)	triglyceride biosynthetic process (100%)	IPR004255 (100%);IPR009721 (100%)	O-acyltransferase	WSD1	N-terminal (100%);O-acyltransferase WSD1	C-terminal (100%)
TFTFATPLR	Exophiala dermatitidis NIH/UT8656	Eukaryota	Fungi	Dikarya		Ascomycota	Pezizomycotina		Eurotiomycetes	Chaetothyriomycetidae		Chaetothyriales				Herpotrichiellaceae				Exophiala				Exophiala dermatitidis		Exophiala dermatitidis NIH/UT8656
TFNEDAPQR	Pseudogymnoascus	Eukaryota	Fungi	Dikarya		Ascomycota	Pezizomycotina		Leotiomycetes							Pseudeurotiaceae				Pseudogymnoascus
TFLTQDDLWNLR	Pezizomycotina	Eukaryota	Fungi	Dikarya		Ascomycota	Pezizomycotina																									GO:0016021 (90%);GO:0000324 (3%);GO:0000329 (3%)	integral component of membrane (90%);fungal-type vacuole (3%);fungal-type vacuole membrane (3%)	integral component of membrane	GO:0005524 (100%);GO:0016887 (90%);GO:0042626 (90%)	ATP binding (100%);ATPase (90%);ATPase-coupled transmembrane transporter activity (90%)	ATP binding	GO:0055085 (3%)	transmembrane transport (3%)	IPR003439 (100%);IPR003593 (100%);IPR011527 (100%)	ABC transporter-like (100%);AAA+ ATPase domain (100%);ABC transporter type 1	transmembrane domain (100%)
TFGSLLSEDMTFSK	Trichoderma reesei	Eukaryota	Fungi	Dikarya		Ascomycota	Pezizomycotina		Sordariomycetes	Hypocreomycetidae		Hypocreales				Hypocreaceae				Trichoderma				Trichoderma reesei																IPR002110 (100%);IPR020683 (100%);IPR036770 (100%)	Ankyrin repeat (100%);Ankyrin repeat-containing domain (100%);Ankyrin repeat-containing domain superfamily (100%)
EDVSQSTR	Trichoderma	Eukaryota	Fungi	Dikarya		Ascomycota	Pezizomycotina		Sordariomycetes	Hypocreomycetidae		Hypocreales				Hypocreaceae				Trichoderma																				IPR002110 (100%);IPR020683 (100%);IPR036770 (100%)	Ankyrin repeat (100%);Ankyrin repeat-containing domain (100%);Ankyrin repeat-containing domain superfamily (100%)
TFFLGNDGCSK	Fusarium	Eukaryota	Fungi	Dikarya		Ascomycota	Pezizomycotina		Sordariomycetes	Hypocreomycetidae		Hypocreales				Nectriaceae				Fusarium
TFDHVGMK	Malassezia vespertilionis	Eukaryota	Fungi	Dikarya		Basidiomycota	Ustilaginomycotina		Malasseziomycetes			Malasseziales				Malasseziaceae				Malassezia				Malassezia vespertilionis											GO:0031267 (100%)	small GTPase binding (100%)	small GTPase binding	GO:0006886 (100%)	intracellular protein transport (100%)	IPR001494 (100%);IPR011989 (100%);IPR013713 (100%)	Importin-beta	N-terminal domain (100%);Armadillo-like helical (100%);Exportin-2	central domain (100%)
TFCDSCQDTEEER	Armillaria	Eukaryota	Fungi	Dikarya		Basidiomycota	Agaricomycotina		Agaricomycetes	Agaricomycetidae		Agaricales				Physalacriaceae				Armillaria																				IPR001060 (100%);IPR001452 (100%);IPR027267 (100%)	FCH domain (100%);SH3 domain (100%);AH/BAR domain superfamily (100%)
TEVTQSHALALLAK	Fomitopsis rosea	Eukaryota	Fungi	Dikarya		Basidiomycota	Agaricomycotina		Agaricomycetes			Polyporales				Fomitopsidaceae				Fomitopsis				Fomitopsis rosea											GO:0016491 (100%)	oxidoreductase activity (100%)	oxidoreductase activity			IPR025337 (100%)	Questin oxidase-like (100%)
TEQHAACLR	Polyporus brumalis	Eukaryota	Fungi	Dikarya		Basidiomycota	Agaricomycotina		Agaricomycetes			Polyporales				Polyporaceae				Polyporus				Polyporus brumalis
TEFRPLYMR	Ophiobolus disseminans	Eukaryota	Fungi	Dikarya		Ascomycota	Pezizomycotina		Dothideomycetes	Pleosporomycetidae		Pleosporales	Pleosporineae			Leptosphaeriaceae				Ophiobolus				Ophiobolus disseminans																IPR038883 (100%)	Uncharacterized protein AN11006-like (100%)
TEAYALLAR	Macrophomina phaseolina MS6	Eukaryota	Fungi	Dikarya		Ascomycota	Pezizomycotina		Dothideomycetes			Botryosphaeriales				Botryosphaeriaceae				Macrophomina				Macrophomina phaseolina		Macrophomina phaseolina MS6						GO:0016021 (100%)	integral component of membrane (100%)	integral component of membrane
TDVQGCMDEAELLQGLK	Pseudomassariella vexata	Eukaryota	Fungi	Dikarya		Ascomycota	Pezizomycotina		Sordariomycetes	Xylariomycetidae		Xylariales				Pseudomassariaceae				Pseudomassariella				Pseudomassariella vexata											GO:0005525 (100%)	GTP binding (100%)	GTP binding			IPR005225 (100%);IPR006689 (100%);IPR027417 (100%)	Small GTP-binding protein domain (100%);Small GTPase superfamily	ARF/SAR type (100%);P-loop containing nucleoside triphosphate hydrolase (100%)
TDTTEEFK	Pseudocercospora	Eukaryota	Fungi	Dikarya		Ascomycota	Pezizomycotina		Dothideomycetes	Dothideomycetidae		Mycosphaerellales				Mycosphaerellaceae				Pseudocercospora												GO:0005737 (100%)	cytoplasm (100%)	cytoplasm						IPR004148 (100%);IPR027267 (100%)	BAR domain (100%);AH/BAR domain superfamily (100%)
SLEMEMQLR	Pezizomycotina	Eukaryota	Fungi	Dikarya		Ascomycota	Pezizomycotina																									GO:0005737 (100%)	cytoplasm (100%)	cytoplasm						IPR004148 (100%);IPR027267 (100%)	BAR domain (100%);AH/BAR domain superfamily (100%)
TDTPWTVLWEVMR	Endocarpon pusillum Z07020	Eukaryota	Fungi	Dikarya		Ascomycota	Pezizomycotina		Eurotiomycetes	Chaetothyriomycetidae		Verrucariales				Verrucariaceae				Endocarpon				Endocarpon pusillum		Endocarpon pusillum Z07020									GO:0000049 (100%);GO:0004809 (100%)	tRNA binding (100%);tRNA (guanine-N2-)-methyltransferase activity (100%)	tRNA binding			IPR002905 (100%);IPR029063 (100%);IPR042296 (100%)	tRNA methyltransferase	Trm1 (100%);S-adenosyl-L-methionine-dependent methyltransferase (100%);tRNA methyltransferase	Trm1	C-terminal (100%)
TDQLGLLNR	Aspergillus welwitschiae	Eukaryota	Fungi	Dikarya		Ascomycota	Pezizomycotina		Eurotiomycetes	Eurotiomycetidae		Eurotiales				Aspergillaceae				Aspergillus				Aspergillus welwitschiae											GO:0004061 (100%)	arylformamidase activity (100%)	arylformamidase activity	GO:0019441 (100%)	tryptophan catabolic process to kynurenine (100%)	IPR007325 (100%);IPR037175 (100%)	Kynurenine formamidase/cyclase-like (100%);Kynurenine formamidase superfamily (100%)
TDNDGEDK	Fusarium	Eukaryota	Fungi	Dikarya		Ascomycota	Pezizomycotina		Sordariomycetes	Hypocreomycetidae		Hypocreales				Nectriaceae				Fusarium												GO:0005737 (100%);GO:0008180 (100%)	cytoplasm (100%);COP9 signalosome (100%)	cytoplasm	GO:0008237 (100%);GO:0070122 (100%)	metallopeptidase activity (100%);isopeptidase activity (100%)	metallopeptidase activity	GO:0000338 (100%)	protein deneddylation (100%)	IPR000555 (100%);IPR024969 (100%);IPR033859 (100%)	JAB1/MPN/MOV34 metalloenzyme domain (100%);Rpn11/EIF3F	C-terminal (100%);COP9 signalosome subunit 6 (100%)
TDMNYHLHGR	Pseudogymnoascus	Eukaryota	Fungi	Dikarya		Ascomycota	Pezizomycotina		Leotiomycetes							Pseudeurotiaceae				Pseudogymnoascus																				IPR001810 (100%);IPR036047 (100%)	F-box domain (100%);F-box-like domain superfamily (100%)
TDLNGHGDPSGDASGDR	Pseudocercospora fijiensis CIRAD86	Eukaryota	Fungi	Dikarya		Ascomycota	Pezizomycotina		Dothideomycetes	Dothideomycetidae		Mycosphaerellales				Mycosphaerellaceae				Pseudocercospora				Pseudocercospora fijiensis		Pseudocercospora fijiensis CIRAD86									GO:0005524 (100%);GO:0030983 (100%)	ATP binding (100%);mismatched DNA binding (100%)	ATP binding	GO:0006298 (100%)	mismatch repair (100%)	IPR000432 (100%);IPR007695 (100%);IPR007696 (100%)	DNA mismatch repair protein MutS	C-terminal (100%);DNA mismatch repair protein MutS-like	N-terminal (100%);DNA mismatch repair protein MutS	core (100%)
TDHHHHR	Verruconis gallopava	Eukaryota	Fungi	Dikarya		Ascomycota	Pezizomycotina		Dothideomycetes	Pleosporomycetidae		Venturiales				Sympoventuriaceae				Verruconis				Verruconis gallopava											GO:0004672 (100%);GO:0005524 (100%)	protein kinase activity (100%);ATP binding (100%)	protein kinase activity			IPR000719 (100%);IPR008271 (100%);IPR011009 (100%)	Protein kinase domain (100%);Serine/threonine-protein kinase	active site (100%);Protein kinase-like domain superfamily (100%)
TDGGWMFRPFQR	Phlebia centrifuga	Eukaryota	Fungi	Dikarya		Basidiomycota	Agaricomycotina		Agaricomycetes			Polyporales				Meruliaceae				Phlebia				Phlebia centrifuga								GO:0016020 (100%)	membrane (100%)	membrane	GO:0005509 (100%)	calcium ion binding (100%)	calcium ion binding			IPR015919 (100%)	Cadherin-like superfamily (100%)
TCWGGTVACALMEWGGLPYR	Auriculariopsis ampla	Eukaryota	Fungi	Dikarya		Basidiomycota	Agaricomycotina		Agaricomycetes	Agaricomycetidae		Agaricales				Schizophyllaceae				Auriculariopsis				Auriculariopsis ampla																IPR011009 (100%)	Protein kinase-like domain superfamily (100%)
TCMHTFCYDCLTEAVR	Scleroderma citrinum Foug A	Eukaryota	Fungi	Dikarya		Basidiomycota	Agaricomycotina		Agaricomycetes	Agaricomycetidae		Boletales	Sclerodermatineae			Sclerodermataceae				Scleroderma				Scleroderma citrinum		Scleroderma citrinum Foug A						GO:0005737 (100%)	cytoplasm (100%)	cytoplasm	GO:0008270 (100%)	zinc ion binding (100%)	zinc ion binding			IPR001293 (100%);IPR001841 (100%);IPR008974 (100%)	Zinc finger	TRAF-type (100%);Zinc finger	RING-type (100%);TRAF-like (100%)
NDLLLLPGVK	Metschnikowia	Eukaryota	Fungi	Dikarya		Ascomycota	Saccharomycotina		Saccharomycetes			Saccharomycetales				Metschnikowiaceae				Metschnikowia										2.1.1.228 (100%)	tRNA (guanine(37)-N(1))-methyltransferase (100%)	GO:0005634 (100%);GO:0005759 (100%)	nucleus (100%);mitochondrial matrix (100%)	nucleus	GO:0052906 (100%)	tRNA (guanine(37)-N(1))-methyltransferase activity (100%)	tRNA			IPR025792 (100%);IPR029063 (100%);IPR030382 (100%)	tRNA (guanine(37)-N(1))-methyltransferase	eukaryotic (100%);S-adenosyl-L-methionine-dependent methyltransferase (100%);SAM-dependent methyltransferase TRM5/TYW2-type (100%)
TCLLYETLR	Plenodomus tracheiphilus IPT5	Eukaryota	Fungi	Dikarya		Ascomycota	Pezizomycotina		Dothideomycetes	Pleosporomycetidae		Pleosporales	Pleosporineae			Leptosphaeriaceae				Plenodomus				Plenodomus tracheiphilus		Plenodomus tracheiphilus IPT5						GO:0005634 (100%)	nucleus (100%)	nucleus	GO:0005096 (100%)	GTPase activator activity (100%)	GTPase activator activity	GO:0051056 (100%)	regulation of small GTPase mediated signal transduction (100%)	IPR000331 (100%);IPR016024 (100%);IPR018515 (100%)	Rap/Ran-GAP domain (100%);Armadillo-type fold (100%);Tuberin-type domain (100%)
TCFNMMGSQFTFQMSLK	Peniophora	Eukaryota	Fungi	Dikarya		Basidiomycota	Agaricomycotina		Agaricomycetes			Russulales				Peniophoraceae				Peniophora										2.1.1.100 (100%)	Protein-S-isoprenylcysteine O-methyltransferase (100%)	GO:0005789 (100%);GO:0016021 (100%)	endoplasmic reticulum membrane (100%);integral component of membrane (100%)	endoplasmic reticulum membrane	GO:0004671 (100%)	protein C-terminal S-isoprenylcysteine carboxyl O-methyltransferase activity (100%)	protein C-terminal S-isoprenylcysteine carboxyl O-methyltransferase activity			IPR007269 (100%)	Isoprenylcysteine carboxyl methyltransferase (100%)
TAYLWNWQK	Pseudocercospora eumusae	Eukaryota	Fungi	Dikarya		Ascomycota	Pezizomycotina		Dothideomycetes	Dothideomycetidae		Mycosphaerellales				Mycosphaerellaceae				Pseudocercospora				Pseudocercospora eumusae
TAVVAQAWR	Ophiostoma piceae UAMH 11346	Eukaryota	Fungi	Dikarya		Ascomycota	Pezizomycotina		Sordariomycetes	Sordariomycetidae		Ophiostomatales				Ophiostomataceae				Ophiostoma				Ophiostoma piceae		Ophiostoma piceae UAMH 11346				6.3.1.14 (100%)	Diphthine--ammonia ligase (100%)				GO:0017178 (100%)	diphthine-ammonia ligase activity (100%)	diphthine-ammonia ligase activity			IPR002761 (100%);IPR014729 (100%);IPR030662 (100%)	Diphthamide synthase domain (100%);Rossmann-like alpha/beta/alpha sandwich fold (100%);Diphthine--ammonia ligase/Uncharacterised protein MJ0570 (100%)
TAPMWLYR	Akanthomyces lecanii RCEF 1005	Eukaryota	Fungi	Dikarya		Ascomycota	Pezizomycotina		Sordariomycetes	Hypocreomycetidae		Hypocreales				Cordycipitaceae				Akanthomyces				Akanthomyces lecanii		Akanthomyces lecanii RCEF 1005						GO:0016021 (100%)	integral component of membrane (100%)	integral component of membrane
TAPEGTSLPWVECR	Aureobasidium pullulans	Eukaryota	Fungi	Dikarya		Ascomycota	Pezizomycotina		Dothideomycetes	Dothideomycetidae		Dothideales				Saccotheciaceae				Aureobasidium				Aureobasidium pullulans											GO:0016746 (100%);GO:0031177 (100%)	acyltransferase activity (100%);phosphopantetheine binding (100%)	acyltransferase activity	GO:0008152 (100%)	metabolic process (100%)	IPR001227 (100%);IPR006162 (100%);IPR009081 (100%)	Acyl transferase domain superfamily (100%);Phosphopantetheine attachment site (100%);Phosphopantetheine binding ACP domain (100%)
TANNSSDLLSK	Pseudogymnoascus verrucosus	Eukaryota	Fungi	Dikarya		Ascomycota	Pezizomycotina		Leotiomycetes							Pseudeurotiaceae				Pseudogymnoascus				Pseudogymnoascus verrucosus											GO:0016491 (100%);GO:0050661 (100%);GO:0051287 (100%)	oxidoreductase activity (100%);NADP binding (100%);NAD binding (100%)	oxidoreductase activity			IPR006115 (100%);IPR008927 (100%);IPR013328 (100%)	6-phosphogluconate dehydrogenase	NADP-binding (100%);6-phosphogluconate dehydrogenase-like	C-terminal domain superfamily (100%);6-phosphogluconate dehydrogenase	domain 2 (100%)
TALCQEFR	Coccidioides	Eukaryota	Fungi	Dikarya		Ascomycota	Pezizomycotina		Eurotiomycetes	Eurotiomycetidae		Onygenales								Coccidioides												GO:0016021 (100%)	integral component of membrane (100%)	integral component of membrane	GO:0016740 (100%);GO:0046872 (100%)	transferase activity (100%);metal ion binding (100%)	transferase activity			IPR044066 (100%)	TRIAD supradomain (100%)
TAGMELDSR	Penicillium	Eukaryota	Fungi	Dikarya		Ascomycota	Pezizomycotina		Eurotiomycetes	Eurotiomycetidae		Eurotiales				Aspergillaceae				Penicillium
TAELDYVNPK	Periconia macrospinosa	Eukaryota	Fungi	Dikarya		Ascomycota	Pezizomycotina		Dothideomycetes	Pleosporomycetidae		Pleosporales	Massarineae			Periconiaceae				Periconia				Periconia macrospinosa											GO:0016846 (100%);GO:0046872 (100%)	carbon-sulfur lyase activity (100%);metal ion binding (100%)	carbon-sulfur lyase activity			IPR006913 (100%);IPR011057 (100%)	CENP-V/GFA domain (100%);Mss4-like superfamily (100%)
TADVMPWK	Lomentospora prolificans	Eukaryota	Fungi	Dikarya		Ascomycota	Pezizomycotina		Sordariomycetes	Hypocreomycetidae		Microascales				Microascaceae				Lomentospora				Lomentospora prolificans											GO:0008484 (100%)	sulfuric ester hydrolase activity (100%)	sulfuric ester hydrolase activity			IPR000917 (100%);IPR017850 (100%)	Sulfatase	N-terminal (100%);Alkaline-phosphatase-like	core domain superfamily (100%)
TAATAPSPVSTPTPK	Colletotrichum fructicola Nara gc5	Eukaryota	Fungi	Dikarya		Ascomycota	Pezizomycotina		Sordariomycetes	Hypocreomycetidae		Glomerellales				Glomerellaceae				Colletotrichum				Colletotrichum fructicola		Colletotrichum fructicola Nara gc5						GO:0005854 (100%)	nascent polypeptide-associated complex (100%)	nascent polypeptide-associated complex						IPR016641 (100%)	Nascent polypeptide-associated complex subunit alpha (100%)
SYYYLWK	Moniliophthora roreri	Eukaryota	Fungi	Dikarya		Basidiomycota	Agaricomycotina		Agaricomycetes	Agaricomycetidae		Agaricales				Marasmiaceae				Moniliophthora				Moniliophthora roreri
SYVPALDK	Aspergillus	Eukaryota	Fungi	Dikarya		Ascomycota	Pezizomycotina		Eurotiomycetes	Eurotiomycetidae		Eurotiales				Aspergillaceae				Aspergillus												GO:0005840 (100%);GO:0016021 (50%)	ribosome (100%);integral component of membrane (50%)	ribosome	GO:0003735 (50%)	structural constituent of ribosome (50%)	structural constituent of ribosome	GO:0006412 (50%)	translation (50%)	IPR019183 (100%);IPR000509 (13%);IPR038097 (13%)	N-acetyltransferase B complex	non-catalytic subunit (100%);Ribosomal protein L36e (13%);Ribosomal protein L36e domain superfamily (13%)
SYLPYVPK	Pseudocercospora eumusae	Eukaryota	Fungi	Dikarya		Ascomycota	Pezizomycotina		Dothideomycetes	Dothideomycetidae		Mycosphaerellales				Mycosphaerellaceae				Pseudocercospora				Pseudocercospora eumusae
THYMTPDLWK	Coniochaeta	Eukaryota	Fungi	Dikarya		Ascomycota	Pezizomycotina		Sordariomycetes	Sordariomycetidae		Coniochaetales				Coniochaetaceae				Coniochaeta												GO:0016021 (100%);GO:0031966 (100%)	integral component of membrane (100%);mitochondrial membrane (100%)	integral component of membrane	GO:0015075 (100%)	ion transmembrane transporter activity (100%)	ion transmembrane transporter activity	GO:0006865 (100%)	amino acid transport (100%)	IPR004686 (100%)	Tricarboxylate/iron carrier (100%)
SYEWFLSWMAYQTSAR	Serendipita indica DSM 11827	Eukaryota	Fungi	Dikarya		Basidiomycota	Agaricomycotina		Agaricomycetes			Sebacinales				Serendipitaceae				Serendipita				Serendipita indica		Serendipita indica DSM 11827						GO:0005743 (100%)	mitochondrial inner membrane (100%)	mitochondrial inner membrane	GO:0005524 (100%);GO:0016887 (100%)	ATP binding (100%);ATPase (100%)	ATP binding			IPR003593 (100%);IPR003959 (100%);IPR003960 (100%)	AAA+ ATPase domain (100%);ATPase	AAA-type	core (100%);ATPase	AAA-type	conserved site (100%)
SYAEYENGR	Byssothecium circinans	Eukaryota	Fungi	Dikarya		Ascomycota	Pezizomycotina		Dothideomycetes	Pleosporomycetidae		Pleosporales	Massarineae			Massarinaceae				Byssothecium				Byssothecium circinans											GO:0071949 (100%)	FAD binding (100%)	FAD binding			IPR002938 (100%);IPR036188 (100%);IPR036249 (100%)	FAD-binding domain (100%);FAD/NAD(P)-binding domain superfamily (100%);Thioredoxin-like superfamily (100%)
SYAAPTPTTFDFK	Trichodelitschia bisporula	Eukaryota	Fungi	Dikarya		Ascomycota	Pezizomycotina		Dothideomycetes			Phaeotrichales				Phaeotrichaceae				Trichodelitschia				Trichodelitschia bisporula																IPR002885 (100%);IPR011990 (100%)	Pentatricopeptide repeat (100%);Tetratricopeptide-like helical domain superfamily (100%)
SWGHHELRPR	Venturia nashicola	Eukaryota	Fungi	Dikarya		Ascomycota	Pezizomycotina		Dothideomycetes	Pleosporomycetidae		Venturiales				Venturiaceae				Venturia				Venturia nashicola											GO:0016740 (100%)	transferase activity (100%)	transferase activity
SWEESSLPK	Penicillium	Eukaryota	Fungi	Dikarya		Ascomycota	Pezizomycotina		Eurotiomycetes	Eurotiomycetidae		Eurotiales				Aspergillaceae				Penicillium										3.6.4.13 (100%)	RNA helicase (100%)				GO:0003676 (100%);GO:0003724 (100%);GO:0005524 (100%)	nucleic acid binding (100%);RNA helicase activity (100%);ATP binding (100%)	nucleic acid binding			IPR000629 (100%);IPR001650 (100%);IPR011545 (100%)	ATP-dependent RNA helicase DEAD-box	conserved site (100%);Helicase	C-terminal (100%);DEAD/DEAH box helicase domain (100%)
SVTVLMAYLMFK	[Candida] auris	Eukaryota	Fungi	Dikarya		Ascomycota	Saccharomycotina		Saccharomycetes			Saccharomycetales				Metschnikowiaceae				Clavispora				[Candida] auris						3.1.3.48 (100%)	Protein-tyrosine-phosphatase (100%)	GO:0005634 (50%);GO:0005737 (50%)	nucleus (50%);cytoplasm (50%)	nucleus	GO:0004725 (100%);GO:0008138 (100%);GO:1990275 (50%)	protein tyrosine phosphatase activity (100%);protein tyrosine/serine/threonine phosphatase activity (100%);preribosome binding (50%)	protein tyrosine phosphatase activity	GO:0000027 (50%);GO:0000055 (50%);GO:0019933 (50%)	ribosomal large subunit assembly (50%);ribosomal large subunit export from nucleus (50%);cAMP-mediated signaling (50%)	IPR000387 (100%);IPR016278 (100%);IPR020422 (100%)	Tyrosine specific protein phosphatases domain (100%);Dual specificity protein phosphatase 12 (100%);Dual specificity protein phosphatase domain (100%)
SVTNMQLWLK	Pezizomycotina	Eukaryota	Fungi	Dikarya		Ascomycota	Pezizomycotina																												GO:0010181 (100%);GO:0016491 (100%)	FMN binding (100%);oxidoreductase activity (100%)	FMN binding			IPR000262 (100%);IPR008259 (100%);IPR012133 (100%)	FMN-dependent dehydrogenase (100%);FMN-dependent alpha-hydroxy acid dehydrogenase	active site (100%);Alpha-hydroxy acid dehydrogenase	FMN-dependent (100%)
SVTMDDMTR	Ajellomycetaceae	Eukaryota	Fungi	Dikarya		Ascomycota	Pezizomycotina		Eurotiomycetes	Eurotiomycetidae		Onygenales				Ajellomycetaceae																			GO:0004672 (100%);GO:0005524 (100%)	protein kinase activity (100%);ATP binding (100%)	protein kinase activity			IPR000719 (100%);IPR008271 (100%);IPR011009 (100%)	Protein kinase domain (100%);Serine/threonine-protein kinase	active site (100%);Protein kinase-like domain superfamily (100%)
SVSTTSMEEMMAMSGK	Zygosaccharomyces parabailii	Eukaryota	Fungi	Dikarya		Ascomycota	Saccharomycotina		Saccharomycetes			Saccharomycetales				Saccharomycetaceae				Zygosaccharomyces				Zygosaccharomyces parabailii								GO:0005643 (100%)	nuclear pore (100%)	nuclear pore	GO:0017056 (100%)	structural constituent of nuclear pore (100%)	structural constituent of nuclear pore	GO:0015031 (100%)	protein transport (100%)	IPR018864 (100%);IPR041634 (100%)	Nucleoporin Nup188	N-terminal (100%);Nuclear pore protein Nup188	C-terminal (100%)
FTDDRPEYR	Hypocreales	Eukaryota	Fungi	Dikarya		Ascomycota	Pezizomycotina		Sordariomycetes	Hypocreomycetidae		Hypocreales																							GO:0003824 (86%);GO:0016787 (14%)	catalytic activity (86%);hydrolase activity (14%)	catalytic activity	GO:0005975 (100%)	carbohydrate metabolic process (100%)	IPR006047 (100%);IPR013780 (100%);IPR017853 (100%)	Glycosyl hydrolase	family 13	catalytic domain (100%);Glycosyl hydrolase	all-beta (100%);Glycoside hydrolase superfamily (100%)
SVSEAAMAAR	Microthyrium microscopicum	Eukaryota	Fungi	Dikarya		Ascomycota	Pezizomycotina		Dothideomycetes			Microthyriales				Microthyriaceae				Microthyrium				Microthyrium microscopicum
SVSCMAPPK	Pseudomassariella vexata	Eukaryota	Fungi	Dikarya		Ascomycota	Pezizomycotina		Sordariomycetes	Xylariomycetidae		Xylariales				Pseudomassariaceae				Pseudomassariella				Pseudomassariella vexata
SVPVEWLMYDLWEMMR	Sordariomycetes	Eukaryota	Fungi	Dikarya		Ascomycota	Pezizomycotina		Sordariomycetes																															IPR008949 (100%)	Isoprenoid synthase domain superfamily (100%)
SVPNYEAR	Metschnikowia bicuspidata var. bicuspidata NRRL YB-4993	Eukaryota	Fungi	Dikarya		Ascomycota	Saccharomycotina		Saccharomycetes			Saccharomycetales				Metschnikowiaceae				Metschnikowia				Metschnikowia bicuspidata	Metschnikowia bicuspidata var. bicuspidata	Metschnikowia bicuspidata var. bicuspidata NRRL YB-4993						GO:0031011 (100%)	Ino80 complex (100%)	Ino80 complex						IPR038014 (100%)	Ino80 subunit 1 (100%)
SVMVPCFR	Aspergillus	Eukaryota	Fungi	Dikarya		Ascomycota	Pezizomycotina		Eurotiomycetes	Eurotiomycetidae		Eurotiales				Aspergillaceae				Aspergillus										2.4.1.256 (100%)	Dolichyl-P-Glc:Glc(2)Man(9)GlcNAc(2)-PP-dolichol alpha-1	2glucosyltransferase (100%)	GO:0005634 (100%);GO:0005789 (38%);GO:0016021 (38%)	GO:0005634	nucleus (100%);endoplasmic reticulum membrane (38%);integral component of membrane (38%)	GO:0004527 (100%);GO:0008081 (100%);GO:0106073 (38%)	GO:0004527	exonuclease activity (100%);phosphoric diester hydrolase activity (100%);dolichyl pyrophosphate Glc2Man9GlcNAc2 alpha-1	2-glucosyltransferase activity (38%)	GO:0006281 (100%);GO:0006488 (38%)	DNA repair (100%);dolichol-linked oligosaccharide biosynthetic process (38%)	IPR010347 (100%);IPR027415 (100%);IPR016900 (38%)	Tyrosyl-DNA phosphodiesterase I (100%); (100%);Alpha-2-glucosyltransferase Alg10 (38%)
SVLFYSLPEQR	Cordyceps militaris	Eukaryota	Fungi	Dikarya		Ascomycota	Pezizomycotina		Sordariomycetes	Hypocreomycetidae		Hypocreales				Cordycipitaceae				Cordyceps				Cordyceps militaris																IPR001810 (100%);IPR036047 (100%)	F-box domain (100%);F-box-like domain superfamily (100%)
SVLCWLPEK	Hypocreales	Eukaryota	Fungi	Dikarya		Ascomycota	Pezizomycotina		Sordariomycetes	Hypocreomycetidae		Hypocreales																		2.7.11.1 (100%)	Non-specific serine/threonine protein kinase (100%)	GO:0000781 (50%)	chromosome	chromosome	telomeric region (50%)	GO:0005524 (100%);GO:0004672 (50%);GO:0106310 (50%)	GO:0005524	ATP binding (100%);protein kinase activity (50%);protein serine kinase activity (50%)			IPR000719 (100%);IPR011009 (100%);IPR017441 (100%)	Protein kinase domain (100%);Protein kinase-like domain superfamily (100%);Protein kinase	ATP binding site (100%)
SVLMPTNMK	Arthrobotrys flagrans	Eukaryota	Fungi	Dikarya		Ascomycota	Pezizomycotina		Orbiliomycetes			Orbiliales				Orbiliaceae				Arthrobotrys				Arthrobotrys flagrans						1.14.18.1 (100%)	Tyrosinase (100%)				GO:0004503 (100%)	monophenol monooxygenase activity (100%)	monophenol monooxygenase activity	GO:0042438 (100%)	melanin biosynthetic process (100%)	IPR002227 (100%);IPR008922 (100%);IPR018392 (100%)	Tyrosinase copper-binding domain (100%);Uncharacterised domain	di-copper centre (100%);LysM domain (100%)
SVGGLLNHPQTSK	Paracoccidioides	Eukaryota	Fungi	Dikarya		Ascomycota	Pezizomycotina		Eurotiomycetes	Eurotiomycetidae		Onygenales								Paracoccidioides															GO:0004674 (100%);GO:0005524 (100%)	protein serine/threonine kinase activity (100%);ATP binding (100%)	protein serine/threonine kinase activity	GO:0000160 (100%)	phosphorelay signal transduction system (100%)	IPR000014 (100%);IPR000719 (100%);IPR000961 (100%)	PAS domain (100%);Protein kinase domain (100%);AGC-kinase	C-terminal (100%)
SVDPEFDDYQR	Agaricomycetes	Eukaryota	Fungi	Dikarya		Basidiomycota	Agaricomycotina		Agaricomycetes																							GO:0005737 (50%);GO:0005934 (50%);GO:0030479 (50%)	cytoplasm (50%);cellular bud tip (50%);actin cortical patch (50%)	cytoplasm	GO:0005516 (50%);GO:0008092 (50%);GO:0008289 (50%)	calmodulin binding (50%);cytoskeletal protein binding (50%);lipid binding (50%)	calmodulin binding	GO:0006897 (50%);GO:0006974 (50%);GO:0030833 (50%)	endocytosis (50%);cellular response to DNA damage stimulus (50%);regulation of actin filament polymerization (50%)	IPR001452 (100%);IPR004148 (100%);IPR027267 (100%)	SH3 domain (100%);BAR domain (100%);AH/BAR domain superfamily (100%)
SVASMSLGGGK	Drechslerella dactyloides	Eukaryota	Fungi	Dikarya		Ascomycota	Pezizomycotina		Orbiliomycetes			Orbiliales				Orbiliaceae				Drechslerella				Drechslerella dactyloides											GO:0004252 (100%)	serine-type endopeptidase activity (100%)	serine-type endopeptidase activity			IPR000209 (100%);IPR023828 (100%);IPR034193 (100%)	Peptidase S8/S53 domain (100%);Peptidase S8	subtilisin	Ser-active site (100%);Proteinase K-like catalytic domain (100%)
SVAGNATGPLSLMTR	Rhizoctonia solani	Eukaryota	Fungi	Dikarya		Basidiomycota	Agaricomycotina		Agaricomycetes			Cantharellales				Ceratobasidiaceae				Rhizoctonia				Rhizoctonia solani								GO:0016021 (100%)	integral component of membrane (100%)	integral component of membrane	GO:0015299 (100%)	solute:proton antiporter activity (100%)	solute:proton antiporter activity			IPR006153 (100%);IPR038770 (100%)	Cation/H+ exchanger (100%);Sodium/solute symporter superfamily (100%)
STWPTPGR	Xylaria grammica	Eukaryota	Fungi	Dikarya		Ascomycota	Pezizomycotina		Sordariomycetes	Xylariomycetidae		Xylariales				Xylariaceae				Xylaria				Xylaria grammica								GO:0016021 (100%)	integral component of membrane (100%)	integral component of membrane	GO:0016787 (100%)	hydrolase activity (100%)	hydrolase activity	GO:0046856 (100%)	phosphatidylinositol dephosphorylation (100%)	IPR000300 (100%);IPR005135 (100%);IPR036691 (100%)	Inositol polyphosphate-related phosphatase (100%);Endonuclease/exonuclease/phosphatase (100%);Endonuclease/exonuclease/phosphatase superfamily (100%)
STVNMNR	Rhizoctonia solani AG-8 WAC10335	Eukaryota	Fungi	Dikarya		Basidiomycota	Agaricomycotina		Agaricomycetes			Cantharellales				Ceratobasidiaceae				Rhizoctonia				Rhizoctonia solani		Rhizoctonia solani AG-8 WAC10335
STNNGYF	Rachicladosporium antarcticum	Eukaryota	Fungi	Dikarya		Ascomycota	Pezizomycotina		Dothideomycetes	Dothideomycetidae		Cladosporiales				Cladosporiaceae				Rachicladosporium				Rachicladosporium antarcticum																IPR002035 (100%);IPR036465 (100%)	von Willebrand factor	type A (100%);von Willebrand factor A-like domain superfamily (100%)
STLHQHDLSF	Dentipellis	Eukaryota	Fungi	Dikarya		Basidiomycota	Agaricomycotina		Agaricomycetes			Russulales				Hericiaceae				Dentipellis
STFPHHSK	Pichia membranifaciens NRRL Y-2026	Eukaryota	Fungi	Dikarya		Ascomycota	Saccharomycotina		Saccharomycetes			Saccharomycetales				Pichiaceae				Pichia				Pichia membranifaciens		Pichia membranifaciens NRRL Y-2026						GO:0016021 (100%);GO:0031201 (100%)	integral component of membrane (100%);SNARE complex (100%)	integral component of membrane	GO:0005484 (100%)	SNAP receptor activity (100%)	SNAP receptor activity	GO:0006886 (100%);GO:0016192 (100%)	intracellular protein transport (100%);vesicle-mediated transport (100%)	IPR000727 (100%);IPR006012 (100%);IPR010989 (100%)	Target SNARE coiled-coil homology domain (100%);Syntaxin/epimorphin	conserved site (100%);SNARE (100%)
STALMLEFMGEEEAAAALYK	Epicoccum nigrum	Eukaryota	Fungi	Dikarya		Ascomycota	Pezizomycotina		Dothideomycetes	Pleosporomycetidae		Pleosporales	Pleosporineae			Didymellaceae				Epicoccum				Epicoccum nigrum											GO:0000287 (100%);GO:0016616 (100%);GO:0051287 (100%)	magnesium ion binding (100%);oxidoreductase activity	magnesium ion binding	acting on the CH-OH group of donors	NAD or NADP as acceptor (100%);NAD binding (100%)			IPR019818 (100%);IPR024084 (100%)	Isocitrate/isopropylmalate dehydrogenase	conserved site (100%);Isopropylmalate dehydrogenase-like domain (100%)
SSYTGDEEEESNSK	Blumeria graminis f. sp. tritici 96224	Eukaryota	Fungi	Dikarya		Ascomycota	Pezizomycotina		Leotiomycetes			Erysiphales				Erysiphaceae				Blumeria				Blumeria graminis		Blumeria graminis f. sp. tritici 96224						GO:0016021 (100%)	integral component of membrane (100%)	integral component of membrane	GO:0017176 (100%)	phosphatidylinositol N-acetylglucosaminyltransferase activity (100%)	phosphatidylinositol N-acetylglucosaminyltransferase activity	GO:0006506 (100%)	GPI anchor biosynthetic process (100%)	IPR007720 (100%)	N-acetylglucosaminyl transferase component (100%)
SSTLSESLTR	Herpotrichiellaceae	Eukaryota	Fungi	Dikarya		Ascomycota	Pezizomycotina		Eurotiomycetes	Chaetothyriomycetidae		Chaetothyriales				Herpotrichiellaceae
SSTGVDDGDNR	Galerina marginata CBS 339.88	Eukaryota	Fungi	Dikarya		Basidiomycota	Agaricomycotina		Agaricomycetes	Agaricomycetidae		Agaricales				Strophariaceae				Galerina				Galerina marginata		Galerina marginata CBS 339.88
SSSTSSSSASSSPSSK	Aplosporella prunicola CBS 121167	Eukaryota	Fungi	Dikarya		Ascomycota	Pezizomycotina		Dothideomycetes			Botryosphaeriales				Aplosporellaceae				Aplosporella				Aplosporella prunicola		Aplosporella prunicola CBS 121167						GO:0016021 (100%)	integral component of membrane (100%)	integral component of membrane						IPR011043 (100%);IPR015915 (100%)	Galactose oxidase/kelch	beta-propeller (100%);Kelch-type beta propeller (100%)
NNNAQQHR	Epicoccum nigrum	Eukaryota	Fungi	Dikarya		Ascomycota	Pezizomycotina		Dothideomycetes	Pleosporomycetidae		Pleosporales	Pleosporineae			Didymellaceae				Epicoccum				Epicoccum nigrum																IPR021582 (100%)	Altered inheritance of mitochondria protein 21 (100%)
SSSPSWLK	Mucor	Eukaryota	Fungi			Mucoromycota	Mucoromycotina		Mucoromycetes			Mucorales	Mucorineae			Mucoraceae				Mucor
SSSMDSASGAAPGR	Serendipita vermifera MAFF 305830	Eukaryota	Fungi	Dikarya		Basidiomycota	Agaricomycotina		Agaricomycetes			Sebacinales				Serendipitaceae				Serendipita				Serendipita vermifera		Serendipita vermifera MAFF 305830												GO:0019722 (100%)	calcium-mediated signaling (100%)	IPR006931 (100%)	Calcipressin (100%)
NAHNNQNR	Talaromyces amestolkiae	Eukaryota	Fungi	Dikarya		Ascomycota	Pezizomycotina		Eurotiomycetes	Eurotiomycetidae		Eurotiales				Trichocomaceae				Talaromyces				Talaromyces amestolkiae								GO:0016021 (100%)	integral component of membrane (100%)	integral component of membrane	GO:0022857 (100%)	transmembrane transporter activity (100%)	transmembrane transporter activity			IPR011701 (100%);IPR020846 (100%);IPR021858 (100%)	Major facilitator superfamily (100%);Major facilitator superfamily domain (100%);Fungal transcription factor (100%)
SSPNVVLNR	Aspergillaceae	Eukaryota	Fungi	Dikarya		Ascomycota	Pezizomycotina		Eurotiomycetes	Eurotiomycetidae		Eurotiales				Aspergillaceae
MSGPSQNR	Trichoderma	Eukaryota	Fungi	Dikarya		Ascomycota	Pezizomycotina		Sordariomycetes	Hypocreomycetidae		Hypocreales				Hypocreaceae				Trichoderma												GO:0016021 (100%)	integral component of membrane (100%)	integral component of membrane
SSMHPLWEEYK	Eurotiales	Eukaryota	Fungi	Dikarya		Ascomycota	Pezizomycotina		Eurotiomycetes	Eurotiomycetidae		Eurotiales																				GO:0005634 (100%);GO:0035861 (20%)	nucleus (100%);site of double-strand break (20%)	nucleus	GO:0003676 (100%);GO:0005524 (100%);GO:0008270 (100%)	nucleic acid binding (100%);ATP binding (100%);zinc ion binding (100%)	nucleic acid binding	GO:0006281 (80%);GO:0006289 (20%)	DNA repair (80%);nucleotide-excision repair (20%)	IPR000330 (100%);IPR001650 (100%);IPR001841 (100%)	SNF2	N-terminal (100%);Helicase	C-terminal (100%);Zinc finger	RING-type (100%)
SSGHSPGTFDQMK	Millerozyma farinosa CBS 7064	Eukaryota	Fungi	Dikarya		Ascomycota	Saccharomycotina		Saccharomycetes			Saccharomycetales				Debaryomycetaceae				Millerozyma				Millerozyma farinosa		Millerozyma farinosa CBS 7064									GO:0005524 (100%);GO:0016887 (100%)	ATP binding (100%);ATPase (100%)	ATP binding			IPR003593 (100%);IPR003959 (100%);IPR003960 (100%)	AAA+ ATPase domain (100%);ATPase	AAA-type	core (100%);ATPase	AAA-type	conserved site (100%)
SSEDEHLAWNFFVR	Coniochaeta pulveracea	Eukaryota	Fungi	Dikarya		Ascomycota	Pezizomycotina		Sordariomycetes	Sordariomycetidae		Coniochaetales				Coniochaetaceae				Coniochaeta				Coniochaeta pulveracea											GO:0016614 (100%);GO:0050660 (100%)	oxidoreductase activity	oxidoreductase activity	acting on CH-OH group of donors (100%);flavin adenine dinucleotide binding (100%)			IPR000172 (100%);IPR007867 (100%);IPR012132 (100%)	Glucose-methanol-choline oxidoreductase	N-terminal (100%);Glucose-methanol-choline oxidoreductase	C-terminal (100%);Glucose-methanol-choline oxidoreductase (100%)
SSDDEEPAPALMQAK	Ophiocordyceps australis	Eukaryota	Fungi	Dikarya		Ascomycota	Pezizomycotina		Sordariomycetes	Hypocreomycetidae		Hypocreales				Ophiocordycipitaceae				Ophiocordyceps				Ophiocordyceps australis																IPR032675 (100%)	Leucine-rich repeat domain superfamily (100%)
TNSHSNR	Aspergillus sclerotioniger CBS 115572	Eukaryota	Fungi	Dikarya		Ascomycota	Pezizomycotina		Eurotiomycetes	Eurotiomycetidae		Eurotiales				Aspergillaceae				Aspergillus				Aspergillus sclerotioniger		Aspergillus sclerotioniger CBS 115572						GO:0016021 (100%)	integral component of membrane (100%)	integral component of membrane
NAGSGGNVMEDNR	Aspergillus sclerotioniger CBS 115572	Eukaryota	Fungi	Dikarya		Ascomycota	Pezizomycotina		Eurotiomycetes	Eurotiomycetidae		Eurotiales				Aspergillaceae				Aspergillus				Aspergillus sclerotioniger		Aspergillus sclerotioniger CBS 115572						GO:0016021 (100%)	integral component of membrane (100%)	integral component of membrane
TLGLHEWAR	Lophium mytilinum	Eukaryota	Fungi	Dikarya		Ascomycota	Pezizomycotina		Dothideomycetes	Pleosporomycetidae		Mytilinidiales				Mytilinidiaceae				Lophium				Lophium mytilinum																IPR002575 (100%);IPR011009 (100%)	Aminoglycoside phosphotransferase (100%);Protein kinase-like domain superfamily (100%)
NYEDDEDSDSDSGVMNLNSSK	Blastomyces dermatitidis	Eukaryota	Fungi	Dikarya		Ascomycota	Pezizomycotina		Eurotiomycetes	Eurotiomycetidae		Onygenales				Ajellomycetaceae				Blastomyces				Blastomyces dermatitidis																IPR000953 (100%);IPR016197 (100%);IPR023780 (100%)	Chromo/chromo shadow domain (100%);Chromo-like domain superfamily (100%);Chromo domain (100%)
DMPGQDCK	Onygenales	Eukaryota	Fungi	Dikarya		Ascomycota	Pezizomycotina		Eurotiomycetes	Eurotiomycetidae		Onygenales																												IPR000953 (100%);IPR016197 (100%);IPR023780 (100%)	Chromo/chromo shadow domain (100%);Chromo-like domain superfamily (100%);Chromo domain (100%)
WEYLLL	Aspergillus	Eukaryota	Fungi	Dikarya		Ascomycota	Pezizomycotina		Eurotiomycetes	Eurotiomycetidae		Eurotiales				Aspergillaceae				Aspergillus												GO:0005634 (100%)	nucleus (100%)	nucleus	GO:0000981 (100%);GO:0003677 (100%);GO:0008270 (100%)	DNA-binding transcription factor activity	DNA-binding transcription factor activity	RNA polymerase II-specific (100%);DNA binding (100%);zinc ion binding (100%)			IPR001138 (100%);IPR021858 (100%);IPR036864 (100%)	Zn(2)-C6 fungal-type DNA-binding domain (100%);Fungal transcription factor (100%);Zn(2)-C6 fungal-type DNA-binding domain superfamily (100%)
AGSCDTFSAAETTR	Aspergillus	Eukaryota	Fungi	Dikarya		Ascomycota	Pezizomycotina		Eurotiomycetes	Eurotiomycetidae		Eurotiales				Aspergillaceae				Aspergillus															GO:0016787 (100%)	hydrolase activity (100%)	hydrolase activity	GO:0009166 (31%)	nucleotide catabolic process (31%)	IPR029033 (100%);IPR006179 (31%);IPR008334 (31%)	Histidine phosphatase superfamily (100%);5'-Nucleotidase/apyrase (31%);5'-Nucleotidase	C-terminal (31%)
AEQVLQNADK	Fungi	Eukaryota	Fungi																													GO:0030479 (18%);GO:0031097 (10%);GO:0032432 (10%)	actin cortical patch (18%);medial cortex (10%);actin filament bundle (10%)	actin cortical patch	GO:0051015 (100%);GO:0005509 (28%);GO:0030674 (8%)	actin filament binding (100%);calcium ion binding (28%);protein-macromolecule adaptor activity (8%)	actin filament binding	GO:0051017 (92%);GO:0006897 (10%);GO:0034316 (10%)	actin filament bundle assembly (92%);endocytosis (10%);negative regulation of Arp2/3 complex-mediated actin nucleation (10%)	IPR001715 (100%);IPR036872 (100%);IPR039959 (100%)	Calponin homology domain (100%);CH domain superfamily (100%);Fimbrin/Plastin (100%)
SQYEDCGSLKPVK	Fusarium nygamai	Eukaryota	Fungi	Dikarya		Ascomycota	Pezizomycotina		Sordariomycetes	Hypocreomycetidae		Hypocreales				Nectriaceae				Fusarium		Fusarium fujikuroi species complex		Fusarium nygamai																IPR015943 (100%);IPR018846 (100%)	WD40/YVTN repeat-like-containing domain superfamily (100%);Cleavage/polyadenylation specificity factor	A subunit	N-terminal (100%)
SQSPSGSYHNR	Fusarium	Eukaryota	Fungi	Dikarya		Ascomycota	Pezizomycotina		Sordariomycetes	Hypocreomycetidae		Hypocreales				Nectriaceae				Fusarium															GO:0003676 (100%);GO:0046872 (100%)	nucleic acid binding (100%);metal ion binding (100%)	nucleic acid binding			IPR000467 (100%);IPR001876 (100%);IPR012677 (100%)	G-patch domain (100%);Zinc finger	RanBP2-type (100%);Nucleotide-binding alpha-beta plait domain superfamily (100%)
SQQNLYF	Colletotrichum	Eukaryota	Fungi	Dikarya		Ascomycota	Pezizomycotina		Sordariomycetes	Hypocreomycetidae		Glomerellales				Glomerellaceae				Colletotrichum												GO:0005634 (100%)	nucleus (100%)	nucleus	GO:0000981 (100%);GO:0008270 (100%)	DNA-binding transcription factor activity	DNA-binding transcription factor activity	RNA polymerase II-specific (100%);zinc ion binding (100%)			IPR001138 (100%);IPR036864 (100%)	Zn(2)-C6 fungal-type DNA-binding domain (100%);Zn(2)-C6 fungal-type DNA-binding domain superfamily (100%)
SQPSVLVR	Lentithecium fluviatile CBS 122367	Eukaryota	Fungi	Dikarya		Ascomycota	Pezizomycotina		Dothideomycetes	Pleosporomycetidae		Pleosporales	Massarineae			Lentitheciaceae				Lentithecium				Lentithecium fluviatile		Lentithecium fluviatile CBS 122367														IPR016040 (100%);IPR036291 (100%)	NAD(P)-binding domain (100%);NAD(P)-binding domain superfamily (100%)
MTAELNEYK	Colletotrichum	Eukaryota	Fungi	Dikarya		Ascomycota	Pezizomycotina		Sordariomycetes	Hypocreomycetidae		Glomerellales				Glomerellaceae				Colletotrichum												GO:0005634 (100%);GO:0005737 (100%)	nucleus (100%);cytoplasm (100%)	nucleus	GO:0003700 (100%)	DNA-binding transcription factor activity (100%)	DNA-binding transcription factor activity			IPR004827 (100%);IPR013910 (100%);IPR023167 (100%)	Basic-leucine zipper domain (100%);Transcription factor PAP1 (100%);Yap1 redox domain superfamily (100%)
SQHETSQLLEK	Lachancea	Eukaryota	Fungi	Dikarya		Ascomycota	Saccharomycotina		Saccharomycetes			Saccharomycetales				Saccharomycetaceae				Lachancea												GO:0005634 (100%)	nucleus (100%)	nucleus				GO:0006606 (100%)	protein import into nucleus (100%)	IPR012929 (100%)	Nucleoprotein TPR/MLP1 (100%)
SQEWALPFGQR	Chaetothyriales	Eukaryota	Fungi	Dikarya		Ascomycota	Pezizomycotina		Eurotiomycetes	Chaetothyriomycetidae		Chaetothyriales
VFEDFHEAGR	Colletotrichum chlorophyti	Eukaryota	Fungi	Dikarya		Ascomycota	Pezizomycotina		Sordariomycetes	Hypocreomycetidae		Glomerellales				Glomerellaceae				Colletotrichum				Colletotrichum chlorophyti																IPR002110 (100%);IPR020683 (100%);IPR036770 (100%)	Ankyrin repeat (100%);Ankyrin repeat-containing domain (100%);Ankyrin repeat-containing domain superfamily (100%)
SQDEWDGWCGK	Sordariomycetes	Eukaryota	Fungi	Dikarya		Ascomycota	Pezizomycotina		Sordariomycetes																										GO:0008168 (100%)	methyltransferase activity (100%)	methyltransferase activity	GO:0032259 (50%)	methylation (50%)	IPR029063 (100%);IPR041698 (80%);IPR013216 (20%)	S-adenosyl-L-methionine-dependent methyltransferase (100%);Methyltransferase domain 25 (80%);Methyltransferase type 11 (20%)
SQAPWWTPEDWAGWNK	Fusarium solani species complex	Eukaryota	Fungi	Dikarya		Ascomycota	Pezizomycotina		Sordariomycetes	Hypocreomycetidae		Hypocreales				Nectriaceae				Fusarium		Fusarium solani species complex																		IPR016040 (100%);IPR036291 (100%)	NAD(P)-binding domain (100%);NAD(P)-binding domain superfamily (100%)
SQAGGGAGSSGAAGNGAGAGDSGGGGGDGGQGTSTAAR	Verticillium	Eukaryota	Fungi	Dikarya		Ascomycota	Pezizomycotina		Sordariomycetes	Hypocreomycetidae		Glomerellales				Plectosphaerellaceae				Verticillium												GO:0016021 (80%);GO:0016020 (20%)	integral component of membrane (80%);membrane (20%)	integral component of membrane						IPR014844 (100%)	PalH/RIM21 (100%)
SQACPMCR	Wickerhamomyces ciferrii NRRL Y-1031	Eukaryota	Fungi	Dikarya		Ascomycota	Saccharomycotina		Saccharomycetes			Saccharomycetales				Phaffomycetaceae				Wickerhamomyces				Wickerhamomyces ciferrii		Wickerhamomyces ciferrii NRRL Y-1031				6.3.2.- (100%)	Acid--amino-acid ligases (peptide synthases) (100%)	GO:0016021 (100%)	integral component of membrane (100%)	integral component of membrane						IPR001841 (100%);IPR013083 (100%)	Zinc finger	RING-type (100%);Zinc finger	RING/FYVE/PHD-type (100%)
SPTLHHVLDSPK	Dissoconium aciculare CBS 342.82	Eukaryota	Fungi	Dikarya		Ascomycota	Pezizomycotina		Dothideomycetes	Dothideomycetidae		Mycosphaerellales				Dissoconiaceae				Dissoconium				Dissoconium aciculare		Dissoconium aciculare CBS 342.82						GO:0005634 (100%)	nucleus (100%)	nucleus	GO:0000981 (100%);GO:0003677 (100%);GO:0008270 (100%)	DNA-binding transcription factor activity	DNA-binding transcription factor activity	RNA polymerase II-specific (100%);DNA binding (100%);zinc ion binding (100%)	GO:0006351 (100%)	transcription	DNA-templated (100%)	IPR001138 (100%);IPR007219 (100%);IPR036864 (100%)	Zn(2)-C6 fungal-type DNA-binding domain (100%);Transcription factor domain	fungi (100%);Zn(2)-C6 fungal-type DNA-binding domain superfamily (100%)
SPSQQEDDDFVDYSDDEDEGEPQPEDLAR	Periconia macrospinosa	Eukaryota	Fungi	Dikarya		Ascomycota	Pezizomycotina		Dothideomycetes	Pleosporomycetidae		Pleosporales	Massarineae			Periconiaceae				Periconia				Periconia macrospinosa																IPR018822 (100%)	Uncharacterised protein family UPF0646 (100%)
SPSQMSHHSR	Pestalotiopsis fici W106-1	Eukaryota	Fungi	Dikarya		Ascomycota	Pezizomycotina		Sordariomycetes	Xylariomycetidae		Xylariales				Sporocadaceae				Pestalotiopsis				Pestalotiopsis fici		Pestalotiopsis fici W106-1									GO:0005085 (100%)	guanyl-nucleotide exchange factor activity (100%)	guanyl-nucleotide exchange factor activity			IPR012860 (100%);IPR024224 (100%);IPR037516 (100%)	Arf3-interacting protein 1	N-terminal domain (100%);DENND6 (100%);Tripartite DENN domain (100%)
SPSCGCAEHSSSPER	Westerdykella ornata	Eukaryota	Fungi	Dikarya		Ascomycota	Pezizomycotina		Dothideomycetes	Pleosporomycetidae		Pleosporales				Sporormiaceae				Westerdykella				Westerdykella ornata
SPPHHFMSR	Lineolata rhizophorae	Eukaryota	Fungi	Dikarya		Ascomycota	Pezizomycotina		Dothideomycetes			Lineolatales				Lineolataceae				Lineolata				Lineolata rhizophorae																IPR015943 (100%);IPR024977 (100%)	WD40/YVTN repeat-like-containing domain superfamily (100%);Anaphase-promoting complex subunit 4	WD40 domain (100%)
SPLWFLLCR	Phanerochaete carnosa HHB-10118-sp	Eukaryota	Fungi	Dikarya		Basidiomycota	Agaricomycotina		Agaricomycetes			Polyporales				Phanerochaetaceae				Phanerochaete				Phanerochaete carnosa		Phanerochaete carnosa HHB-10118-sp						GO:0016021 (100%)	integral component of membrane (100%)	integral component of membrane
SPFALFMHMFYHFCLLCMFR	Pochonia chlamydosporia	Eukaryota	Fungi	Dikarya		Ascomycota	Pezizomycotina		Sordariomycetes	Hypocreomycetidae		Hypocreales				Clavicipitaceae				Pochonia				Pochonia chlamydosporia
ETMMPM	Pichia kudriavzevii	Eukaryota	Fungi	Dikarya		Ascomycota	Saccharomycotina		Saccharomycetes			Saccharomycetales				Pichiaceae				Pichia				Pichia kudriavzevii														GO:0006360 (100%)	transcription by RNA polymerase I (100%)	IPR013240 (100%)	DNA-directed RNA polymerase I	subunit RPA34.5 (100%)
SNYLTELLER	Pterula gracilis	Eukaryota	Fungi	Dikarya		Basidiomycota	Agaricomycotina		Agaricomycetes	Agaricomycetidae		Agaricales				Pterulaceae				Pterula				Pterula gracilis											GO:0004672 (100%);GO:0005524 (100%)	protein kinase activity (100%);ATP binding (100%)	protein kinase activity			IPR000719 (100%);IPR011009 (100%);IPR017441 (100%)	Protein kinase domain (100%);Protein kinase-like domain superfamily (100%);Protein kinase	ATP binding site (100%)
SNVLEWSK	Arthrodermataceae	Eukaryota	Fungi	Dikarya		Ascomycota	Pezizomycotina		Eurotiomycetes	Eurotiomycetidae		Onygenales				Arthrodermataceae														2.3.1.48 (100%)	Histone acetyltransferase (100%)				GO:0004402 (100%);GO:0046872 (100%)	histone acetyltransferase activity (100%);metal ion binding (100%)	histone acetyltransferase activity	GO:0006355 (100%)	regulation of transcription	DNA-templated (100%)	IPR002717 (100%);IPR016181 (100%);IPR036388 (100%)	Histone acetyltransferase domain	MYST-type (100%);Acyl-CoA N-acyltransferase (100%);Winged helix-like DNA-binding domain superfamily (100%)
SNSPYLQVAVR	Elsinoe ampelina	Eukaryota	Fungi	Dikarya		Ascomycota	Pezizomycotina		Dothideomycetes	Dothideomycetidae		Myriangiales				Elsinoaceae				Elsinoe				Elsinoe ampelina											GO:0008061 (100%)	chitin binding (100%)	chitin binding			IPR001002 (100%);IPR003609 (100%);IPR036861 (100%)	Chitin-binding	type 1 (100%);PAN/Apple domain (100%);Endochitinase-like superfamily (100%)
VPGGPVSR	Elsinoe ampelina	Eukaryota	Fungi	Dikarya		Ascomycota	Pezizomycotina		Dothideomycetes	Dothideomycetidae		Myriangiales				Elsinoaceae				Elsinoe				Elsinoe ampelina											GO:0008061 (100%)	chitin binding (100%)	chitin binding			IPR001002 (100%);IPR003609 (100%);IPR036861 (100%)	Chitin-binding	type 1 (100%);PAN/Apple domain (100%);Endochitinase-like superfamily (100%)
SNSHLFGLGWAR	Neurospora tetrasperma FGSC 2508	Eukaryota	Fungi	Dikarya		Ascomycota	Pezizomycotina		Sordariomycetes	Sordariomycetidae		Sordariales				Sordariaceae				Neurospora				Neurospora tetrasperma		Neurospora tetrasperma FGSC 2508						GO:0016021 (100%)	integral component of membrane (100%)	integral component of membrane	GO:0005381 (100%)	iron ion transmembrane transporter activity (100%)	iron ion transmembrane transporter activity			IPR009716 (100%);IPR036259 (100%)	Ferroportin-1 (100%);MFS transporter superfamily (100%)
SNQNHNFHK	Spizellomyces punctatus DAOM BR117	Eukaryota	Fungi			Chytridiomycota			Chytridiomycetes			Spizellomycetales				Spizellomycetaceae				Spizellomyces				Spizellomyces punctatus		Spizellomyces punctatus DAOM BR117
SNPCDYTASNK	Polyporaceae	Eukaryota	Fungi	Dikarya		Basidiomycota	Agaricomycotina		Agaricomycetes			Polyporales				Polyporaceae																			GO:0000981 (100%);GO:0005525 (100%);GO:0008270 (100%)	DNA-binding transcription factor activity	DNA-binding transcription factor activity	RNA polymerase II-specific (100%);GTP binding (100%);zinc ion binding (100%)			IPR001138 (100%);IPR030379 (100%);IPR036864 (100%)	Zn(2)-C6 fungal-type DNA-binding domain (100%);Septin-type guanine nucleotide-binding (G) domain (100%);Zn(2)-C6 fungal-type DNA-binding domain superfamily (100%)
SNLVFSSTLTSLDLSFNK	Histoplasma capsulatum	Eukaryota	Fungi	Dikarya		Ascomycota	Pezizomycotina		Eurotiomycetes	Eurotiomycetidae		Onygenales				Ajellomycetaceae				Histoplasma				Histoplasma capsulatum								GO:0005874 (100%)	microtubule (100%)	microtubule						IPR000938 (100%);IPR001611 (100%);IPR032675 (100%)	CAP Gly-rich domain (100%);Leucine-rich repeat (100%);Leucine-rich repeat domain superfamily (100%)
SNEYWVR	Alternaria	Eukaryota	Fungi	Dikarya		Ascomycota	Pezizomycotina		Dothideomycetes	Pleosporomycetidae		Pleosporales	Pleosporineae			Pleosporaceae				Alternaria																				IPR013783 (100%);IPR034641 (100%);IPR041624 (100%)	Immunoglobulin-like fold (100%);Polysaccharide lyase family 11 (100%);Rhamnogalacturonan I lyase beta-sheet domain (100%)
SMYLQMWR	Blastobotrys adeninivorans	Eukaryota	Fungi	Dikarya		Ascomycota	Saccharomycotina		Saccharomycetes			Saccharomycetales				Trichomonascaceae				Blastobotrys				Blastobotrys adeninivorans											GO:0000981 (100%);GO:0008270 (100%)	DNA-binding transcription factor activity	DNA-binding transcription factor activity	RNA polymerase II-specific (100%);zinc ion binding (100%)			IPR001138 (100%);IPR036864 (100%)	Zn(2)-C6 fungal-type DNA-binding domain (100%);Zn(2)-C6 fungal-type DNA-binding domain superfamily (100%)
SMVTTSPTPLK	Massariosphaeria phaeospora	Eukaryota	Fungi	Dikarya		Ascomycota	Pezizomycotina		Dothideomycetes	Pleosporomycetidae		Pleosporales								Massariosphaeria				Massariosphaeria phaeospora								GO:0005774 (100%);GO:0034045 (100%)	vacuolar membrane (100%);phagophore assembly site membrane (100%)	vacuolar membrane				GO:0000045 (100%);GO:0000422 (100%)	autophagosome assembly (100%);autophagy of mitochondrion (100%)	IPR019460 (100%);IPR040040 (100%)	Autophagy-related protein 11	C-terminal (100%);Autophagy-related protein 11 (100%)
HFFAPWWK	Amniculicola lignicola CBS 123094	Eukaryota	Fungi	Dikarya		Ascomycota	Pezizomycotina		Dothideomycetes	Pleosporomycetidae		Pleosporales				Amniculicolaceae				Amniculicola				Amniculicola lignicola		Amniculicola lignicola CBS 123094									GO:0004252 (100%)	serine-type endopeptidase activity (100%)	serine-type endopeptidase activity			IPR000209 (100%);IPR015500 (100%);IPR023827 (100%)	Peptidase S8/S53 domain (100%);Peptidase S8	subtilisin-related (100%);Peptidase S8	subtilisin	Asp-active site (100%)
YFVEYYPATLK	Exidia glandulosa HHB12029	Eukaryota	Fungi	Dikarya		Basidiomycota	Agaricomycotina		Agaricomycetes			Auriculariales				Exidiaceae				Exidia				Exidia glandulosa		Exidia glandulosa HHB12029				2.3.1.20 (100%)	Diacylglycerol O-acyltransferase (100%)	GO:0005789 (100%);GO:0005811 (100%);GO:0016021 (100%)	endoplasmic reticulum membrane (100%);lipid droplet (100%);integral component of membrane (100%)	endoplasmic reticulum membrane	GO:0004144 (100%)	diacylglycerol O-acyltransferase activity (100%)	diacylglycerol O-acyltransferase activity	GO:0006071 (100%);GO:0006672 (100%);GO:0019432 (100%)	glycerol metabolic process (100%);ceramide metabolic process (100%);triglyceride biosynthetic process (100%)	IPR007130 (100%)	Diacylglycerol acyltransferase (100%)
SMNNLPTSNQDEDEDVPPVPALPK	Valsa malicola	Eukaryota	Fungi	Dikarya		Ascomycota	Pezizomycotina		Sordariomycetes	Sordariomycetidae		Diaporthales				Valsaceae				Valsa				Valsa malicola											GO:0004672 (100%);GO:0005524 (100%)	protein kinase activity (100%);ATP binding (100%)	protein kinase activity			IPR000719 (100%);IPR008271 (100%);IPR011009 (100%)	Protein kinase domain (100%);Serine/threonine-protein kinase	active site (100%);Protein kinase-like domain superfamily (100%)
SMMLDLLFLYSK	Eurotiales	Eukaryota	Fungi	Dikarya		Ascomycota	Pezizomycotina		Eurotiomycetes	Eurotiomycetidae		Eurotiales																												IPR000195 (100%);IPR035969 (100%)	Rab-GTPase-TBC domain (100%);Rab-GTPase-TBC domain superfamily (100%)
SMELQFEDK	Eurotiales	Eukaryota	Fungi	Dikarya		Ascomycota	Pezizomycotina		Eurotiomycetes	Eurotiomycetidae		Eurotiales																				GO:0016021 (100%)	integral component of membrane (100%)	integral component of membrane						IPR004182 (100%);IPR011993 (100%);IPR031968 (100%)	GRAM domain (100%);PH-like domain superfamily (100%);VASt domain (100%)
SMDSLTPLVK	Galerina marginata CBS 339.88	Eukaryota	Fungi	Dikarya		Basidiomycota	Agaricomycotina		Agaricomycetes	Agaricomycetidae		Agaricales				Strophariaceae				Galerina				Galerina marginata		Galerina marginata CBS 339.88
SMAPMLLQVR	Ophiobolus disseminans	Eukaryota	Fungi	Dikarya		Ascomycota	Pezizomycotina		Dothideomycetes	Pleosporomycetidae		Pleosporales	Pleosporineae			Leptosphaeriaceae				Ophiobolus				Ophiobolus disseminans
YCLDQSNAAEK	Pleosporales	Eukaryota	Fungi	Dikarya		Ascomycota	Pezizomycotina		Dothideomycetes	Pleosporomycetidae		Pleosporales																												IPR010730 (100%)	Heterokaryon incompatibility (100%)
SLYWNYEYYR	Dothideomycetes	Eukaryota	Fungi	Dikarya		Ascomycota	Pezizomycotina		Dothideomycetes																							GO:0016021 (100%)	integral component of membrane (100%)	integral component of membrane				GO:0043386 (100%)	mycotoxin biosynthetic process (100%)	IPR021765 (100%)	Mycotoxin biosynthesis protein UstYa-like (100%)
SLYMWDR	Hypocreales	Eukaryota	Fungi	Dikarya		Ascomycota	Pezizomycotina		Sordariomycetes	Hypocreomycetidae		Hypocreales
WGDFEY	Viridothelium virens	Eukaryota	Fungi	Dikarya		Ascomycota	Pezizomycotina		Dothideomycetes			Trypetheliales				Trypetheliaceae				Viridothelium				Viridothelium virens											GO:0004499 (100%);GO:0050660 (100%);GO:0050661 (100%)	N	N	N-dimethylaniline monooxygenase activity (100%);flavin adenine dinucleotide binding (100%);NADP binding (100%)			IPR020946 (100%);IPR036188 (100%)	Flavin monooxygenase-like (100%);FAD/NAD(P)-binding domain superfamily (100%)
SLWDECGK	Pseudogymnoascus	Eukaryota	Fungi	Dikarya		Ascomycota	Pezizomycotina		Leotiomycetes							Pseudeurotiaceae				Pseudogymnoascus																				IPR008551 (100%);IPR015943 (100%);IPR031488 (100%)	Transport and Golgi organisation protein 2 (100%);WD40/YVTN repeat-like-containing domain superfamily (100%);WD repeat protein mio	zinc-ribbon like domain (100%)
SLVQAENR	Aspergillus ibericus CBS 121593	Eukaryota	Fungi	Dikarya		Ascomycota	Pezizomycotina		Eurotiomycetes	Eurotiomycetidae		Eurotiales				Aspergillaceae				Aspergillus				Aspergillus ibericus		Aspergillus ibericus CBS 121593
SLVPDDLVANR	Candolleomyces aberdarensis	Eukaryota	Fungi	Dikarya		Basidiomycota	Agaricomycotina		Agaricomycetes	Agaricomycetidae		Agaricales				Psathyrellaceae				Candolleomyces				Candolleomyces aberdarensis
SLVNYLFNR	Zopfia rhizophila CBS 207.26	Eukaryota	Fungi	Dikarya		Ascomycota	Pezizomycotina		Dothideomycetes							Zopfiaceae				Zopfia				Zopfia rhizophila		Zopfia rhizophila CBS 207.26						GO:0016021 (100%)	integral component of membrane (100%)	integral component of membrane
SLSFDWTSFSLFNGEK	Psilocybe cyanescens	Eukaryota	Fungi	Dikarya		Basidiomycota	Agaricomycotina		Agaricomycetes	Agaricomycetidae		Agaricales				Strophariaceae				Psilocybe				Psilocybe cyanescens
AQMYYLMR	Fusarium solani species complex	Eukaryota	Fungi	Dikarya		Ascomycota	Pezizomycotina		Sordariomycetes	Hypocreomycetidae		Hypocreales				Nectriaceae				Fusarium		Fusarium solani species complex										GO:0005634 (75%);GO:0016021 (13%)	nucleus (75%);integral component of membrane (13%)	nucleus	GO:0000981 (100%);GO:0008270 (100%)	DNA-binding transcription factor activity	DNA-binding transcription factor activity	RNA polymerase II-specific (100%);zinc ion binding (100%)			IPR036864 (100%);IPR001138 (75%);IPR024382 (13%)	Zn(2)-C6 fungal-type DNA-binding domain superfamily (100%);Zn(2)-C6 fungal-type DNA-binding domain (75%);Domain of unknown function DUF3844 (13%)
QQPAATSSENVSK	Millerozyma farinosa CBS 7064	Eukaryota	Fungi	Dikarya		Ascomycota	Saccharomycotina		Saccharomycetes			Saccharomycetales				Debaryomycetaceae				Millerozyma				Millerozyma farinosa		Millerozyma farinosa CBS 7064														IPR002931 (100%);IPR018325 (100%);IPR038765 (100%)	Transglutaminase-like (100%);Rad4/PNGase transglutaminase-like fold (100%);Papain-like cysteine peptidase superfamily (100%)
GASGSMPLK	Zymoseptoria brevis	Eukaryota	Fungi	Dikarya		Ascomycota	Pezizomycotina		Dothideomycetes	Dothideomycetidae		Mycosphaerellales				Mycosphaerellaceae				Zymoseptoria				Zymoseptoria brevis
MTACLWCDNMR	Zymoseptoria brevis	Eukaryota	Fungi	Dikarya		Ascomycota	Pezizomycotina		Dothideomycetes	Dothideomycetidae		Mycosphaerellales				Mycosphaerellaceae				Zymoseptoria				Zymoseptoria brevis
SLQGQMW	Ramularia collo-cygni	Eukaryota	Fungi	Dikarya		Ascomycota	Pezizomycotina		Dothideomycetes	Dothideomycetidae		Mycosphaerellales				Mycosphaerellaceae				Ramularia				Ramularia collo-cygni
SLPSPQPPQLR	Clohesyomyces aquaticus	Eukaryota	Fungi	Dikarya		Ascomycota	Pezizomycotina		Dothideomycetes	Pleosporomycetidae		Pleosporales				Lindgomycetaceae				Clohesyomyces				Clohesyomyces aquaticus
SLNYDDYR	Beauveria bassiana	Eukaryota	Fungi	Dikarya		Ascomycota	Pezizomycotina		Sordariomycetes	Hypocreomycetidae		Hypocreales				Cordycipitaceae				Beauveria				Beauveria bassiana																IPR002733 (100%);IPR023473 (100%);IPR027485 (100%)	AMMECR1 domain (100%);AMMECR1 (100%);AMMECR1	N-terminal (100%)
SLMELPNEMLK	Mucor ambiguus	Eukaryota	Fungi			Mucoromycota	Mucoromycotina		Mucoromycetes			Mucorales	Mucorineae			Mucoraceae				Mucor				Mucor ambiguus								GO:0005634 (100%)	nucleus (100%)	nucleus	GO:0005049 (100%);GO:0031267 (100%)	nuclear export signal receptor activity (100%);small GTPase binding (100%)	nuclear export signal receptor activity	GO:0006886 (100%)	intracellular protein transport (100%)	IPR001494 (100%);IPR011989 (100%);IPR013598 (100%)	Importin-beta	N-terminal domain (100%);Armadillo-like helical (100%);Exportin-1/Importin-beta-like (100%)
[truncated: 2,237 more rows]
[truncated: 1 more columns]

## Sheet: bio rep_2
peptide	lca	superkingdom	kingdom	subkingdom	superphylum	phylum	subphylum	superclass	class	subclass	superorder	order	suborder	infraorder	superfamily	family	subfamily	tribe	subtribe	genus	subgenus	species group	species subgroup	species	subspecies	strain	varietas	forma	EC	EC - names	GO (cellular component)	GO (molecular function)	GO (biological process)		GO (cellular component) - names	GO (molecular function) - names		GO (biological process) - names	interpro	interpro - names
[truncated: 2,378 more rows]

[truncated: 2 more sheets: bio rep_3, bio rep_4]
