# Supplementary material for: The Bee Gut Microbiota: Bridging Infective Agents Potential in the One Health Context
Source: Int J Mol Sci. 2024 Mar 27;25(7):3739. doi: 10.3390/ijms25073739 (PMC11012054; doi:10.3390/ijms25073739)
Supplement: Supplementary file 1 [file ijms-25-03739-s001.zip › Table S4.xlsx]

## Sheet: Sheet1
molecular function				GO_biological process
ATP binding	24.427			integral component of membrane	58.5037			integral component of membrane	58.5037
DNA binding	7.91964			cytoplasm	8.23176			cytoplasm	8.23176
metal ion binding	4.85696			nucleus	8.13801			nucleus	8.13801
hydrolase activity	3.53214			LSU rRNA	3.50647			LSU rRNA	3.50647
oxidoreductase activity	3.43891			plasma membrane	2.13763			plasma membrane	2.13763
DNA-binding transcription factor activity	3.16239			mitochondrion	0.918807			mitochondrion	0.918807
nucleic acid binding	2.65412			nucleolus	0.843803			nucleolus	0.843803
RNA binding	2.3732			extracellular region	0.8063			extracellular region	0.8063
transmembrane transporter activity	1.74572			ribosome	0.787549			ribosome	0.787549
catalytic activity	1.72514			membrane	0.731296			membrane	0.731296
zinc ion binding	1.60607			cell outer membrane	0.693793			cell outer membrane	0.693793
transferase activity	1.25735			endoplasmic reticulum membrane	0.581286			endoplasmic reticulum membrane	0.581286
protein kinase activity	1.16107			GO:0005737	0.525033			chromosome	0.468779
phosphorelay sensor kinase activity	1.01372			chromosome	0.468779			mitochondrial inner membrane	0.356272
structural constituent of ribosome	0.835046			mitochondrial inner membrane	0.356272			integral component of plasma membrane	0.337521
methyltransferase activity	0.784791			integral component of plasma membrane	0.337521			extracellular space	0.300019
magnesium ion binding	0.767753			extracellular space	0.300019			myosin complex	0.300019
iron ion binding	0.76713			myosin complex	0.300019			Golgi apparatus	0.281268
monooxygenase activity	0.626763			Golgi apparatus	0.281268			cytosol	0.262516
calcium ion binding	0.60951			cytosol	0.262516			ATP-binding cassette	0.243765
GTP binding	0.585897			ATP-binding cassette	0.243765			endoplasmic reticulum	0.243765
kinase activity	0.577196			endoplasmic reticulum	0.243765			Golgi membrane	0.225014
glycosyltransferase activity	0.574596			Golgi membrane	0.225014			microtubule	0.225014
serine-type endopeptidase activity	0.568881			microtubule	0.225014			large ribosomal subunit	0.225014
acyltransferase activity	0.554828			large ribosomal subunit	0.225014			cytoskeleton	0.206263
GTPase activity	0.538413			cytoskeleton	0.206263			periplasmic space	0.187512
FAD binding	0.48689			GO:0005634	0.206263			spliceosomal complex	0.187512
ubiquitin-protein transferase activity	0.472838			periplasmic space	0.187512			peroxisome	0.168761
N-acetyltransferase activity	0.46259			spliceosomal complex	0.187512			vacuolar membrane	0.168761
helicase activity	0.448281			peroxisome	0.168761			exocyst	0.150009
translation initiation factor activity	0.360146			vacuolar membrane	0.168761			mitochondrial matrix	0.131258
GTPase activator activity	0.3563			exocyst	0.150009			proteasome complex	0.131258
thiol-dependent deubiquitinase	0.346093			mitochondrial matrix	0.131258			primosome complex	0.131258
actin binding	0.342055			proteasome complex	0.131258			small ribosomal subunit	0.131258
nucleotide binding	0.33694			primosome complex	0.131258			cell wall	0.131258
flavin adenine dinucleotide binding	0.336491			small ribosomal subunit	0.131258			signal recognition particle	0.112507
guanyl-nucleotide exchange factor activity	0.334985			cell wall	0.131258			nuclear pore	0.112507
metalloendopeptidase activity	0.320762			signal recognition particle	0.112507			anaphase-promoting complex	0.0937559
integral component of membrane	0.30497			nuclear pore	0.112507			chloroplast	0.0937559
metallopeptidase activity	0.302026			anaphase-promoting complex	0.0937559			endoplasmic reticulum lumen	0.0937559
ligase activity	0.29051			chloroplast	0.0937559			glycerol-3-phosphate dehydrogenase complex	0.0937559
NADH dehydrogenase	0.283678			endoplasmic reticulum lumen	0.0937559			Ino80 complex	0.0937559
3-oxoacyl-[acyl-carrier-protein] synthase activity	0.265995			glycerol-3-phosphate dehydrogenase complex	0.0937559			proton-transporting ATP synthase complex	0.0937559
tRNA binding	0.257056			Ino80 complex	0.0937559			penicillin binding	0.0750047
protein dimerization activity	0.256648			proton-transporting ATP synthase complex	0.0937559			SAGA complex	0.0750047
peptidyl-prolyl cis-trans isomerase activity	0.252179			water dikinase] phosphate) phosphotransferase	0.0750047			transcription factor TFIIIC complex	0.0750047
peptidase activity	0.246163			SAGA complex	0.0750047			voltage-gated calcium channel complex	0.0750047
D-threo-aldose 1-dehydrogenase activity	0.240856			transcription factor TFIIIC complex	0.0750047			host cell nucleus	0.0750047
serine-type peptidase activity	0.240448			voltage-gated calcium channel complex	0.0750047			kinetochore	0.0750047
protein tyrosine phosphatase activity	0.234088			host cell nucleus	0.0750047			lipid droplet	0.0750047
lyase activity	0.231703			kinetochore	0.0750047			protein phosphatase type 2A complex	0.0750047
ADP binding	0.230027			lipid droplet	0.0750047			transcription factor TFIIH core complex	0.0750047
damaged DNA binding	0.230027			protein phosphatase type 2A complex	0.0750047			vacuolar lumen	0.0750047
efflux transmembrane transporter activity	0.209788			transcription factor TFIIH core complex	0.0750047
metal ion transmembrane transporter activity	0.204051			vacuolar lumen	0.0750047
endonuclease activity	0.193373
protein serine/threonine kinase activity	0.185058
transaminase activity	0.181019
structural molecule activity	0.180588
peroxidase activity	0.175689
pyridoxal phosphate binding	0.175496
lipid binding	0.168665
electron transfer activity	0.167396
copper ion binding	0.153989
transcription coregulator activity	0.150358
phosphopantetheine binding	0.150143
aspartic-type endopeptidase activity	0.14952
exonuclease activity	0.146512
phosphatidylinositol binding	0.144836
chitinase activity	0.141205
cation transmembrane transporter activity	0.137574
cysteine-type peptidase activity	0.137166
aminopeptidase activity	0.135468
sequence-specific DNA binding	0.13332
heme binding	0.133105
G protein-coupled receptor activity	0.129474
actin filament binding	0.128013
cytochrome-c oxidase activity	0.127798
isomerase activity	0.127798
DNA-directed DNA polymerase activity	0.125435
RNA-directed DNA polymerase activity	0.117528
NAD+ kinase activity	0.116282
sulfuric ester hydrolase activity	0.116067
penicillin binding	0.111382
rRNA binding	0.111382
antiporter activity	0.107967
carbon-sulfur lyase activity	0.106698
acid phosphatase activity	0.106505
single-stranded DNA binding	0.103497
phosphatase activity	0.102659
carbohydrate binding	0.0996514
unfolded protein binding	0.0992435
chromatin binding	0.0990284
O-methyltransferase activity	0.0981903
FMN binding	0.0945593
microtubule binding	0.0943442
translation elongation factor activity	0.0943442
phosphoric diester hydrolase activity	0.0941292
NAD binding	0.0907133
potassium ion transmembrane transporter activity	0.0900902
carboxypeptidase activity	0.0898752
DNA helicase activity	0.0860291
ubiquitin protein ligase binding	0.0860291
carboxy-lyase activity	0.0856212
protein heterodimerization activity	0.0817751
channel activity	0.080937
cellulose synthase	0.0800989
phosphatidylinositol phospholipase C activity	0.0800989
mannosyltransferase activity	0.0779291
ATP-dependent peptidase activity	0.0775211
siderophore uptake transmembrane transporter activity	0.0775211
protein phosphatase regulator activity	0.077306
dioxygenase activity	0.0764679
O-acyltransferase activity	0.0754148
structural constituent of nuclear pore	0.07346
voltage-gated potassium channel activity	0.0722139
protein serine kinase activity	0.0717838
double-stranded DNA binding	0.0683679
chitin binding	0.0681528
double-stranded RNA binding	0.0681528
small GTPase binding	0.066198
undecaprenyldiphospho-muramoylpentapeptide beta-N-acetylglucosaminyltransferase activity	0.064952
AMP deaminase activity	0.0638988
DNA strand exchange activity	0.0638988
translation release factor activity	0.0638988
uroporphyrinogen decarboxylase activity	0.0638988
glutamate-ammonia ligase activity	0.0636837
histone acetyltransferase activity	0.0636837
dihydroxy-acid dehydratase activity	0.0604829
calcium-dependent cysteine-type endopeptidase activity	0.0602678
ubiquitin protein ligase activity	0.0602678
iron-sulfur cluster binding	0.0600528
pyruvate dehydrogenase	0.0600528
raffinose alpha-galactosidase activity	0.0600528
ubiquitin-like modifier activating enzyme activity	0.0600528
phospholipase D activity	0.0594297
phosphoribosylformylglycinamidine synthase activity	0.0594297
protein histidine kinase activity	0.0594297
aconitate hydratase activity	0.0592147
protein kinase regulator activity	0.0592147
motor activity	0.0564218
RNA polymerase I core promoter sequence-specific DNA binding	0.0562289
growth factor activity	0.0560138
mRNA guanylyltransferase activity	0.0560138
polygalacturonase activity	0.0560138
RNA cap binding	0.0560138
alpha-L-arabinofuranosidase activity	0.0557988
protein serine/threonine phosphatase activity	0.0557988
protein-N(PI)-phosphohistidine-sugar phosphotransferase activity	0.0557988
thiolester hydrolase activity	0.0557988
6-phosphofructo-2-kinase activity	0.0555837
phosphatidylserine decarboxylase activity	0.0549607
serine-type carboxypeptidase activity	0.0549607
sterol binding	0.0549607
phosphotransferase activity	0.0547456
3-phytase activity	0.0521678
N-acetylmuramoyl-L-alanine amidase activity	0.0521678
UDP-glycosyltransferase activity	0.0519527
CoA-transferase activity	0.0515448
4-alpha-glucanotransferase activity	0.0511146
				L-glutamate-forming)	0
				4-benzoxazin-2-yl glucosidbeta-D-glucosidase	0
				Ada2/Gcn5/Ada3 transcription activator complex	0
				axon	0
				cAMP-dependent protein kinase complex	0
				c-diamide synthase	0
				chloride channel complex	0
				ciliary transition fiber	0
				Cul2-RING ubiquitin ligase complex	0
				dynein complex	0
				exosome	0
				extrinsic component of plasma membrane	0
				GO:0005739	0
				host multivesicular body	0
				integrator complex	0
				lamellipodium	0
				lumenal side of endoplasmic reticulum membrane	0
				MHC class II protein complex	0
				mitochondrial nucleoid	0
				nitrate reductase complex	0
				nuclear exosome	0
				nuclear SCF ubiquitin ligase complex	0
				phosphatidylinositol 3-kinase complex	0
				photosystem II	0
				photosystem II oxygen evolving complex	0
				polysome	0
				sno(s)RNA-containing ribonucleoprotein complex	0
				transcription factor TFIIA complex	0
				transcription factor TFIIH holo complex	0
				type VI protein secretion system complex	0
				voltage-gated potassium channel complex	0
				2-epoxy-1	0
				3-diphosphoglycerate-independent)	0
				5-epimerase	0
				acetyl-CoA carboxylase complex	0
				acrosomal membrane	0
				AP-2 adaptor complex	0
				apoplast	0
				axonemal dynein complex	0
				bicellular tight junction	0
				Cdc73/Paf1 complex	0
				cellular bud neck contractile ring	0
				cellular bud neck septin ring	0
				CIA complex	0
				collagen-containing extracellular matrix	0
				cornified envelope	0
				Ctf18 RFC-like complex	0
				Cul3-RING ubiquitin ligase complex	0
				cytosolic ribosome	0
				DNA replication preinitiation complex	0
				early endosome	0
				external side of plasma membrane	0
				extrinsic component of intraperoxisomal membrane	0
				extrinsic component of membrane	0
				extrinsic component of mitochondrial inner membrane	0
				fungal-type vacuole membrane	0
				glutaminase complex	0
				GO:0000145	0
				GO:0005730	0
				GO:0005751	0
				GO:0005887	0
				GO:0008278	0
				GO:0009654	0
				GO:0010008	0
				GO:0043190	0
				GO:0045211	0
				Golgi cisterna membrane	0
				high-affinity iron permease complex	0
				incipient cellular bud site	0
				integral component of nuclear inner membrane	0
				late endosome membrane	0
				midbody	0
				mitochondrial outer membrane translocase complex	0
				mitochondrial proton-transporting ATP synthase complex	0
				mitochondrial respiratory chain complex I	0
				mitochondrial respiratory chain complex III	0
				mRNA cleavage and polyadenylation specificity factor complex	0
				MutLalpha complex	0
				NatC complex	0
				NuA4 histone acetyltransferase complex	0
				nuclear membrane	0
				PAN complex	0
				PcG protein complex	0
				photoreceptor inner segment	0
				pilus	0
				plasma membrane-derived thylakoid membrane	0
				polyphosphate kinase complex	0
				pore complex	0
				precatalytic spliceosome	0
				proteasome regulatory particle	0
				protein aggregate center	0
				protein farnesyltransferase complex	0
				RecQ family helicase-topoisomerase III complex	0
				Rpd3S/Clr6-CII complex	0
				single-stranded DNA-dependent ATP-dependent DNA helicase complex	0
				small-subunit processome	0
				spectrin	0
				STAGA complex	0
				Swr1 complex	0
				T=1 icosahedral viral capsid	0
				transcription factor TFIIE complex	0
				U2 snRNP	0
				U2-type spliceosomal complex	0
				vacuolar proton-transporting V-type ATPase	0
				viral nucleocapsid	0
				i.e. enzymes hydrolyzing O- and S-glycosyl compounds	0
