# Supplementary material for: The Bee Gut Microbiota: Bridging Infective Agents Potential in the One Health Context
Source: Int J Mol Sci. 2024 Mar 27;25(7):3739. doi: 10.3390/ijms25073739 (PMC11012054; doi:10.3390/ijms25073739)
Supplement: Supplementary file 1 [file ijms-25-03739-s001.zip › Table S5.xlsx]

## Sheet: Sheet1
Gene Ontology (biological process)						Gene Ontology (cellular component)							Gene Ontology (molecular function)						Gene Ontology (GO)						Subcellular location [CC]						Protein families						Pfam
	1	2	3	4			1	2	3	4				1	2	3	4			1	2	3	4			1	2	3	4			1	2	3	4			1	2	3	4
tricarboxylic acid cycle	0	0	0	0		proton-transporting V-type ATPase, V1 domain	20196	8470.7	10383	20196			uridine phosphorylase activity	0	461060	4918.9	0		uridine phosphorylase activity	0	461060	4918.9	0		Plastid, chloroplast	12130	0	0	0		XseB family	0	0	0	0		PF18998	117160	39250	5975.3	117160
translational initiation	0	0	0	0		plastid	206320	25311	0	0			transaldolase activity	0	0	0	0		sodium ion transport	20795	29238	0	0		Nucleus	0	0	0	0		VPS13 family	0	0	0	0		PF17849	650050	1698100	215650	650050
sodium ion transport	20795	29238	0	0		plasma membrane	33930	10668	614.82	33930			rRNA binding	0	0	0	0		ribonuclease activity	650050	1698100	215650	650050		Mitochondrion	0	0	0	0		Universal ribosomal protein uL1 family	0	0	0	0		PF17762	84719	71517	30650	84719
signal transduction	8675.4	0	0	0		nucleus	58743	43963	35181	58743			ribonuclease activity	650050	1698100	215650	650050		proton-transporting V-type ATPase, V1 domain	20196	8470.7	10383	20196		Membrane	1733900	1581200	0	0		Transaldolase family, Type 1 subfamily	0	0	0	0		PF17293	0	3530.3	7913.7	0
RNA methylation	118360	12108	0	0		nucleosome	419290	150370	0	0			protein-folding chaperone binding	0	0	0	0		plastid	206320	25311	0	0		Cytoplasm	38939	53781	10925	0		TRAFAC class TrmE-Era-EngA-EngB-Septin-like GTPase superfamily, FeoB GTPase (TC 9.A.8) family	27753	10668	614.82	27753		PF17147	0	0	0	0
regulation of translation	0	0	0	0		mitochondrion	0	0	0	0			peptidase activity	0	6912.2	1429	0		plasma membrane	33930	10668	614.82	33930		Chromosome	419290	150370	0	0		Succinate/malate CoA ligase beta subunit family	0	0	0	0		PF15511	419290	150370	0	0
regulation of transcription by RNA polymerase II	0	0	0	0		membrane	2058992	2503540	5975.3	117160			oxidoreductase activity	0	0	0	0		peptidase activity	0	6912.2	1429	0		Cell membrane	27753	10668	614.82	27753		SecA family	6177	0	0	6177		PF15020	0	0	0	0
regulation of GTPase activity	74798	0	15963	0		large ribosomal subunit	0	0	0	0			methyltransferase activity	118360	12108	0	0		oxidoreductase activity	0	0	0	0								RuBisCO large chain family, Type I subfamily	12130	0	0	0		PF13087	93859	95363	71227	93859
regulation of ARF protein signal transduction	0	0	1450.2	0		endoplasmic reticulum	91362	67290	8164.5	91362			magnesium ion binding	12130	0	0	0		nucleus	58743	43963	35181	58743								RFT1 family	1733900	1581200	0	0		PF12710	0	0	0	0
proteolysis	0	6912.2	1429	0		cytosol	0	0	0	0			lipid binding	91362	67290	8164.5	91362		nucleosome	419290	150370	0	0								Peptidase S16 family	0	0	0	0		PF12624	0	0	0	0
protein phosphorylation	0	0	0	0		cytoplasm	631737	577221	154578	518000			L,L-diaminopimelate aminotransferase activity	3264800	0	0	0		mitochondrion	0	0	0	0								ParB family	84719	71517	30650	84719		PF12392	0	6912.2	1429	0
protein import	6177	0	0	6177		chloroplast	12130	0	0	0			hydrolase activity	0	0	0	0		methyltransferase activity	118360	12108	0	0								Methylmalonyl-CoA mutase family	0	0	0	0		PF09719	0	27392	0	0
photorespiration	12130	0	0	0		CatSper complex	0	0	0	0			histone binding	0	0	0	0		membrane	2058992	2503540	5975.3	117160								HSF family	0	0	0	0		PF08457	35110	55553	16935	35110
phosphorylation	0	0	0	0		actin cytoskeleton	749120	780550	274460	749120			guanyl-nucleotide exchange factor activity	0	0	1450.2	0		lipid transport	0	0	0	0								Histone H4 family	419290	150370	0	0		PF08442	0	0	0	0
phagocytosis	749120	780550	274460	749120									GTPase activator activity	8675.4	0	0	0		large ribosomal subunit	0	0	0	0								Heat shock protein 70 family	0	0	0	0		PF07714	0	0	0	0
nucleoside metabolic process	0	461060	4918.9	0									GTP binding	0	0	0	0		L,L-diaminopimelate aminotransferase activity	3264800	0	0	0								Class-II aminoacyl-tRNA synthetase family, Type 1 subfamily	38939	53781	10925	0		PF07258	20795	29238	0	0
lysine biosynthetic process via diaminopimelate	3264800	0	0	0									ferrous iron transmembrane transporter activity	27753	10668	614.82	27753		guanyl-nucleotide exchange factor activity	0	0	1450.2	0								Class-II aminoacyl-tRNA synthetase family	518000	523440	127690	518000		PF04729	0	0	0	0
lipid transport	91362	67290	8164.5	91362									exodeoxyribonuclease VII activity	0	0	0	0		GTPase activator activity	8675.4	0	0	0								Class-I pyridoxal-phosphate-dependent aminotransferase family	3264800	0	0	0		PF04506	1733900	1581200	0	0
glycyl-tRNA aminoacylation	518000	523440	127690	518000									DNA-binding transcription factor activity	0	0	0	0		endoplasmic reticulum	91362	67290	8164.5	91362								Class I-like SAM-binding methyltransferase superfamily, RsmB/NOP family	118360	12108	0	0		PF04023	27753	10668	614.82	27753
dolichol-linked oligosaccharide biosynthetic process	1733900	1581200	0	0									DNA binding	504009	225417	38563.7	84719		DNA binding	84719	75047.3	38563.7	84719								CATSPERD family	0	0	0	0		PF03129	518000	523440	127690	518000
DNA replication-dependent chromatin assembly	0	0	0	0									cobalamin binding	0	0	0	0		cytosol	0	0	0	0								ATPase alpha/beta chains family	226516	33781.7	10383	20196		PF02938	38939	53781	10925	0
DNA damage checkpoint signaling	58743	43963	35181	58743									ATP binding	809436	601185	173254	603116		cytoplasm	631737	577221	154578	518000								ASF1 family	0	0	0	0		PF02810	6177	0	0	6177
DNA catabolic process	0	0	0	0									aspartate-tRNA ligase activity	38939	53781	10925	0		cobalamin binding	0	0	0	0								Actin family	749120	780550	274460	749120		PF02609	0	0	0	0
coenzyme A biosynthetic process	0	0	0	0									4 iron, 4 sulfur cluster binding	93859	95363	71227	93859		chloroplast	12130	0	0	0														PF02310	0	0	0	0
chaperone cofactor-dependent protein refolding	0	0	0	0															CatSper complex	0	0	0	0														PF02260	58743	43963	35181	58743
cellular response to heat	0	0	0	0															ATP binding	0	0	0	0														PF01369	0	0	1450.2	0
carbohydrate metabolic process	0	0	0	0															actin cytoskeleton	749120	780550	274460	749120														PF01189	118360	12108	0	0
aspartyl-tRNA aminoacylation	38939	53781	10925	0															4 iron, 4 sulfur cluster binding	93859	95363	71227	93859														PF01121	0	0	0	0
																																					PF01048	0	461060	4918.9	0
																																					PF00923	0	0	0	0
																																					PF00687	0	0	0	0
																																					PF00620	83473.4	0	15963	0
																																					PF00586	0	0	0	0
																																					PF00447	0	0	0	0
																																					PF00226	0	0	0	0
																																					PF00155	3264800	0	0	0
																																					PF00022	749120	780550	274460	749120
																																					PF00016	12130	0	0	0
																																					PF00012	0	0	0	0
														0	0	1	1																				PF00009	0	0	0	0
														1	0	0	0																				PF00006	226516	33781.7	10383	20196
														0	0	0	0																				PF00004	0	0	0	0
														1	1	1	1
														0	0	0	0
														1	1	1	1
														2	3	2	2
														0	0	0	0
														10	9	8	9
														1	1	1	0
														1	1	1	1
